# Supplementary material for: DNA methylation-based epigenetic signatures predict somatic genomic alterations in gliomas
Source: Nat Commun. 2022 Jul 29;13:4410. doi: 10.1038/s41467-022-31827-x (PMC9338285; doi:10.1038/s41467-022-31827-x)
Supplement: Supplementary file 4 — Supplementary Data 1 [file 41467_2022_31827_MOESM4_ESM.xlsx]

## Sheet: Sheet1
Supplementary Data 1. Chromosome enrichment analysis for prediction signatures including binary genomic alterations and gene expression subtypes
Genomic alterations	CHR	# probes available	# probes	normalized percent	percent % (sum to 1)	Two-sided p-value (proportion Test)
IDH mutation	1	36923	8	0.00022	0.03343	0.1314
	2	27711	13	0.00047	0.07239
	3	20279	7	0.00035	0.05326
	4	16241	2	0.00012	0.019
	5	19398	3	0.00015	0.02386
	6	28392	5	0.00018	0.02717
	7	23237	3	0.00013	0.01992
	8	16401	2	0.00012	0.01882
	9	7783	4	0.00051	0.0793
	10	18784	6	0.00032	0.04929
	11	23487	8	0.00034	0.05256
	12	20018	5	0.00025	0.03854
	13	9794	2	0.0002	0.03151
	14	12234	2	0.00016	0.02523
	15	12402	4	0.00032	0.04977
	16	17917	3	0.00017	0.02584
	17	23237	3	0.00013	0.01992
	18	4939	1	0.0002	0.03124
	19	21429	8	0.00037	0.05761
	20	8823	3	0.00034	0.05247
	21	3507	2	0.00057	0.088
	22	7074	6	0.00085	0.13088
Genomic alterations	CHR	# probes available	# probes	normalized percent	percentage (sum to 1)	Two-sided p-value (proportion Test)
TERTp	1	36923	88	0.00238	0.04023	3.52e-05
	2	27711	81	0.00292	0.04934
	3	20279	60	0.00296	0.04994
	4	16241	45	0.00277	0.04677
	5	19398	54	0.00278	0.04699
	6	28392	74	0.00261	0.04399
	7	23237	85	0.00366	0.06175
	8	16401	44	0.00268	0.04528
	9	7783	18	0.00231	0.03904
	10	18784	32	0.0017	0.02876
	11	23487	51	0.00217	0.03665
	12	20018	41	0.00205	0.03457
	13	9794	25	0.00255	0.04309
	14	12234	28	0.00229	0.03863
	15	12402	33	0.00266	0.04491
	16	17917	38	0.00212	0.0358
	17	23237	65	0.0028	0.04722
	18	4939	24	0.00486	0.08202
	19	21429	49	0.00229	0.0386
	20	8823	44	0.00499	0.08418
	21	3507	5	0.00143	0.02407
	22	7074	16	0.00226	0.03818
Genomic alterations	CHR	# probes available	# probes	normalized percent	percent % (sum to 1)	Two-sided p-value (proportion Test)
ATRX	1	36923	56	0.00152	0.05347	0.01635
	2	27711	37	0.00134	0.04708
	3	20279	18	0.00089	0.03129
	4	16241	18	0.00111	0.03908
	5	19398	28	0.00144	0.05089
	6	28392	30	0.00106	0.03725
	7	23237	32	0.00138	0.04855
	8	16401	27	0.00165	0.05804
	9	7783	16	0.00206	0.07248
	10	18784	14	0.00075	0.02628
	11	23487	30	0.00128	0.04503
	12	20018	28	0.0014	0.04932
	13	9794	3	0.00031	0.0108
	14	12234	25	0.00204	0.07205
	15	12402	17	0.00137	0.04833
	16	17917	33	0.00184	0.06494
	17	23237	26	0.00112	0.03945
	18	4939	3	0.00061	0.02142
	19	21429	33	0.00154	0.0543
	20	8823	15	0.0017	0.05994
	21	3507	3	0.00086	0.03016
	22	7074	8	0.00113	0.03987
Genomic alterations	CHR	# probes available	# probes	normalized percent	percent % (sum to 1)	Two-sided p-value (proportion Test)
1p19q codel	1	36923	3	8e-05	0.01305	0.003735
	2	27711	6	0.00022	0.03477
	3	20279	6	0.0003	0.04751
	4	16241	6	0.00037	0.05932
	5	19398	6	0.00031	0.04966
	6	28392	11	0.00039	0.06221
	7	23237	13	0.00056	0.08983
	8	16401	7	0.00043	0.06853
	9	7783	1	0.00013	0.02063
	10	18784	8	0.00043	0.06838
	11	23487	4	0.00017	0.02735
	12	20018	4	0.0002	0.03208
	13	9794	1	0.0001	0.01639
	14	12234	3	0.00025	0.03937
	15	12402	1	8e-05	0.01295
	16	17917	1	6e-05	0.00896
	17	23237	4	0.00017	0.02764
	18	4939	5	0.00101	0.16255
	19	21429	3	0.00014	0.02248
	20	8823	5	0.00057	0.09099
	21	3507	0	0	0
	22	7074	2	0.00028	0.0454
Genomic alterations	CHR	# probes available	# probes	normalized percent	percent % (sum to 1)	Two-sided p-value (proportion Test)
Gene expression subtype	1	36923	26	0.0007	0.03652	9.486e-10
	2	27711	17	0.00061	0.03182
	3	20279	26	0.00128	0.0665
	4	16241	5	0.00031	0.01597
	5	19398	15	0.00077	0.04011
	6	28392	13	0.00046	0.02375
	7	23237	13	0.00056	0.02902
	8	16401	10	0.00061	0.03163
	9	7783	15	0.00193	0.09997
	10	18784	7	0.00037	0.01933
	11	23487	19	0.00081	0.04196
	12	20018	7	0.00035	0.01814
	13	9794	4	0.00041	0.02118
	14	12234	15	0.00123	0.0636
	15	12402	6	0.00048	0.02509
	16	17917	14	0.00078	0.04053
	17	23237	19	0.00082	0.04241
	18	4939	12	0.00243	0.12602
	19	21429	9	0.00042	0.02178
	20	8823	16	0.00181	0.09406
	21	3507	5	0.00143	0.07395
	22	7074	5	0.00071	0.03666
