# Supplementary material for: DNA methylation-based epigenetic signatures predict somatic genomic alterations in gliomas
Source: Nat Commun. 2022 Jul 29;13:4410. doi: 10.1038/s41467-022-31827-x (PMC9338285; doi:10.1038/s41467-022-31827-x)
Supplement: Supplementary file 5 — Supplementary Data 2 [file 41467_2022_31827_MOESM5_ESM.xlsx]

## Sheet: Sheet1
Supplementary Data 2. GO enrichment analysis results for prediction signatures
IDH predictive signature mapped genes enrichment GO (65 gene)
Category	Term	Count	Two-sided P-Value	Benjamini-adjust p-value
GOTERM_BP_FAT	sensory organ development	6	0.001	0.51
GOTERM_BP_FAT	regulation of apoptosis	9	0.0052	0.84
GOTERM_BP_FAT	regulation of programmed cell death	9	0.0056	0.72
GOTERM_BP_FAT	regulation of cell death	9	0.0057	0.63
GOTERM_BP_FAT	muscle cell differentiation	4	0.008	0.67
GOTERM_BP_FAT	positive regulation of apoptosis	6	0.015	0.82
GOTERM_BP_FAT	positive regulation of programmed cell death	6	0.015	0.78
GOTERM_BP_FAT	positive regulation of cell death	6	0.016	0.74
GOTERM_BP_FAT	negative regulation of cell activation	3	0.018	0.76
GOTERM_BP_FAT	regulation of lymphocyte differentiation	3	0.019	0.74
GOTERM_BP_FAT	regulation of cell activation	4	0.022	0.74
GOTERM_BP_FAT	induction of apoptosis	5	0.023	0.74
GOTERM_BP_FAT	induction of programmed cell death	5	0.023	0.71
GOTERM_BP_FAT	cartilage development	3	0.026	0.73
GOTERM_BP_FAT	regulation of cell size	4	0.033	0.78
GOTERM_BP_FAT	regulation of T cell differentiation in the thymus	2	0.037	0.8
GOTERM_BP_FAT	embryonic eye morphogenesis	2	0.04	0.81
GOTERM_BP_FAT	homeostatic process	7	0.041	0.8
GOTERM_BP_FAT	regulation of cell proliferation	7	0.049	0.84
TERTp predictive signature mapped genes enrichment GO (612 gene)
Category	Term	Count	Two-sided P-Value	Benjamini-adjust p-value
GOTERM_BP_FAT	regulation of transcription	131	9.1e-08	0.00022
GOTERM_BP_FAT	regulation of transcription, DNA-dependent	97	2.3e-07	0.00028
GOTERM_BP_FAT	regulation of RNA metabolic process	97	6.4e-07	0.00052
GOTERM_BP_FAT	regulation of transcription from RNA polymerase II promoter	49	2.4e-06	0.0014
GOTERM_BP_FAT	negative regulation of transcription, DNA-dependent	30	5.7e-06	0.0027
GOTERM_BP_FAT	negative regulation of transcription from RNA polymerase II promoter	25	6.6e-06	0.0027
GOTERM_BP_FAT	negative regulation of RNA metabolic process	30	7.8e-06	0.0027
GOTERM_BP_FAT	negative regulation of macromolecule biosynthetic process	39	9.2e-06	0.0028
GOTERM_BP_FAT	negative regulation of biosynthetic process	40	1.1e-05	0.003
GOTERM_BP_FAT	negative regulation of cellular biosynthetic process	39	1.6e-05	0.0039
GOTERM_BP_FAT	negative regulation of transcription	34	1.8e-05	0.004
GOTERM_BP_FAT	negative regulation of nucleobase, nucleoside, nucleotide and nucleic acid metabolic process	35	6.7e-05	0.014
GOTERM_BP_FAT	negative regulation of nitrogen compound metabolic process	35	8.8e-05	0.016
GOTERM_BP_FAT	negative regulation of gene expression	34	0.00011	0.019
GOTERM_BP_FAT	negative regulation of macromolecule metabolic process	44	0.00014	0.022
GOTERM_BP_FAT	transcription	98	0.00017	0.025
GOTERM_BP_FAT	pattern specification process	22	0.00018	0.025
GOTERM_BP_FAT	positive regulation of gene expression	36	0.00035	0.046
GOTERM_BP_FAT	positive regulation of transcription	35	0.00042	0.053
gene expression subtype predictive signature mapped genes enrichment GO (244 gene)
Category	Term	Count	Two-sided P-Value	Benjamini-adjust p-value
GOTERM_BP_FAT	neuron differentiation	24	4.3e-08	6.8e-05
GOTERM_BP_FAT	neuron development	17	2.1e-05	0.016
GOTERM_BP_FAT	behavioral fear response	5	4.4e-05	0.023
GOTERM_BP_FAT	behavioral defense response	5	4.4e-05	0.023
GOTERM_BP_FAT	fear response	5	0.00012	0.047
ATRX predictive signature mapped genes enrichment GO (333 gene)
Category	Term	Count	Two-sided P-Value	Benjamini-adjust p-value
GOTERM_BP_FAT	chordate embryonic development	18	6.1e-05	0.097
GOTERM_BP_FAT	embryonic development ending in birth or egg hatching	18	6.8e-05	0.055
GOTERM_BP_FAT	neuron fate commitment	7	7.6e-05	0.042
GOTERM_BP_FAT	endocrine system development	8	0.00018	0.072
GOTERM_BP_FAT	regionalization	12	0.00062	0.19
GOTERM_BP_FAT	embryonic skeletal system development	7	0.0021	0.44
GOTERM_BP_FAT	pattern specification process	13	0.0023	0.43
GOTERM_BP_FAT	gland development	9	0.0023	0.39
GOTERM_BP_FAT	regulation of cell development	11	0.0029	0.42
GOTERM_BP_FAT	regulation of phosphorylation	18	0.0029	0.39
GOTERM_BP_FAT	skeletal system development	14	0.0036	0.42
GOTERM_BP_FAT	muscle organ development	11	0.0036	0.4
GOTERM_BP_FAT	neuron differentiation	17	0.0038	0.39
GOTERM_BP_FAT	muscle organ morphogenesis	3	0.0042	0.4
overlapped probes between ATRX and TERTp predictive signature mapped genes enrichment GO (52 gene)
Category	Term	Count	Two-sided P-Value	Benjamini-adjust p-value
GOTERM_BP_FAT	cell-cell signaling	11	0.00084	0.7
GOTERM_BP_FAT	regulation of cell communication	15	0.002	0.77
GOTERM_BP_FAT	positive regulation of cellular component biogenesis	6	0.0021	0.64
GOTERM_BP_FAT	regulation of signaling	15	0.0024	0.57
GOTERM_BP_FAT	regulation of transcription from RNA polymerase II promoter	11	0.0036	0.64
GOTERM_BP_FAT	cellular component assembly	13	0.0054	0.72
GOTERM_BP_FAT	regulation of cellular component biogenesis	7	0.0062	0.72
GOTERM_BP_FAT	positive regulation of developmental process	8	0.0067	0.7
GOTERM_BP_FAT	regulation of multicellular organismal development	10	0.0077	0.71
GOTERM_BP_FAT	positive regulation of multicellular organismal process	9	0.0084	0.7
GOTERM_BP_FAT	transcription from RNA polymerase II promoter	10	0.011	0.76
GOTERM_BP_FAT	cellular component biogenesis	13	0.013	0.78
GOTERM_BP_FAT	positive regulation of macromolecule biosynthetic process	9	0.016	0.83
GOTERM_BP_FAT	protein secretion	5	0.016	0.81
GOTERM_BP_FAT	regulation of cellular component organization	11	0.018	0.83
GOTERM_BP_FAT	positive regulation of transcription from RNA polymerase II promoter	7	0.02	0.84
GOTERM_BP_FAT	regulation of signal transduction	12	0.02	0.82
chromosome 1p/19q co-deletion predictive signature mapped genes enrichment GO (62 gene)
Category	Term	Count	Two-sided P-Value	Benjamini-adjust p-value
GOTERM_BP_FAT	regulation of cellular protein metabolic process	8	0.001	0.44
GOTERM_BP_FAT	BMP signaling pathway	3	0.0098	0.94
GOTERM_BP_FAT	regulation of protein modification process	5	0.018	0.96
GOTERM_BP_FAT	regulation of protein amino acid phosphorylation	4	0.021	0.95
GOTERM_BP_FAT	tissue morphogenesis	4	0.023	0.93
GOTERM_BP_FAT	enzyme linked receptor protein signaling pathway	5	0.028	0.93
GOTERM_BP_FAT	negative regulation of nucleobase, nucleoside, nucleotide and nucleic acid metabolic process	6	0.029	0.91
GOTERM_BP_FAT	negative regulation of nitrogen compound metabolic process	6	0.031	0.89
GOTERM_BP_FAT	negative regulation of macromolecule biosynthetic process	6	0.037	0.91
GOTERM_BP_FAT	negative regulation of cellular biosynthetic process	6	0.041	0.9
GOTERM_BP_FAT	negative regulation of biosynthetic process	6	0.044	0.9
GOTERM_BP_FAT	positive regulation of cellular protein metabolic process	4	0.045	0.88
GOTERM_BP_FAT	morphogenesis of an epithelium	3	0.046	0.87
GOTERM_BP_FAT	transmembrane receptor protein serine/threonine kinase signaling pathway	3	0.048	0.86
GOTERM_BP_FAT	positive regulation of protein metabolic process	4	0.049	0.85
GOTERM_BP_FAT	ossification	3	0.058	0.88
GOTERM_BP_FAT	bone development	3	0.065	0.89
