# Supplementary material for: DNA methylation-based epigenetic signatures predict somatic genomic alterations in gliomas
Source: Nat Commun. 2022 Jul 29;13:4410. doi: 10.1038/s41467-022-31827-x (PMC9338285; doi:10.1038/s41467-022-31827-x)
Supplement: Supplementary file 6 — Supplementary Data 3 [file 41467_2022_31827_MOESM6_ESM.xlsx]

## Sheet: Sheet1
Supplementary Data 3. Chi-square test between genomic alteration and methyl-based and transc-based gene expression for TCGA-LGG samples
	Subtyp source	subgroups	CL	MSE	PN	two-sided p-value
histology*	methyl-based subtype	astrocytoma	10 (58.82%)	28 (75.68%)	111 (31.90%)	1.09e-06
		oligoastrocytoma	5 (29.41%)	3 (8.1%)	91 (26.15%)
		oligodendroglioma	2 (11.76%)	6 (16.22%)	146 (41.95%)
		total	17	37	348
	transc-based subtype	astrocytoma	52 (41.94%)	51 (54.83%)	46 (24.86%)	6.63e-11
		oligoastrocytoma	39 (31.45%)	26 (27.96%)	34 (18.38%)
		oligodendroglioma	33 (26.61%)	16 (17.20%)	105 (56.76%)
		total	124	93	185
1p19q codel^	methyl-based subtype	codel	0 (0%)	1 (2.5%)	144 (38.4%)	1.85e-09
		non-codel	19 (100%)	39 (97.5%)	231 (61.6%)
		total	19	40	375
	transc-based subtype	codel	23 (17.04%)	11 (11.11%)	111 (55.50%)	3.35e-19
		non-codel	112 (82.96%)	88 (88.89%)	89 (44.50%)
		total	135	99	200
MGMT^	methyl-based subtype	methylated	10 (47.62%)	17 (39.53%)	373 (88.39%)	6.51e-15
		unmethylated	11 (52.38%)	26 (60.47%)	49 (11.61%)
		total	21	43	422
	transc-based subtype	methylated	108 (72.48%)	79 (72.48%)	213 (93.42%)	2.52e-09
		unmethylated	41 (27.52%)	30 (27.52%)	15 (6.58%)
		total	149	99	228
IDH1 mut^	methyl-based subtype	mutant	0 (0%)	2 (5%)	336 (89.36%)	3.04e-42
		WT	19 (100%)	38 (95%)	40 (10.64%)
		total	19	40	376
	transc-based subtype	mutant	88 (64.71%)	69 (70.41%)	181 (90.05%)	1.6e-08
		WT	48 (35.29%)	29 (29.59%)	20 (9.95%)
		total	136	98	201
IDH2 mut^	methyl-based subtype	mutant	0 (0%)	0 (0%)	19 (5.05%)	0.330544
		WT	19 (100%)	40 (100%)	357 (94.95%)
		total	19	40	376
	transc-based subtype	mutant	2 (1.47%)	4 (4.08%)	13 (6.47%)	0.0751598
		WT	134 (98.53%)	94 (95.92%)	188 (93.53%)
		total	136	98	201
mut.NF1^	methyl-based subtype	mutant	1 (5.26%)	12 (30%)	11 (2.93%)	2.16e-07
		WT	18 (94.74%)	28 (70%)	365 (97.07%)
		total	19	40	376
	transc-based subtype	mutant	10 (7.35%)	8 (8.16%)	6 (2.99%)	0.0767295
		WT	126 (92.65%)	90 (91.84%)	195 (97.01%)
		total	136	98	201
mut.TP53^	methyl-based subtype	mutant	0 (0%)	5 (12.5%)	207 (55.05%)	2.39e-12
		WT	19 (100%)	35 (87.5%)	169 (44.95%)
		total	19	40	376
	transc-based subtype	mutant	70 (51.47%)	64 (65.31%)	78 (38.81%)	6.62e-05
		WT	66 (48.53%)	34 (34.69%)	123 (61.19%)
		total	136	98	201
	methyl-based subtype	mutant	0 (0%)	2 (5%)	170 (45.21%)	5.55e-11
mut.ATRX^		WT	19 (100%)	38 (95%)	206 (54.79%)
		total	19	40	376
	transc-based subtype	mutant	54 (39.71%)	53 (54.08%)	65 (32.34%)	0.00161812
		WT	82 (60.29%)	45 (45.92%)	136 (67.66%)
		total	136	98	201
mut.CIC^	methyl-based subtype	mutant	0 (0%)	0 (0%)	94 (25%)	3.04e-06
		WT	19 (100%)	40 (100%)	282 (75%)
		total	19	40	376
	transc-based subtype	mutant	8 (5.88%)	5 (5.01%)	81 (40.30%)	1.71e-18
		WT	128 (94.12%)	93 (94.90%)	120 (59.70%)
		total	136	98	201
mut.PIK3CA^	methyl-based subtype	mutant	2 (10.53%)	6 (15%)	28 (7.45%)	0.191808
		WT	17 (89.47%)	34 (85%)	348 (92.55%)
		total	0	0	376
	transc-based subtype	mutant	12 (8.82%)	10 (10.20%)	14 (6.97%)	0.573999
		WT	124 (91.18%)	88 (89.80%)	187 (93.03%)
		total	136	98	201
mut.PIK3R1^	methyl-based subtype	mutant	1 (5.26%)	0 (0%)	18 (4.79%)	0.389872
		WT	18 (94.74%)	40 (100%)	358 (95.21%)
		total	19	40	376
	transc-based subtype	mutant	5 (3.68%)	2 (2.04%)	12 (5.97%)	0.302568
		WT	131 (96.32%)	96 (97.96%)	189 (94.03%)
		total	136	98	201
mut.PTEN^	methyl-based subtype	mutant	5 (26.32%)	7 (17.50%)	6 (1.60%)	1.06e-07
		WT	14 (73.68%)	33 (82.05%)	370 (98.40%)
		total	19	40	376
	transc-based subtype	mutant	11 (8.09%)	6 (6.12%)	1 (0.50%)	0.000303116
		WT	125 (91.91%)	92 (93.88%)	200 (99.50%)
		total	136	98	201
mut.RB1^	methyl-based subtype	mutant	0 (0%)	3 (7.50%)	1 (0.27%)	0.00483
		WT	19 (100%)	37 (92.50%)	375 (99.73%)
		total	19	40	376
	transc-based subtype	mutant	1 (0.74%)	2 (2.04%)	1 (0.50%)	0.35761
		WT	135 (99.26%)	96 (97.96%)	200 (99.50%)
		total	136	98	201
mut.NOTCH1^	methyl-based subtype	mutant	0 (0%)	0 (0%)	35 (9.31%)	0.0425028
		WT	19 (100%)	40 (100%)	341 (90.69%)
		total	19	40	376
	transc-based subtype	mutant	5 (3.68%)	5 (5.01%)	25 (12.44%)	0.00786175
		WT	131 (96.32%)	93 (94.90%)	176 (87.56%)
		total	136	98	201
mut.FUBP1^	methyl-based subtype	mutant	0 (0%)	0 (0%)	36 (9.57%)	0.0372532
		WT	19 (100%)	40 (100%)	340 (90.43%)
		total	19	40	376
	transc-based subtype	mutant	4 (2.94%)	2 (2.04%)	30 (14.93%)	1.4e-05
		WT	132 (97.06%)	96 (97.96%)	171 (85.07%)
		total	136	98	201 (24.78%)
cnv.CDKN2A*	methyl-based subtype	Hemi-del	4 (19.05%)	8 (18.60%)	101 (24.05%)	3.66e-27
		Homo-del	14 (66.67%)	19 (44.19%)	20 (4.76%)
		Low-amp	0 (0%)	2 (4.65%)	7 (1.67%)
		Neutral	3 (14.29%)	14 (32.56%)	292 (69.52%)
		total	21	43	420
	transc-based subtype	Hemi-del	32 (21.48%)	25 (22.94%)	56 (3.98%)	0.000626091
		Homo-del	28 (18.79%)	16 (14.68%)	9 (3.98%)
		Low-amp	4 (2.68%)	1 (0.92%)	4 (1.77%)
		Neutral	85 (57.05%)	67 (61.47%)	157 (69.47%)
		total	149	109	226
cnv.EGFR*	methyl-based subtype	Hemi-del	0 (0%)	1 (2.33%)	3 (0.71%)	4.73e-43
		Homo-del	15 (71.43%)	12 (27.91%)	8 (1.90%)
		Low-amp	6 (28.57%)	17 (39.53%)	57 (13.57%)
		Neutral	0 (0%)	13 (30.23%)	352 (83.81%)
		total	21	43	420
	transc-based subtype	Hemi-del	1 (0.67%)	1 (0.92%)	2 (0.88%)	3.25e-07
		Homo-del	26 (17.45%)	7 (6.42%)	2 (0.88%)
		Low-amp	26 (17.45%)	22 (20.18%)	32 (14.16%)
		Neutral	96 (64.43%)	79 (72.48%)	190 (84.07%)
		sum	149	109	226
cnv.PDGFRA*	methyl-based subtype	Hemi-del	0 (0%)	2 (4.65%)	55 (13.10%)	0.145338
		Homo-del	0 (0%)	3 (6.98%)	14 (3.33%)
		Low-amp	1 (4.76%)	2 (4.65%)	8 (1.90%)
		Neutral	20 (95.24%)	36 (83.72%)	343 (81.67%)
		total	21	43	420
	transc-based subtype	Hemi-del	11 (7.38%)	6 (5.50%)	40 (17.70%)	0.0153466
		Homo-del	5 (3.36%)	4 (3.67%)	8 (3.54%)
		Low-amp	2 (1.34%)	3 (2.75%)	6 (2.65%)
		Neutral	131 (87.92%)	96 (88.07%)	172 (76.11%)
		total	149	109	226
cnv.CCND2*	methyl-based subtype	Hemi-del	1 (4.76%)	1 (2.33%)	17 (4.05%)	0.5311
		Homo-del	1 (4.76%)	0 (0%)	22 (5.24%)
		Low-amp	0 (0%)	5 (11.63%)	39 (9.29%)
		Neutral	19 (90.48%)	37 (86.05%)	342 (81.43%)
		total	21	43	420
	transc-based subtype	Hemi-del	8 (5.37%)	2 (1.83%)	9 (3.98%)	0.106725
		Homo-del	5 (3.36%)	7 (6.42%)	11 (4.87%)
		Low-amp	11 (7.38%)	17 (15.60%)	16 (7.08%)
		Neutral	125(83.89%)	83 (76.15%)	190 (84.07%)
		total	149	109	226
cnv.FGFR2*	methyl-based subtype	Hemi-del	21 (100%)	32 (74.42%)	74 (17.62%)	5.92e-25
		Homo-del	0 (0%)	0 (0%)	1 (0.24%)
		Low-amp	0 (0%)	0 (0%)	9 (2.14%)
		Neutral	0 (0%)	11 (25.58%)	336 (80.00%)
		total	21	43	420
	transc-based subtype	Hemi-del	54 (36.24%)	37 (33.94%)	36 (15.93%)	0.00039857
		Homo-del	0 (0%)	0 (0%)	1 (0.44%)
		Low-amp	3 (2.01%)	2 (1.83%)	4 (1.77%)
		Neutral	92 (61.74%)	70 (64.22%)	185 (81.86%)
		total	149	109	226
cnv.CDK4*	methyl-based subtype	Hemi-del	1 (4.76%)	1 (2.33%)	52 (12.38%)	6.37e-05
		high-amp	4 (19.05%)	4 (9.30%)	10 (2.38%)
		Homo-del	0 (0%)	0 (0%)	1 (0.24%)
		Low-amp	1 (4.76%)	5 (11.63%)	11 (2.62%)
		Neutral	15 (71.43%)	33 (76.74%)	346 (82.38%)
		total	21	43	420
	transc-based subtype	Hemi-del	19 (12.75%)	16 (14.68%)	19 (8.41%)	0.1117
		high-amp	7 (4.70%)	5 (4.59%)	6 (2.65%)
		Homo-del	0 (0%)	0 (0%)	1 (0.44%)
		Low-amp	4 (2.68%)	8 (7.34%)	5 (2.21%)
		Neutral	119 (79.87%)	80 (73.39%)	195 (86.28%)
		total	149	109	226
cnv.MDM2*	methyl-based subtype	Hemi-del	1 (4.76%)	1 (2.33%)	60 (14.29%)	1.07e-06
		high-amp	2 (9.52%)	1 (2.33%)	1 (0.24%)
		Homo-del	0 (0%)	0 (0%)	1 (0.24%)
		Low-amp	1 (4.76%)	5 (11.63%)	7 (1.67%)
		Neutral	17 (80.95%)	36 (83.72%)	351 (83.57%)
		total	21	43	420
	transc-based subtype	Hemi-del	19 (12.75%)	21 (19.27%)	22 (9.73%)	0.0363859
		high-amp	3 (2.01%)	0 (0%)	1 (0.44%)
		Homo-del	0 (0%)	0 (0%)	1 (0.44%)
		Low-amp	4 (2.68%)	6 (5.5%)	3 (1.33%)
		Neutral	123 (82.55%)	82 (75.23%)	199 (88.05%)
		total	149	109	226
cnv.PTBP1*	methyl-based subtype	Hemi-del	0 (0%)	2 (4.65%)	20 (4.76%)	3.29e-08
		high-amp	0 (0%)	0 (0%)	20 (4.76%)
		Low-amp	16 (76.19%)	7 (16.28%)	74 (17.62%)
		Neutral	5 (23.81%)	34 (79.07%)	306 (72.86%)
		total	21	43	420
	transc-based subtype	Hemi-del	4 (2.68%)	9 (8.26%)	9 (3.98%)	0.032955
		high-amp	6 (4.03%)	3 (2.75%)	11 (4.87%)
		Low-amp	33 (22.15%)	11 (10.09%)	53 (23.45%)
		Neutral	106 (71.14%)	86 (78.90%)	153 (67.70%)
		total	149	109	226
cnv.MDM4*	methyl-based subtype	Hemi-del	0 (0%)	2 (4.65%)	15 (3.57%)	1.96e-11
		high-amp	5 (23.81%)	4 (9.30%)	5 (1.19%)
		Low-amp	4 (19.05%)	7 (16.28%)	19 (4.52%)
		Neutral	12 (57.14%)	30 (69.77%)	381 (90.71%)
		total	21	43	420
	transc-based subtype	Hemi-del	2 (1.34%)	3 (2.75%)	12 (5.31%)	0.0742215
		high-amp	8 (5.37%)	4 (3.67%)	2 (0.88%)
		Low-amp	11 (7.38%)	7 (6.42%)	12 (5.31%)
		Neutral	128 (85.91%)	95 (87.16%)	200 (88.50%)
		total	149	109	226
cnv.SOX2*	methyl-based subtype	Hemi-del	0 (0%)	2 (4.65%)	21 (5.00%)	0.00143771
		high-amp	0 (0%)	1 (2.33%)	3 (0.71%)
		Low-amp	4 (19.05%)	2 (4.65%)	9 (2.14%)
		Neutral	17 (80.95%)	38 (88.37%)	387 (92.14%)
		total	21	43	420
	transc-based subtype	Hemi-del	4 (2.68%)	7 (6.42%)	12 (5.31%)	0.35457
		high-amp	0 (0%)	2 (1.83%)	2 (0.88%)
		Low-amp	7 (4.70%)	3 (2.75%)	5 (2.21%)
		Neutral	138 (92.62%)	97 (88.99%)	207 (91.59%)
		total	149	109	226
m.gene: indicate the mutation status of the gene
cnv.gene: indicate the copy number variations of the gene
*: p-value was calculated with c-square test
^: p-value was calculated with fisher exact test
