# Supplementary material for: DNA methylation-based epigenetic signatures predict somatic genomic alterations in gliomas
Source: Nat Commun. 2022 Jul 29;13:4410. doi: 10.1038/s41467-022-31827-x (PMC9338285; doi:10.1038/s41467-022-31827-x)
Supplement: Supplementary file 8 — Source Data [file 41467_2022_31827_MOESM8_ESM.zip]

Archive with 2 entries (2 files):
- s11data.tsv
- Source data - all figures.xlsx
