# Supplementary material for: DNA methylation-based epigenetic signatures predict somatic genomic alterations in gliomas
Source: Nat Commun. 2022 Jul 29;13:4410. doi: 10.1038/s41467-022-31827-x (PMC9338285; doi:10.1038/s41467-022-31827-x)
Supplement: Supplementary file 8 — Source Data [file 41467_2022_31827_MOESM8_ESM.zip › s11data.tsv]

algorithm	top10	top20	top30	top40	top50	top60	top70	top80	top90	top100
boosting	0.16766838437455212	0.12726667981528225	0.07772063573071336	0.18124196671174303	0.18051128239785935	0.13463596537630568	0.18061805472940093	0.19843897664067822	0.19801393738731596	0.45214768981937714
boosting	0.4470449528476404	0.6186242721838286	0.4161491357304869	0.6719017923642079	0.5171844178610616	0.5870319884526478	0.4547673699025744	0.46954626543193484	0.6273860603470912	0.7442903707182379
boosting	0.05876321589715261	0.11689536431218339	0.17321376976316255	0.07606269357354706	0.03170677390339682	0.08852824984735666	0.05771781330335735	0.04766647772423965	0.0661883917078547	0.029374531513625735
boosting	0.3014158204994846	0.13123808055212294	0.1121491718261414	0.0940814684316322	0.0900376112703093	0.13229081187493494	0.10272631373850404	0.13366430287063666	0.1285949119775432	0.13681424282015114
boosting	0.9302621379831559	1.077179939830225	0.9599856288840438	0.8832380983788164	0.9465199938564114	0.9540926196878698	0.8943112914503345	0.9923116148195477	0.9800858322512271	0.6011942342834459
boosting	0.8636817789721297	0.8652204678193957	0.7451908508658572	0.7730160260617503	0.797975604989948	0.7623337302553268	0.6962847221741759	0.6007598089037427	0.687103490851416	1.0597538905149355
boosting	0.251856783365111	0.13563983931281207	0.21248773211613858	0.22897682586662532	0.34667998925090693	0.21414904630445958	0.21068016207614573	0.2528872527878714	0.18145179781757606	0.47261709430542354
boosting	0.33487930561168067	0.18105113460761602	0.20585303638273775	0.21035958403827026	0.17105899885518755	0.14183349607171566	0.17953824699114276	0.22544658154624253	0.1404312299604024	1.0480903082470148
boosting	0.0904260010198244	0.1399744026325125	0.09019966606401655	0.03913676752196735	0.07515037344956493	0.07814965142702315	0.0988365411652796	0.1469268883192891	0.14307440818261274	0.3122834089510171
boosting	0.25478932034681695	0.17593705617460348	0.24854797812732315	0.24417642877076234	0.2766693025092222	0.1892308293907494	0.1940210612710005	0.23928520774903272	0.33424691488878566	0.7318959051838637
boosting	0.3948271224431077	0.16691915712576236	0.14038634068532493	0.09604930859245255	0.1847465132279927	0.1310282500319015	0.16664758559874013	0.10960446532109511	0.12402839756675048	0.5023546972900401
boosting	0.42612607798109436	0.3421667649322164	0.20760366271890818	0.31574339939234064	0.36184300967625854	0.37028148780253173	0.2969837913781754	0.31654327162760526	0.35873005243149114	0.14316047637307464
boosting	1.1343795175923932	1.0849584309382498	0.9352223149060009	0.8219110658228883	0.9840866377459477	0.9367931355007504	0.7827580941298887	0.8548040612078331	0.9454659298367778	0.5716205398499307
boosting	0.3578792125102558	0.2932190452192158	0.31998153306935206	0.2483740334175673	0.31946496456153833	0.23576905981500268	0.2547141993288441	0.3842886544977926	0.4188415156605126	0.018630196348059656
boosting	0.3115729879556433	0.630682300867401	0.5409547746698162	0.499831821810325	0.49156840947041736	0.42871350008532155	0.44318019170264855	0.5381885019394609	0.33477881696130063	0.5537791407249554
boosting	0.8335884769820187	1.1638524663755934	1.212509120042542	1.2342550106417058	1.1677136988792876	1.3116755327502956	1.1695877950739164	1.2140066947220265	1.038017654177248	0.9811992579249659
boosting	1.1976743001797334	1.086492936753662	1.0277788768546898	0.8020085259297051	1.092766597077795	0.9639363151447109	0.9836759929716784	1.031973210055064	0.8800322010311493	0.6256842159999167
boosting	0.41529127610608946	0.5787169981420761	0.6060497150022611	0.7024039133583198	0.6174465787997683	0.4913008285701351	0.5400729449034016	0.46554486340222184	0.5132116327882489	0.18582732372178457
boosting	0.8258288428588646	0.6762165527820319	0.5412431359640106	0.5112924982483998	0.5557232270692409	0.7264202704174348	0.6384434835867973	0.7011349824922184	0.5601372473606674	0.497425486321723
boosting	0.05310464942941415	0.08971249166339018	0.07554602971121903	0.11823669818923088	0.05333065506162838	0.09098593926726922	0.11711950107742176	0.13171601242673514	0.18627201046794584	0.11844679322063524
boosting	1.4784777452798537	1.5404151932535348	1.6027813323461657	1.5266638531427326	1.5076603004501568	1.5347146953426818	1.429619202633981	1.4803937740030748	1.3743004162147525	1.0996264609475472
boosting	0.879354930997821	0.8450793868767265	0.8577790179441831	0.8212805466568589	0.7886206103086928	0.7806929280202299	0.731116496242327	0.6412424323888662	0.6809781628119489	0.5579835634976622
boosting	0.4041158573899768	0.40542447065444426	0.7755271846254894	0.6990033646216943	0.755965516354136	0.5104147928488851	0.47367270053778054	0.4348139435366302	0.3658425792566661	1.1464642435850727
boosting	0.24175737449511187	0.2999131762613845	0.2403954867807956	0.2770288283230057	0.2761252465271746	0.3243314133305399	0.30886567772588264	0.32297989954612794	0.2092757202645439	1.131080356982358
boosting	0.387422164997553	0.3944552010775752	0.5663164849525802	0.4179683605101191	0.3318511711835867	0.47890098571287315	0.3451977593229402	0.4049643613748401	0.293805990833086	0.026315860756935937
boosting	1.1514295674505832	1.359845921733307	1.4347287297388789	1.4048661457253104	1.2826483395846229	1.3658053013674933	1.4307635047423937	1.377745343421402	1.332673978695014	0.16656962222821556
boosting	0.8208660098472493	0.6386450695158384	0.8295579216971868	0.8462150008277463	0.5894964844818337	0.7272667207238329	0.7345994457201106	0.6363560371227931	0.7591762621981595	0.6607331006390587
boosting	7.413603646599578e-4	0.015323802025083468	0.005912918692551586	0.01892495886116978	0.01343325170371036	0.018417586808830298	0.014984856865993355	0.029268032350415238	0.00733942647579359	0.5803158122855823
boosting	1.2524831358060444	1.3160678180302237	1.1627163347232308	1.1574989937932787	1.1291683411342617	1.170227648342392	1.1651892466858655	1.1135851125511218	1.2136794276894212	0.09218779733631151
boosting	0.2546796594557491	0.33670327213910567	0.37201407451868806	0.38574169658887836	0.3835841298585566	0.4056722867931723	0.3014817503630954	0.2567664386784423	0.254148657725838	0.6326731709671507
boosting	0.4792282377375542	0.49419970148111936	0.39749802600251877	0.49246480280820426	0.3734034029416125	0.40713634538771104	0.4415022894500357	0.47102286495214823	0.4686805982064149	0.709283331731139
boosting	0.5102114020274012	0.2682598630223177	0.3198802424261976	0.34465502343571597	0.3589439975803396	0.44482689325311137	0.4010430853141431	0.2976268357159047	0.2967536430869787	0.4585776318418286
boosting	0.6816411108681542	0.6588337512272195	0.6378008397291327	0.6486915065898299	0.612056875228442	0.6342105450640011	0.6364581652626189	0.5610095557308189	0.6002626520899464	0.9670650771236249
boosting	0.9260770481866769	1.4769760337595894	1.3810317326131407	1.2890477096279134	1.231416611397985	1.2247072721547962	1.1819387251716464	1.1645982410328428	1.1426226847378902	0.19364233917096857
boosting	0.38695645639346254	0.4272981926793623	0.2155684184947116	0.26361265938487255	0.3237325984623547	0.3225794247180271	0.242454121564074	0.22693763291733754	0.35440693445895605	0.5831253159555412
boosting	0.01646063750877767	0.061699205068045986	0.06643155844705745	0.030559466703947196	0.053697652715805795	0.10932986047403345	0.028701104727146567	0.044629161561845404	0.03855822234942553	0.895979432867227
boosting	0.5362070360328719	0.5159982337648149	0.6281652876506266	0.5593815630562388	0.5732690575948072	0.7355704485783394	0.6928530207443852	0.5933115523085846	0.5673017097158591	0.9287780755133602
boosting	1.2268711269509125	0.6933315081245799	0.6867277762355866	0.6098066400205089	0.5304138206449855	0.86045503411018	0.7929188469761188	0.5446216002892323	0.7490161810194064	0.7303535376964551
boosting	0.0968108224229139	0.014155368329806548	0.023906655768676923	0.05154942684385656	0.042457297036075065	0.04211924604144064	0.03590817911283367	0.03367033364785842	0.033978301328669615	0.15756714437218342
boosting	0.1776491201496295	0.22742363808654026	0.08806841327959722	0.12938277569534087	0.1115147535633616	0.21224169508693763	0.19933031527921316	0.2312465475486985	0.2509502111099081	0.5186100682166894
boosting	0.8496522418823694	0.9718003527547525	0.9295310774583602	0.8971418423016153	0.8676062180181449	1.0558787793424351	0.9592600456590467	1.0499785475172247	0.931462982746154	0.2648449868209927
boosting	1.401123197531232	1.2418602044050469	1.1516222381781327	0.9675217339239885	1.0122242863247153	1.0298246955298505	1.1676116035813324	1.0932515261050142	0.9163854990018184	0.819386408563545
boosting	0.13321881502557334	0.2338273012760012	0.24201895117710484	0.15070953151463828	0.12846852361764358	0.23376865051034165	0.271073943385407	0.1583471231476181	0.17043626524873598	0.022328377443623912
boosting	0.7946663983809241	0.6690713724738147	0.5710483968473415	0.5224327527735919	0.3057531313528107	0.5325926477635262	0.5496252789081889	0.38339074308854215	0.5294032609082848	0.5628479055537376
boosting	0.03862074658097303	0.03422152519777558	0.11253084791297877	0.07250547937513235	0.08449415229127683	0.12710353882500766	0.07957355342703419	0.13914365637405277	0.06608090768362798	0.4954232690216801
boosting	1.1676505368634924	1.3952079849450503	1.230440715692664	1.1810345126913095	1.2000744029745065	1.1765264600129515	1.23518180096585	1.0240187439905226	1.299505765232248	0.791998446011468
boosting	0.517297156717942	0.5246340708563784	0.5865378266577606	0.5479721189498781	0.5587884484301305	0.6695452041590937	0.5517873822643082	0.5745430756717947	0.6437623217625957	0.17212511760751528
boosting	0.07845514425207448	0.0442295059867702	0.014700593893229148	0.06669742644325294	0.12278682699164087	0.04881091178920065	0.04796104486923353	0.09363769186470382	0.1502540376597244	0.4716369476288549
boosting	0.030708302972640277	0.01843509146693349	0.02960762831037037	0.02120430260174531	0.027757431966337384	0.013370605261696606	0.014834574549992628	0.010093052515178568	0.039777917336496486	0.6445644985299606
boosting	0.91297660681955894	0.7719668536217418	0.5766345084125162	0.7644595871243457	0.5867447523932261	0.5983268883409603	0.73441972624176	0.702298996992423	0.5358796441541249	0.010713191676564569
boosting	0.36433022241976853	0.2868303292935986	0.43185084646696936	0.3556936702921777	0.5759169339880599	0.4152165499471273	0.3799998308133715	0.3891411279718036	0.36953484103443657	0.7475310564932758
boosting	0.019577937385446543	0.030225936982396732	0.0313561251655713	0.028279785871405616	0.05418865809201339	0.06751562361642202	0.03271959401299278	0.04371112093147351	0.03537526894534546	0.07859234596069213
boosting	0.7973626307469728	0.8069541461095046	0.8112445993823589	0.8366755109353826	0.6829346911958528	0.7923731066830177	0.7353569319703233	0.7617810085670185	0.5880938696102599	0.6940859254562315
boosting	0.17328818062805998	0.055551495881794935	0.10730166017351296	0.1162093555130504	0.14465983379847544	0.07664235446907447	0.09357768569062665	0.09077560981743531	0.06803094439199334	0.281121627910712
boosting	0.16908152515012792	0.21857434622751887	0.2374099465464787	0.14914300630870544	0.1610808294804292	0.29209436377872117	0.32061210711820903	0.2600153073235025	0.2521638441124972	1.1022162743841621
boosting	0.03414641624076271	0.033572167831143196	0.07229219523126901	0.006913432951425455	0.026854971795726514	0.012796483238703799	0.038004818032728496	0.010696005130614451	0.016784334511656396	0.5229263694078058
boosting	0.34867751601038555	0.20562055245196223	0.31377633994909515	0.2598971508207334	0.3096142537463934	0.3257306194286988	0.33919900061941544	0.3110873818315834	0.3139991969504523	1.3232202302338711
boosting	0.7028572669035135	0.49218614523894016	0.42756549528477394	0.47081756991298757	0.6235333796757884	0.6515472539949702	0.5916126899364853	0.6968712286647186	0.41076703492462846	0.6793559594375008
boosting	0.7207963971569712	0.7028250325791614	0.6708124486759539	0.6491574199133745	0.7011188827555838	0.6029716455870185	0.5757594775545261	0.4458814636530523	0.5590369809074822	0.7662013576765494
boosting	0.7873893242985617	0.8043159676797916	0.9608412242905876	0.902992210405276	0.7256300901334177	0.7410840826006246	0.6530077473161238	0.7580382615988768	0.9711559422064556	0.6437373835556389
boosting	0.2633706743313453	0.16704837918618146	0.17856860030141433	0.167178215118636	0.23225945140393842	0.25467691451096575	0.1716069382663401	0.21816116383894119	0.12130009177305853	0.5837323597260979
boosting	0.3271108874881374	0.31238792894272166	0.22557497473954113	0.19918431118666258	0.18542293393035802	0.14841275110411264	0.14001589102376766	0.1208133394720005	0.2204175273606694	0.41837538785268447
boosting	1.0890603297695427	1.0950331906569986	1.2085190528515048	1.1398697778937625	0.9541427483901543	0.7680650204411894	0.7372943473904375	0.8789591829269876	0.8846927829709933	0.8669854536275067
boosting	0.6720634494677913	0.7531432459237248	0.693771432862513	0.7885354864874322	0.7833470681848875	0.8373070753452716	0.6546965831581345	0.5807812286112749	0.6718387806135473	1.1314859423139718
boosting	0.0084148293142579	0.008508399101914817	0.03209781957583057	0.05971423650693285	0.0682441936021033	0.04192912089112773	0.05316435381146389	0.07355862364229783	0.08740950100014203	0.27303622999491906
boosting	1.4298391201795462	1.3932148174152752	1.3766375852345814	1.124431051620472	1.346467092872316	1.2930408021967728	1.4035674116860462	1.414041612347836	1.3841288480136367	0.8492246944553824
boosting	0.8046223336089785	1.0630667062880945	1.0079889525972425	0.8695285168319902	0.9972602989401205	1.0050295811534324	0.9582576443282297	0.8506609976582742	0.8963531877152822	0.9951526133438647
boosting	0.23337664304242506	0.11716616231831517	0.11236576411125829	0.13457731480326426	0.14989268129666974	0.152735938328834	0.12750521307683133	0.10307886418391964	0.17849811193324713	0.9847463441042561
boosting	1.2298046944105603	1.1120806829282202	0.9753429770187014	0.8878569854089411	0.9953672832039608	1.1072852237513076	1.1483568546714924	0.9081571202343804	1.0489917088856484	0.27828813363030874
boosting	1.2675266610113598	1.2103250472391998	1.261346673918303	1.286074976960609	1.2486430069091323	1.2059665372790538	1.4111068127097766	1.3154404575054772	1.1835995321540174	0.37604193778096184
boosting	0.1692661329622916	0.3074984722998274	0.24469122623861994	0.34363062563662544	0.2694921836674158	0.14069905206926187	0.24695285355662336	0.1815480244328592	0.2130881879189242	0.7113765582634993
boosting	0.31366528002099214	0.36066938842365903	0.3673170336760396	0.35644634218432747	0.3110641789200781	0.3371056355161103	0.36204246101457294	0.31895776130478365	0.321426062646208	0.33130740602038294
boosting	0.156342998685548	0.035705930996984686	0.053768560924264325	0.025538514715539026	0.050866705556919516	0.040511953992904866	0.024626446628716193	0.03775466896031066	0.029419871299023414	0.11579507758064223
boosting	0.2826900002677751	0.3581721954058157	0.2045044332632108	0.28411476586411266	0.2623074815852615	0.2761412248213897	0.25736877279175996	0.3051313176708537	0.24450905070347945	0.40473741664400253
boosting	0.08269960626453582	0.15422313767480936	0.1394242042726249	0.05295999716251239	0.05923766068080712	0.11829931905531144	0.22413606102583397	0.07281151648388086	0.16581671961490244	0.9312063403636922
boosting	0.8774205184302737	1.180718713154971	0.9994319147446475	0.9583847716132247	0.998631670484087	1.0671749605237817	1.1111085786682677	0.8539642372610157	0.8831893477446284	0.06170626605311674
boosting	0.8338084609541877	0.84847716204997925	0.8070965041991541	0.9450057370087169	0.9241796761298446	0.8422196158552979	1.029151152395285	0.9586948662604562	0.9102152869695327	0.2519695093330926
boosting	0.6550014422360206	0.7640890336261668	0.8172122391943146	0.7623117539284885	0.6914811064294982	0.5405080125277729	0.819474498872616	0.9276297250442772	0.8216546513456413	0.9241652565844913
boosting	0.9813942391111509	0.8736349784270201	0.9020016809969976	0.7093767604329794	0.661890876336191	0.6839362480569783	0.7652699200302192	0.6762366451774481	0.5850669694200411	0.24632775635408607
boosting	0.9048903935711431	1.2466417403136862	0.918652076353395	0.9405431611029624	0.837405625206264	0.9897843319251663	0.8462157708077915	0.8423386921307855	1.044886056787925	0.7053261583131598
boosting	0.618771899517701	0.6006768882920822	0.7411589338831254	0.7556060230603898	0.7224044222748776	0.6990102575666977	0.7742979518264941	0.617450675678188	0.626269197350614	0.6502919979070877
boosting	0.5645400539918314	0.5948455891417327	0.6009638916306659	0.4377984542609431	0.5919636019933484	0.5521113565861979	0.600423382706988	0.6162814554731696	0.571204136607686	0.47390932924771095
boosting	0.2448485724170224	0.2540767331565962	0.2576744132851384	0.18983501703491437	0.15512056403085403	0.220400915669175	0.24270227104606826	0.15555669278082868	0.25282635557015753	0.5822069139008201
boosting	0.23072212189315486	0.1804917187224129	0.3412527213519858	0.24071162770034846	0.37486060947523886	0.27248616563757194	0.2845440465844001	0.2373959468561512	0.21850244587232093	0.5904651451900182
boosting	0.04628003790164413	0.012266965157087962	0.023501675648051282	0.041794893658020305	0.0708697317209004	0.0740304332428467	0.07935909877078372	0.05430275401515909	0.07721046783519095	0.1466153840994056
boosting	0.6988175312472528	0.7427629625500438	0.734079773677309	0.9596772586036036	0.7697412932650272	0.6335365952376231	0.59729131510937	0.7598710867016892	0.7097489783119479	0.30908838189116616
boosting	0.9700642035973576	1.3141672490712712	1.2135878015324344	1.0963429066299168	1.1946405508553237	1.23706193160641	1.2913924469865286	1.2320916442654357	1.0035077985666259	0.28382546936055814
boosting	1.3505539666083777	1.4032527495679026	1.4260821229919955	1.4315787638654942	1.465204390268064	1.3540875561871342	1.387426508602919	1.194412509440166	1.2624493012578122	1.101008302885367
boosting	0.802094356265956	1.0045697804487306	0.8988963990361293	0.687327647002796	0.7607434700848567	0.6915756821523091	0.8302594048053767	0.7749535895905552	1.0036820534133493	0.6765558945164539
boosting	0.8483948139056546	0.6197078101598293	0.7394867492788613	0.7775299588490275	0.6693108596874294	0.9529257701291906	0.8023935632934801	0.9043082672908357	0.7133708850435506	0.21421792498460107
boosting	0.901867498269472	0.7204008064588275	0.7971299923964893	0.6738533600541676	0.6790319739466236	0.7071201995923017	0.8935849220757053	0.9569848323754976	0.7144686214621332	0.23885544758817823
boosting	0.5418789231337671	0.6226421288410973	0.47715199661973334	0.4950670696156993	0.585529423962372	0.6030417821069691	0.4374579810709673	0.5857800228692156	0.45571279046894586	0.13718455071129904
boosting	0.17730868297871957	0.09985179471812286	0.18487881580439092	0.1348798110277232	0.15993695082996834	0.2945524762775716	0.21528956176829997	0.15023814470802882	0.17807140154799778	0.32305382490729523
boosting	0.609248285461964	0.5820377342877384	0.5922965768517118	0.5541283838569099	0.5505366392607751	0.6422911474028351	0.5437050177542686	0.5571197635686215	0.5040061538552417	0.01721459933344102
boosting	1.089422914202769	1.3567738082283285	1.2356299576639496	1.3019984179855062	1.098317856106177	1.170156752394184	1.1242678545647558	1.1777660088216568	1.18848533024771	0.086901778802659
boosting	1.164994996928601	1.1039559123232783	1.0671514028448905	1.1588407097739957	1.1711461778179262	0.9823394162430809	1.1761856914472086	1.0844700840056862	1.186553174869088	0.007297458518998297
boosting	0.7399274647553697	0.8304508248783875	0.8472987249983357	0.687463632678047	0.7324935595696802	0.8498680270319141	0.6824571834443249	0.7025876522676648	0.7805976436722069	0.19270497278711063
boosting	0.854179820605153	0.6797278453875916	0.5999832069743879	0.7493161401803851	0.8095059885218399	0.7443621760401836	0.7666616093258858	0.6782174238096886	0.81164471568679	0.12222576351988698
boosting	0.08921648031275717	0.15268953840339514	0.17703470946837674	0.10278741862739632	0.1703642992301424	0.08694494596938426	0.13205911652513427	0.14010264022562555	0.1324594309140986	0.27048419747203395
boosting	0.24830075800444537	0.43405870212238823	0.31974167870604997	0.26450401493274583	0.36931004231907294	0.2292004156592049	0.2742146182947022	0.25249052302863706	0.26615165210984737	0.0588649027074294
boosting	0.06422091719705045	0.05303037476919716	0.09431199256151176	0.08525490598562648	0.14652838944132782	0.1302188385895439	0.11327249442298853	0.09189279637047604	0.09928234819437143	0.10977425651328843
boosting	1.3946117686390525	1.3767348449906804	1.4619410123386105	1.2033153989540217	1.322239384997877	1.280528185770107	1.3750511117852238	1.2820359328834847	1.2949152822796688	0.16798502144489255
boosting	0.8638566106980892	0.5228765207349978	0.5183037119361293	0.5790531424737866	0.6351953617243229	0.4934402760428249	0.48841198167068206	0.5237461702215948	0.4751012889724769	0.266543296313222
boosting	0.056734324616695385	0.14119613963770766	0.15893371558364905	0.09328726799517034	0.11604575288949491	0.09161757598332246	0.06494744076972682	0.1316610853814856	0.06874793512714542	0.5466724026537528
boosting	0.2833939021273413	0.25571182019011013	0.2808234704260821	0.22701898048111285	0.14096136805713777	0.24604301638161236	0.2582674627503763	0.22232956655974875	0.20976443738399422	0.4318559142972547
boosting	0.45469915733655314	0.5371930684982983	0.610840796402753	0.4414389072046932	0.5339592737348899	0.4496727686934622	0.5079727575647286	0.31915974392084606	0.43962044082103763	1.4165591706468408
boosting	0.9747938676143634	0.7737289980430785	0.7056845480734854	0.9172801838022183	0.8551241427671946	0.7262733853452104	0.8689270123722855	0.794155385745084	0.6413676243934568	0.5713008728042263
boosting	0.5756680605554121	0.547400922950581	0.5637489744805987	0.6648859325549363	0.5348080460486557	0.4719189852013023	0.3447744006806942	0.38986594818489045	0.32850493442626955	0.036123764377542715
boosting	0.9708623497237676	0.9146404707340228	0.8708434323770708	0.9715863412478206	0.7844786194577045	0.8384444671755447	0.9067246350168462	0.9205324030714142	0.8642088183259932	0.29115817344196593
boosting	0.7974094219101793	1.1616832779345834	1.2181683732517183	1.1402220479682026	0.9182919563110422	0.9317898690659794	1.0578267122270197	0.720961225299469	1.0105903058746375	0.03559376041949897
boosting	0.029538791510642603	0.04179503060418964	0.02963345905240069	0.03125438310867685	0.036147943885075313	0.02075649851986115	0.015042770975737245	0.03014755967842905	0.019708027950606905	0.6292736728594174
boosting	0.7349081262241131	0.8189771655165754	0.5901624432249646	0.7677390036612263	0.6288215241524264	0.6166390681546262	0.6847640247922843	0.6488549897449529	0.7982898212642536	0.039895557905689494
boosting	0.785431060853947	0.8354874993073604	0.6329020834441555	0.6986038187513653	0.8680409960883437	0.840508230527121	0.7722320052954064	0.9194443054273707	0.8150198689769037	0.29661752136898883
boosting	0.33061025943916567	0.3789833028830949	0.3473360536602794	0.36435367648419587	0.36724137594553563	0.3524216822211979	0.3223373990219094	0.34218729430121325	0.3276646633839999	0.09241590500661515
boosting	0.1279137994847721	0.15335165763557376	0.08223698568085067	0.12181122430648375	0.12724388313910107	0.0844392338830274	0.08214606599336749	0.01008411674228059	0.07986393583377248	0.2180171886940796
boosting	0.19854862688243302	0.1832022933249984	0.1855431932303991	0.151394524249605	0.13525683156852478	0.22880097238806782	0.09829296076734781	0.1288696457318259	0.1501290331955245	1.1913765976795663
boosting	0.8391808051149804	0.6087806399458872	0.5228268313545801	0.41963856587333576	0.5260991995768503	0.5062282298241492	0.43240618772457284	0.5064207708461768	0.5278447583765014	0.6390998209031895
boosting	0.951525051803138	0.7910739910859961	0.7954379002928362	0.8213855909746762	0.779997069890338	0.8247953378982574	0.8277407656143323	0.710161873072284	0.7689643412381213	0.8867981218524555
boosting	0.25580959455597724	0.21381346914346877	0.2705966918263601	0.2798281379567078	0.33389308510878263	0.2689361975086359	0.33864885103344466	0.23271970080704193	0.20569675670159102	0.4962129024677564
boosting	1.42578244607259	1.3583725789921774	1.4874238648962386	1.2842866022301216	1.4978089844365914	1.0411494257974234	1.2882116463382627	1.2036626911610384	1.3837864627294811	0.6585414606547935
boosting	0.821369005312719	0.836994861565858	0.734864331319929	0.7967505912759332	0.8826462841635284	0.8042573713416628	0.727216039844704	0.6277665831533801	0.7838542008985521	1.1451580043288925
boosting	0.6022709467274263	0.6392778842974783	0.6179138087982813	0.7052872931170899	0.7473094482672993	0.828656975544221	0.6969251258002165	0.7166231931616913	0.5703369007482753	0.7363953730946897
boosting	0.6523366199787886	0.7824385948452993	0.7413122608620665	0.7252125316096258	0.4632039363073376	0.6183760581765875	0.6318026275496802	0.6608871580861942	0.42708533395840975	0.45847103200419154
boosting	0.3579886114180017	0.21699676467467474	0.299413549117362	0.32381544707028787	0.26343349140656536	0.2650138639565582	0.23093027940850905	0.20891015424240653	0.20673140270174992	1.3618963021383916
boosting	0.41216786299870123	0.37836934335954486	0.3273702723012405	0.39382531091717576	0.38698312677687946	0.4320690121973968	0.2904832970472489	0.2587378577555574	0.29495090079849384	0.22206114730407847
boosting	0.8197460338056917	0.5789193751847264	0.6293011046442666	0.5780914693446807	0.5048919789067202	0.3457973913901735	0.47328564105403725	0.33053974753311305	0.277778188101906	0.09405986361457731
boosting	1.3914198071175983	1.4162056569107209	1.5620662832198886	1.4155871211205893	1.3890399940214497	1.3777455802522407	1.3716613343415613	1.417908191222835	1.4869077010838576	0.25748403745971327
boosting	0.005059937718367953	0.04277574486287335	0.03180402429000522	0.11039976458808982	0.029215288433701723	0.02392099661934589	0.055785750923098634	0.02585952802952123	0.036707218743833696	0.12317379634827996
boosting	0.5513176168554202	0.8139076162011575	0.7194216510640163	0.6838833825878461	0.46378009124644964	0.45863686304634377	0.4783414490032468	0.4677808995308251	0.5968857134082292	0.5151553111374636
boosting	0.7125983351355647	0.7722330248473462	0.7257038990103911	0.6742417415520394	0.5016356304154984	0.6274515437754665	0.4443693933952801	0.6073565833723338	0.47248596245053587	1.387804639537679
boosting	0.2664970623003976	0.207094250030292	0.17108049946702042	0.17685890895433082	0.21369880529900662	0.08694109535578441	0.19275239710969552	0.08584257356711908	0.13565827321628227	0.7373811538255969
boosting	0.38197495217186833	0.33840385036049925	0.2961570183601472	0.2926496673842285	0.30266318058951436	0.3678362443444013	0.34420832204992136	0.36315078174645593	0.3151713772754417	0.9606690577834922
boosting	1.3578788740726653	1.173598733746663	1.1469361516772572	1.1232387231400918	1.0763951576286865	1.0860484429376884	1.2131801385400316	1.003868904939875	1.1836259294784675	0.08060601357002527
boosting	0.14645797812816022	0.118695515413181	0.1108223540744	0.15363814877759488	0.11967371019717868	0.13841960739171458	0.09453441563320053	0.18071451535451277	0.1347616180676615	0.2740418693023646
boosting	0.3192579893639473	0.24428486330570826	0.2322402997535833	0.19369216211447746	0.19810097314804936	0.22405276351558376	0.2925849293439761	0.17274334904514277	0.22698018396064304	0.20729080302695005
boosting	0.9492571252939892	0.9618478080607579	1.0272171371080372	0.9346247973362378	0.9242823477754667	0.9972969871000048	1.0476370422602546	0.8740584093096141	1.0074517202104039	0.8086947932175734
boosting	0.6063854958834893	0.6150548814659629	0.5342976770341974	0.6950344134658379	0.48024875326366784	0.33672899078392204	0.3005816528765439	0.4291646602789999	0.3016941397778545	0.21440618621332458
boosting	0.12579521632306861	0.32439351547709006	0.23046693298730309	0.2149265557813903	0.2271037950798336	0.20765327234342054	0.22849596034463998	0.246320196258599	0.3012495087731932	1.2054445291948372
boosting	0.2708645008439996	0.4057542552250531	0.3591950679773531	0.3107842320775044	0.3617741489696143	0.3350691390132213	0.42323943669903036	0.3711793807222253	0.24385798984333315	0.16534053737145923
boosting	0.512951728349611	0.413064544948481	0.558103728632028	0.4885605062473935	0.45473058300739133	0.5717404616891536	0.5861152545515204	0.6290510163185541	0.5090419556922036	0.07586882662618019
boosting	1.2276207074101357	1.0429385898901982	0.773174011527985	1.133928126312065	0.8777878989187209	1.1328165855583945	0.8342982391119449	0.8387259097765544	1.1228426539933332	0.1377311645818613
boosting	0.7273840766558679	0.7654965155160621	0.6961521977422847	0.6266173400787601	0.5631871900089205	0.7758345197624836	0.607346679666827	0.6856548767461972	0.8204331035681935	0.5983129793010267
boosting	0.11894624751682925	0.13160694936706097	0.08050010651560507	0.1039822557081353	0.04803652100315011	0.0963126434448323	0.06332206121965395	0.05318049744163873	0.06719534171974885	0.05607023835158897
boosting	0.23627361912159833	0.27318804793296925	0.29247212876709094	0.1608485545596008	0.12982923756695877	0.25620701190559786	0.1881262922076285	0.2993562034492076	0.2785916688657809	0.306674551547027
boosting	0.13162488661215282	0.1774180473443078	0.09906218581495974	0.1375163648547233	0.159276676304277	0.12422319755700831	0.09712133724366213	0.116289999177318	0.10407822580545985	0.005579167664077767
boosting	1.4015526113623091	1.4173723702174446	1.3938301072019053	1.3356590236891615	1.2739314456352453	1.3019863397357467	1.356043432978921	1.536991747453046	1.4620774556866485	0.045569918989521646
boosting	0.44634650940994325	0.1439186769985708	0.21503239499705623	0.23339312886906793	0.18116107746201157	0.13850302408177595	0.23393669375749948	0.17815562316170097	0.26265995848095824	0.15802431011838852
boosting	0.609281960414591	0.6386485252452729	0.5956935625915087	0.5411987319131536	0.46189024645118915	0.5848514530880383	0.5669742966538336	0.49241346087969895	0.38649468367687206	0.3076161427690103
boosting	0.6782997319462072	0.5940003191057202	0.5773644778670115	0.48510700932967127	0.42809325358845995	0.5266825115163943	0.6491489500122657	0.5152638452955131	0.5771143649415453	0.8987217260055785
boosting	0.8207022643851248	0.7459243391236059	0.9498760977658356	0.9739666933582524	0.9677082587632783	1.1537078808696932	0.9995937311931637	0.9356906545624424	0.9920273098997666	0.6339792233237799
boosting	0.501507393034302	0.6188278596560475	0.4816121922570836	0.35199725056291903	0.4845091178421095	0.5070836503037502	0.5313441800336149	0.6464910193154216	0.5713667991528784	0.23910380488646704
boosting	0.2157869779364272	0.30641007822585475	0.34587610205017905	0.37806802993320854	0.302945781354325	0.3506334414745504	0.28546625518812235	0.26074958509749513	0.29501988895849185	1.1226549170979947
boosting	0.8240166499182375	0.6918995613089164	0.6745551522041756	0.7169381381466835	0.6938781370539381	0.6418392011693868	0.5287437693028113	0.6142695194726785	0.551861339295765	1.1233233098371678
boosting	0.0866194366731889	0.06431793815585043	0.046310698391541893	0.053299794272616455	0.06396126106404454	0.12726289517774947	0.09496809287427276	0.06473556933551196	0.0934804185512807	0.06560699091261413
boosting	0.45133140474986383	0.4175263862268255	0.44504675719848574	0.464558969854251	0.44577618418457443	0.487879521019343	0.4475773312043241	0.8304320168238883	0.4565748460052814	0.0024355207785691528
boosting	0.14746549215424995	0.07242981689351323	0.10671718422752172	0.11177786853427346	0.1231056271694789	0.04105271452811074	0.040193014820636114	0.03650044342656463	0.031393677190470516	1.2827514841721983
boosting	0.06648281592136962	0.029037788828985132	0.0267958923100168	0.033301312964572914	0.03663314761299093	0.08824313823241037	0.02855447317932562	0.0315385119158551	0.027019869456015557	0.031048687467246806
boosting	0.120786624184957	0.05871464346900591	0.0715377547314644	0.052797589598659336	0.04309505159066755	0.09342114015681395	0.07714351888530037	0.022001567509631982	0.025064667518600495	0.3701295519707899
boosting	0.7928994085879656	1.1504893731723211	0.9989373829256396	1.006003537717461	0.8952523683468758	0.8364894906438163	0.6664326436399166	0.8880039876333224	0.7711926917487083	0.5677770817557724
boosting	0.9683437723815151	1.1419082933617275	0.968217431301529	0.8834427518256783	0.8189713910932365	0.8813304296168797	0.718543034506777	0.7019324449379427	0.7691843900656274	1.4061379701617653
boosting	1.2758625157444892	1.3853593855150705	1.3310430071498403	1.2424411387070142	1.0114395610359617	1.1103188734214406	1.2279641386876987	1.1313061283953532	1.144486432561257	0.33513448111162564
boosting	0.8338078141568736	0.947465680220431	1.0007487962192707	1.0908682405047256	0.9009808697171318	0.8229824429255445	0.9854056625166758	0.9947216557502672	0.9458646462011606	0.259994927722086
boosting	0.006905203822509193	0.0950224300024706	0.10281602431937693	0.14288871331165712	0.05420127455703461	0.10187962948005815	0.1380081077857636	0.13352269286195925	0.11506722088784134	0.5732365577440023
boosting	0.10796784683378213	0.013872270400388858	0.011232570256601015	0.07472249034291936	0.028118140982244168	0.07019696047226912	0.06859378885416625	0.06469171797851625	0.023105666802628006	0.5175955574403237
boosting	0.7718538100641358	0.57366352999314	0.6356124876241781	0.5408799634680901	0.5884904220043807	0.5874441525540302	0.6152234494468927	0.6266444172083779	0.5825970812768441	0.4751622971167116
boosting	1.0510778658601243	0.9818677985721888	0.9956335334721964	0.9351000379299138	0.9198737539815148	0.8920828682529257	0.7145700049152488	0.7212392118615014	0.7928518336060917	0.02949682396834301
boosting	0.39361426309361164	0.39905873324058416	0.3481921202773599	0.3586434916985078	0.3591276127330984	0.30576044191231044	0.3179956888418839	0.38117997042231155	0.2777914324458505	1.019123078300877
boosting	0.651487080808234	0.671883655130629	0.6570827353489473	0.524412336061568	0.6375574673840543	0.672101991740509	0.5255207243813828	0.5580150324947083	0.4013106854950977	0.80972755224029
boosting	0.009728057451574481	0.02081218731759991	0.0127529900206539	0.045062518955452095	0.03491751113598917	0.029201255646024306	0.1087977359056896	0.05196111551824492	0.06698930413680518	0.0391146482031105
boosting	0.32155506167724485	0.2779536024780074	0.16570288123774535	0.1973370201093388	0.19100223034159636	0.18912155844515957	0.14219234599636674	0.21995627940070678	0.13619897426276123	1.048423921736536
boosting	0.7053806959353731	0.8263369409946745	0.740129198589923	0.9174921798969897	0.7775259242640485	0.8089691653876091	0.9429296775918937	0.8118945014814745	0.9300436382716022	1.3187150010006783
boosting	0.10637606035680541	0.17984051459931094	0.2244337382860623	0.18204303500735647	0.15500113660185438	0.1524723178874977	0.2983741195838811	0.1872418834262937	0.1778624890880925	0.1541015445989425
boosting	0.39308439993058775	0.4689329762096785	0.4605409250185166	0.37988668517107416	0.45536695510918196	0.391876075146934	0.4852259775132478	0.4960578030298342	0.37055183068713204	0.6802618950619576
boosting	0.5462221876211248	0.6913748473087287	0.6587889360001337	0.5983620425881072	0.6230766821942684	0.49961739698033103	0.8029997308556793	0.6256928598780388	0.6824521847560832	1.205808913255238
boosting	0.17179788894747128	0.22803422718739125	0.051666783087659006	0.19373076488878674	0.20843059946287787	0.184382632842674	0.16236282528019588	0.25407004830312074	0.2500807094136019	0.5271610762773953
boosting	0.20297595395735013	0.03698360550627829	0.08738724258398366	0.030650730479337467	0.03617226817573672	0.03121821856417114	0.04294559920676283	0.07786265740052468	0.11388586870030296	0.6341100562347091
boosting	0.8651440159892769	0.6405229536840149	0.8398687501088553	0.7453806189452717	0.6833412744021028	0.7584423325930516	0.7295252041011483	0.6310158205392558	0.7347935619310118	0.6091177183073194
boosting	1.3206860206297035	0.9522825086060265	0.7236796200463768	0.834660107385841	0.6989158902703032	0.7429241160403804	0.7765629596442526	0.6822652543227172	0.6110355333958972	1.2051986729057447
boosting	0.11021891589966594	0.05933481413662144	0.11273763680111168	0.08594779147069917	0.05277303451837459	0.06357680396438936	0.08305138991413254	0.06961390038362025	0.0429017524935542	0.8121796135663423
boosting	0.046815974721524975	0.027316386458051345	0.024223982997490807	0.025814349029544503	0.03235132237699067	0.04450518568132967	0.017298586002511527	0.016472914087466265	0.02550070189679717	0.17601077229845996
boosting	0.14568241575366805	0.09880646520282299	0.10780611898406726	0.1991405512351927	0.09417412358317499	0.11433377174114129	0.10425464989925465	0.08276453443338914	0.05078303936265462	0.8625604621332036
boosting	0.9844258902203578	0.8377514527629882	0.6044077911334533	0.919917257248089	0.7835173325656271	0.8978576468885653	0.7750326783191357	1.0246111478315478	0.7943498127388113	0.8989791787015933
boosting	1.2857648796898444	1.2074444709111773	1.3131405739442898	1.397212003607023	1.3472012492552699	1.1428884611834058	1.3157605956901728	1.3234715257542875	1.3741849199479175	0.914212061471688
boosting	0.3137393523399867	0.4315960221324756	0.5849264941615269	0.45285676168803507	0.5134932294391646	0.6348730156860304	0.6635596835269701	0.6078218607596012	0.5138622773365142	0.5408135082088371
boosting	0.3730321429527842	0.5681138883863431	0.6012335416903688	0.6174492296852842	0.681693787715131	0.6355181033695213	0.7193188011266735	0.7586089286890674	0.5646155695492886	0.5276021166363871
boosting	0.1538839962985089	0.04535831304431333	0.0897880685813424	0.1600775302695845	0.12140444961407923	0.09452333257159579	0.097990455178236055	0.10408964856544624	0.07372543234868909	0.6448421632646176
boosting	0.9846904980945524	0.7933505542936093	0.9596081946782031	0.9112557642711193	0.9542509340835893	1.009206988201818	1.044683550050798	1.1038943747253407	1.1262086709260895	0.6886272415354849
boosting	0.25733004670728443	0.2759509798358087	0.3052868047272205	0.2864019213364805	0.23951251468705342	0.2527370926013174	0.28808916879083935	0.2539098830295859	0.24333601011737596	1.4359114522892145
boosting	0.033574743511984674	0.11336304609806158	0.12143855398316764	0.1066125623334608	0.08975552008905804	0.11215826364097169	0.12173289764215237	0.08525943775819314	0.07639067409428471	0.15048490574855714
boosting	0.5901027795025819	0.4789359410196443	0.5472678142910767	0.5838123002098347	0.5824685925236804	0.4962594891195884	0.39405385406830196	0.6067284408990312	0.562917595458692	0.1470377551716636
boosting	0.3554466310768749	0.3479418303250768	0.3461230333577135	0.33382377346370756	0.34385514477909884	0.34560576362581963	0.2790718378483914	0.242417128059425	0.32051840172159135	0.7824518184906984
boosting	0.059337414106998464	0.050033941447521484	0.008745914327919425	0.013761399560763663	0.011463746161864071	0.02746450538612577	0.011200600096578632	0.01736924120614687	0.027395470255065037	0.7811936258966912
boosting	0.9930644929583535	1.0718366144248201	1.066643372008602	1.0129877278954247	1.1277565932392464	1.0396152701093273	1.0082332437868962	1.0073165440222107	1.2076162556402168	0.32621864546635465
boosting	1.3937244177779244	1.4622925975884842	1.3928938446261427	1.2248224725246566	0.9979235360800506	1.1480267872166345	1.0679405727599756	1.0316567439159356	1.0685965849788217	1.3984027986199963
boosting	0.8016207262516587	1.047578886793749	0.9309299672055286	1.1270635289206221	1.150325814383216	1.1086729683232956	0.9185948010117853	1.146284430586186	1.0528593991866104	0.6140920156497149
boosting	0.022683914343000752	0.04371571797722769	0.05478083079023101	0.03811486865070547	0.026025950192109563	0.025914596467310952	0.026040548020939303	0.02379846891484379	0.046281155203236064	0.05991235544758748
boosting	0.10224826843823369	0.29980998430740563	0.31506836653090603	0.226437022657835	0.3694270115897466	0.3133058280158416	0.4795590490490823	0.31618455650336136	0.4318008682950098	0.025066181062904615
boosting	0.3077119536024203	0.35959455430339604	0.2688739965203793	0.3489649737006566	0.2835204053989252	0.2962193195243637	0.3247824062628747	0.2768001962114591	0.3324932020859262	0.3645236299317028
boosting	0.14809774312674928	0.1473871070722775	0.11663937141078298	0.1428320992556497	0.15804385083877495	0.10654466651173955	0.13957868814194613	0.08507139638641151	0.14089597938283308	0.13103479398908546
boosting	0.7419636338644335	0.6268295280735854	0.8048797316947321	0.8710294599717938	0.8306554040807888	0.8255279239331303	0.9898892989687784	0.9757473655108364	0.7967327714331132	0.054000888977259943
boosting	0.6468590904749296	0.6641622368695915	0.7097345938054159	0.7044207119422968	0.58459406977467	0.552279908464618	0.5708887477612042	0.6250892107240813	0.7127617838947163	1.0686493141065294
boosting	1.0434397179238226	1.027957278240385	0.8150507768286451	0.8463661990657925	0.775417934936004	0.803448102612667	0.9202324280943635	0.7433751542289615	0.9180399192246644	0.5129143933724437
boosting	0.5949778916822628	0.6693554597091572	0.5551026949985296	0.5836379467496179	0.47880196579569945	0.6896717494996071	0.4941686436453712	0.5501750318803856	0.6253242392710925	0.0053841803065239665
boosting	0.3285958906045733	0.36239955912140537	0.23625120716458095	0.15160707839109364	0.21778568073718257	0.21878612985054469	0.20016169113031546	0.2665871518355727	0.32579011785152856	0.058542580415547794
boosting	0.6504707472061212	0.8979584736271792	0.9199104480085109	0.9092900208253842	1.0219288647350584	0.7804030689152497	0.7407194495698342	0.9907958211647976	0.939061050990814	0.6513754774576589
boosting	0.9574628368820074	1.1257541349371474	1.0226430314032529	0.9901476274716057	1.0979119301354336	0.9353955011659432	0.9490952169944553	0.7903899096169064	0.9535654427962144	0.879197535267451
boosting	0.06057045294830254	0.048651312371052365	0.07952474493743467	0.05090934026460903	0.0341382059221461	0.016467422549133283	0.03150442906225921	0.016760320590173454	0.03548923842910473	0.7655536638924959
boosting	0.8407612601053052	0.9080509056221949	0.9678789443915076	1.0265740838829	0.9416759758178561	0.9704207965865107	0.923953157928508	0.9718641728166089	1.0634927290325762	0.06086314844502981
boosting	1.0119824047814652	0.9694052009933332	0.9681191850267492	0.8674322305441706	1.0297026090703865	0.6361449709661936	0.9164038506627605	0.6897638868974931	0.6901470806899935	0.6425335149116033
boosting	0.2753039173765973	0.29204277077127994	0.23487688007879898	0.18852613271524493	0.20230233958215135	0.2348436794471515	0.261590676541093	0.28942009377060934	0.26000644519638916	0.2328039073708563
boosting	0.08664537635829907	0.06865269101124981	0.07206810376533086	0.0524301963223015	0.10779644588170066	0.09474981866950606	0.11606689799809294	0.08732868136553587	0.05456850220066515	0.26153439683019253
boosting	0.8954836480089233	1.0486396179055966	0.9541262731636024	0.9713325712155004	1.0994558519033755	0.8605844778737471	0.9452675109732167	0.9064739604493249	1.0315065786841113	0.9312511688754648
boosting	0.1427774839071406	0.1713623900503574	0.19396451858685773	0.1354959348491252	0.05052894204291169	0.0657648902025601	0.035820849631422076	0.025684572355936602	0.03126783637520338	0.03857623946688944
boosting	1.0582851169872423	1.2132437036626387	1.2883450599582438	0.9331006954022891	0.7065328337949076	0.555349900872371	0.4685223908547279	0.5280610642095575	0.44203650607966233	0.5711485105045191
boosting	0.3183105170510461	0.23287261290694478	0.25077106470607763	0.23225853165408142	0.05772741973697332	0.0994415080857013	0.02536002206982488	0.07271911933114962	0.11245550838649171	0.087531722558945535
boosting	0.10111485883238423	0.1446795336533413	0.0988533477946393	0.15208388651412785	0.8955105908965396	0.7224155220564649	0.850912521878123	0.700444056292469	0.6438699630456085	0.7681706296753623
boosting	0.15795749181222069	0.042568510995281875	0.1214157129888559	0.15775731607778296	0.803212969497943	0.6367871309833277	0.7126071744885992	0.7419053434872486	0.7917097460654355	0.5864854966701061
boosting	1.2370011291613097	1.2665175625877083	1.4000978960761499	1.3031842177388555	0.048487414168659225	0.02881391992442973	0.07949836463584199	0.06757483340469812	0.10651620923876667	0.029763563555095292
boosting	1.3361885286225283	1.027711061384113	1.2219286453118796	0.9024674054942652	0.5830216465696056	0.7214625643426182	0.6104233392940687	0.5679661374310878	0.7258578894509502	0.4884082896594255
boosting	0.1756701104041095	0.050536145112800655	0.04631500353142522	0.14180743102393656	0.43528222369599556	0.38804887891685996	0.5156317611079538	0.4059650076020385	0.346689523123421	0.3878300961084977
boosting	0.7479395274748393	1.0587807727402192	1.0152396610989851	1.0229525327711613	0.6356978299496087	0.5868112825668336	0.8197160685208369	0.506908342207607	0.6839618933934323	0.8366422594982301
boosting	0.18870875647821653	0.1800090748229101	0.13590340316600433	0.19395250722059626	0.1725688405129764	0.12076855657514576	0.27698168628097003	0.18646298095466152	0.2247738772228328	0.17894098377137618
boosting	0.16985450264777174	0.35012131799861745	0.3412152962329634	0.30616495586776543	0.2881032628857017	0.33615696399977657	0.40979208423665425	0.33611082014843013	0.36778012506499913	0.27937869071372756
boosting	0.8112815450936929	1.2152462426786768	1.0770916524527305	1.285380389819587	0.34208932398821956	0.24095662342933752	0.2738003970391432	0.16174506653828274	0.22182473401899871	0.3179820339330049
boosting	0.494674854450294	0.40455368190479657	0.30398086041904565	0.4209712543135637	0.05588343892699636	0.04931020903663171	0.03734785835251167	0.05645235531993438	0.06048643722264832	0.054356235506027376
boosting	0.09273474677608384	0.05510283572874913	0.043034204458519056	0.0453268502574438	0.05342038694029622	0.07455034260528355	0.07037984146955041	0.05933365067219799	0.05879520764265274	0.07050696083464825
boosting	0.8532948871262533	0.6057179539138321	0.520874068509504	0.5496260952739895	1.1913188248825872	1.4350591518032019	1.1652172183236222	1.2996656895437477	1.060296184286646	1.2601162354768403
boosting	0.7534286528502374	0.7350976671465179	0.7916370209821669	0.8701242401124858	0.18805722774075453	0.1231132853701306	0.058806473109113494	0.07777987376484932	0.0643990579154298	0.12198707531793444
boosting	0.9866665421105492	1.0112734712531428	0.8481796414505891	0.7125556315078083	0.5099681908395488	0.4882108046494774	0.4174215275300787	0.39001528411766856	0.4954973896937056	0.44069926917332797
boosting	1.2994106401002938	1.584344798296582	1.5538188038191327	1.472587959108871	0.10312923078252563	0.14658148112403743	0.31143096937423576	0.1940918057415083	0.27306858695581926	0.22460918557860013
boosting	0.21035643449943264	0.2665054270913267	0.23621743409302645	0.14117959753510456	0.09730591558428169	0.09219523527584433	0.08472028725931124	0.08363955060810996	0.07124653303540002	0.06553410981859403
boosting	0.24278009253610686	0.14749118041181938	0.13611377549729148	0.0871179840750667	0.1262437509255005	0.17759197967762252	0.14636082172837964	0.11771748955175954	0.14418523802546898	0.11732570453557324
boosting	0.09278179592384252	0.04812849607197789	0.08146516999038798	0.1004312518692328	1.0787802224396204	1.2003290294292024	0.9636716341592554	1.2377676133922568	0.8972592153349689	1.2910794149112852
boosting	0.5666679247069819	0.43298400903727174	0.6565291860749906	0.5063244224553776	1.0268758301492684	1.1658493777633305	0.8325300534797124	0.8448443276544402	0.8838795725054074	0.7865888491489456
boosting	1.3993503976062793	1.3368161453496266	1.2732476882669357	1.3023308905666127	0.8214668646781496	0.76754345538356	0.8612824656504927	0.7788728030555007	0.8210810774861594	0.6275481151808419
boosting	0.04875658811083862	0.012641555385143402	0.025621045177703163	0.05223726726486283	0.018111605868622892	0.034765577326838576	0.01987128563524162	0.044508552072856096	0.05786299289618548	0.05816099046687275
boosting	0.05150805024826935	0.04663003076223934	0.030899738786774662	0.024685913880723775	0.05147672798743282	0.016562619261065954	0.0059151795627544025	0.028160949350163122	0.02902377927974758	0.0033391093652254972
boosting	1.1997076533883384	1.0762401218663378	1.0737179770454113	1.0288486227637714	1.0631132000761347	0.9114772183041032	0.8643923515658071	0.8502830816753087	0.7946930613533738	0.8628401472341282
boosting	1.1765227346467604	1.3176467471682511	1.0993397680614907	1.0914929186084328	1.1017521387899831	1.0568884090096105	1.2157085843897426	1.002827847531926	1.3062683391863334	1.1605341700741643
boosting	0.1992582559855964	0.10162709171306161	0.05836199505769025	0.10500075294678138	0.8645826676522103	0.7504944300102253	0.5719869978121118	0.5851997775647757	0.5681207237371453	0.6318076151788151
boosting	0.6916855492057341	0.8014667637952768	0.6303085994434467	1.085415695526742	0.06047315503648438	0.07745198840398408	0.09380086712737838	0.05823287489132408	0.07944079938144467	0.06920366528934609
boosting	0.052362592456774174	0.1939755657401945	0.160574119195038	0.176478876366443	0.07795165106247841	0.05876346780057156	0.06742424144884614	0.064618870231279	0.09720629841069375	0.11925064013527793
boosting	0.3007614894404566	0.21632419636958303	0.2504481268542488	0.3566626949853675	0.7093037915975344	0.719039013854184	0.8182774076890141	0.6569576169028765	0.6232883856363234	0.7404067963952459
boosting	1.0243778977376545	0.9280940963678519	0.9608744888505801	0.7615673952191151	0.6349734168446054	0.7597910090491536	0.7149254939353522	0.7516082040453564	0.7574245041398965	0.6030477278533626
boosting	0.299901247641392	0.1934974144636594	0.2903408671450337	0.24532730352534765	0.23286912164567883	0.1551256997021892	0.2971885865497444	0.16624160731800935	0.2820916664817521	0.2548458492615935
boosting	1.0675756696219447	0.9137720612369312	0.9123948065385896	0.8338600688994293	1.0576901369843612	0.9557413281612669	0.9422967074448304	1.0379873144312555	1.0075376773959057	0.9596278814369325
boosting	0.6378429275546789	0.6279785896723556	0.5331404304891224	0.510056712942564	0.6553384222524312	0.4847680655762127	0.4371920543111115	0.4574411963929552	0.49322225071927583	0.5726516657149288
boosting	0.17518088159496584	0.07678831934283376	0.03662040950981623	0.05463821800916718	0.7263877221129666	0.7994558703416377	0.8574551840530007	0.7147655369647273	0.7556924244405985	0.7839054804629646
boosting	0.27199902668237647	0.28692242242915056	0.23518150508343066	0.19850876868966943	0.6255830365151452	0.624362391619395	0.6978686659722921	0.7311874107372216	0.708013172198206	0.6743461429734802
boosting	0.827651322102192	0.9568958227594536	0.9077026078337957	0.8520772577973306	0.3925287796124609	0.3454253187814729	0.18865421830133092	0.293086107816488	0.390658723479163	0.29595754488665665
boosting	0.9482994578990395	0.8831228770897882	0.778415013380269	0.7275388656589946	0.22011901515359616	0.23626739488180337	0.2891613316178218	0.2759665418696162	0.3546694319082906	0.2579426750568516
boosting	1.3214363333099168	1.636393216951381	1.378330807583639	1.4555349008348137	1.4861815280138868	1.389547738057109	1.3087138251977914	1.3722627172777526	1.3581910999633542	1.5074430373031766
boosting	0.8827817394560085	1.3007182064253726	1.2142249460597117	1.1689533094163227	0.35599775566985187	0.34797422039917625	0.1943972252124893	0.25925406402895995	0.21974216214331158	0.16163391574637712
boosting	1.252125026733152	1.1796512838429876	1.0331016561297774	0.7116055675368815	0.9750931438088632	0.9970833882380898	1.1382598650021503	1.0518214017572374	1.0494789214672822	1.01557743029864
boosting	0.4326322506857887	0.7372908572378103	0.7956879000317495	0.7162770153861248	0.9268397970626728	0.9093727352650877	0.9315878174474591	1.0313426288366603	0.9073036694868747	1.0370242437561552
boosting	0.03549887825967131	0.05394495031282569	0.051940054193525806	0.028756755186457567	0.1458847516531883	0.14666138011505098	0.1842009714093879	0.15349877136093457	0.13596189782318913	0.07112485774030579
boosting	0.5794297052729944	0.7612392419482238	0.5894950508380876	0.5977823438238248	0.05642471920081249	0.03852944261403052	0.055930499210799116	0.09893466028986055	0.12274150482526391	0.1559597155742596
boosting	1.5522262307782744	1.4652228399718743	1.4020389749730358	1.3852976835707627	0.6689684575777843	0.5436244872990207	0.7976538767525085	0.721727133193169	0.7229523553839069	0.9773935676268748
boosting	0.042310561531986486	0.10355470547246833	0.08932136315192464	0.0396004654042625	0.12916176361260379	0.1804287255664201	0.1355392218633858	0.09710968133073365	0.09410728112376261	0.20432229092844534
boosting	0.7716689234210484	0.8848263082682088	0.5704084740826598	0.6768228494474241	0.2839611049069878	0.29331443626703924	0.2959314426627564	0.23621139866995333	0.30632947577453523	0.2795710709257004
boosting	0.7889546273384542	0.7583179848110406	0.7148222813832517	0.7779599995867991	0.3401844007440439	0.22495208259323893	0.3028400122997433	0.26124685739704273	0.26324732537685175	0.26170227576869054
boosting	1.247220263374683	1.3988189957063573	1.2630976496924764	1.3586342617573772	0.08047915301538992	0.11147969276052987	0.07063104834927314	0.0317843060411012	0.03841258409877613	0.1129196592804762
boosting	0.38779654068785957	0.22714756865005972	0.24966942006914633	0.28480978066857726	0.5993013589937407	0.5443276010792224	0.5327513506260986	0.6991872243449774	0.6251583244814628	0.8649117014755333
boosting	0.6651413980617501	0.7178299832815689	0.6907612791405218	0.7271170816059733	0.014588169008641015	0.02567608154753422	0.019677667749435124	0.04999082519556365	0.03509066753850532	0.057017573165333846
boosting	0.419468126522425	0.2644093590144972	0.534501091011899	0.2718838936377378	1.4860859606875165	1.4600343964358053	1.2256029306122718	1.33917332703843	1.2554441978482536	1.4678420855746637
boosting	0.9008638959659045	0.845674013738499	0.835890140480751	0.7537765412874015	0.944871387515518	0.8285795586874278	0.7322526078817155	0.8749583898823787	0.9276889567275173	0.7055291981737571
boosting	0.17167340251361649	0.30146482937115304	0.33949304470777625	0.21270591378252524	0.09128010995887728	0.04990524269411968	0.07818900857485495	0.06056711490234763	0.06225968459011101	0.06913568791108442
boosting	1.301374200915556	1.3853099095539174	1.0008601462428388	1.063806927714069	1.0187418363747638	0.8769717262980317	1.0835144166488515	1.00607624049268	1.0409779745646799	1.1917810831870446
boosting	0.14363519615872836	0.13783461169018962	0.13190976754295727	0.1166193225998054	0.9296564814814459	0.9606146259527821	1.016964266355513	1.0160205753116123	1.1101882329330213	0.9771476381109322
boosting	1.2639623781211964	1.2080919075792058	0.9718835424392381	0.9559765702497643	0.6682237201947058	0.7652507604285572	0.7488985258236759	0.7491266125105683	0.6260042443954459	0.7510100402960425
boosting	1.4214977557216038	1.4652902380415818	1.1887400388059253	1.2072903231102423	0.01615039585274549	0.014724789328731832	0.007607317709757477	0.021359968666934053	0.028936766103856128	0.06094436532337735
boosting	0.038152855213530644	0.08549429274886634	0.09215587446650964	0.07927612467650254	0.1665538544547988	0.21583541758544575	0.19494984127594844	0.13320840660627017	0.1474204133339223	0.24131531051198982
boosting	0.3042919484091225	0.22961745620703125	0.1872846372018094	0.31338840294708264	0.6203952896130122	0.5374648962992109	0.5616206440077667	0.6254411629599997	0.47588790353428406	0.5487913962077923
boosting	1.5330957761495816	1.453176011372522	1.5110436287641256	1.5620167444565807	1.4039198502564536	1.4879534816385296	1.3622612707221289	1.3723948865197355	1.351624783251292	1.4455323789118677
boosting	0.8295848317112895	0.807206635809224	0.6219764433358214	0.6359747698110885	0.6548980344599614	0.43202872316264945	0.5663044573334197	0.5897144425873437	0.716666025978219	0.6212306299924932
boosting	0.9400854180885916	1.077546629806323	0.9917729811635604	1.0047176329831098	0.1731790259807322	0.24907991925758255	0.3278152012893729	0.16449728580634224	0.23941004831469373	0.17042967927498773
boosting	0.3745621051311753	0.37474602915894784	0.35151966495912956	0.392207472583358	0.29109812207264874	0.3260896677912323	0.2912957804437739	0.2614705129894876	0.30942306441673195	0.36717857407993043
boosting	0.40671251657874224	0.39186752012888326	0.3626302299300375	0.4102895757586496	1.5099514598295076	1.4610940126003458	1.3898385884374207	1.4796835691499661	1.522117133016215	1.3456204913075087
boosting	0.5480804025934427	0.499141394696192	0.4176624260230475	0.35816963671766905	0.836870076734348	0.8335782681885614	0.7835726684670186	0.7444990259800575	0.6276043719504809	0.9173188057094626
boosting	1.2015508661991356	1.2178482624390337	1.2455807401213799	1.1354581915024324	0.9210702073461459	0.8188245285008336	0.8791239288761403	0.7566336797352272	0.7415436001279182	0.7912491701602884
boosting	0.4147431102115818	0.5517785000321386	0.43097225527831107	0.4515993237507338	1.0212149534885524	1.239338265785828	1.2733521246923747	1.237779982052804	1.166946895237035	1.3055015856677743
boosting	0.5962382400877466	0.4908197703811342	0.5422330615518028	0.515502703201408	1.0734045381043087	1.0447233589878975	1.1286127517917142	0.9641277097835419	0.9038316784141488	0.8760529373625238
boosting	0.39489079351733236	0.3649051637163833	0.39303403584723773	0.3913024803308293	0.03650171000223363	0.05660487213328715	0.05800997786355439	0.02148875619352624	0.009283400043623142	0.02686174675004418
boosting	0.19282489002378242	0.05706364578974792	0.08640146147129657	0.060818606484728054	0.01270870665342013	0.016506887125899913	0.03200860254638828	0.013213522887685793	0.0075194589819562955	0.02923937573616576
boosting	0.7836322096617961	0.46004392630323065	0.6245475816882204	0.5403873292908435	0.04782154268360651	0.07562478905644025	0.061598671501945854	0.11699498696940669	0.06612825336338979	0.05811319728207617
boosting	0.8285489990035176	0.8734921628864105	0.622133561564722	0.4156722192396916	0.3436272931582871	0.38339061639409494	0.41653191788646104	0.284383314344303	0.3564333450949882	0.25559587628580893
boosting	1.5177520007288658	1.5065983412162447	1.5260006945950009	1.4113291460129196	1.0057139230281715	0.9640907783661278	1.0485613369554538	0.9722608195039906	0.9734071301660785	0.9305021014117033
boosting	0.9917752447654341	1.1647213666853293	1.0253012727113735	1.2318918420792648	1.001245686586046	0.9455913635350749	0.9415530958723082	0.8203454483789718	0.7261132518272769	0.8179684190981982
boosting	0.7130661944740702	0.8155835246520527	0.7542243894045182	0.7638505100367472	0.5725469328769055	0.4890696589931345	0.5135696726117054	0.6206343176757719	0.5434948778520969	0.5466125450259139
boosting	1.068982487372469	1.118983636130907	1.1592947088698626	1.0017759561296324	0.06271596836814446	0.028643138060926776	0.035977509771361105	0.04959756224232381	0.06134432874077667	0.08573423257375026
boosting	0.005325345886700513	0.12963961414420472	0.06063749881718601	0.058296168099205306	0.120447422120187	0.11106602573605169	0.08803877741141275	0.14624778767940078	0.12039772104237807	0.09171641964495517
boosting	0.9470919213044916	1.1604658522698668	1.0662008955764102	0.9000438354026551	0.9541797481033811	0.8430818798530536	1.004647777557578	0.9925110671182069	0.7193816499396058	0.9480496114352758
boosting	0.4448334038622937	0.42993857110562494	0.7141521940288971	0.6701287806490418	1.0605299591503903	0.8703708821103187	0.9286162728543572	0.8593603573641521	0.826375184431361	0.7886215118475779
boosting	0.26978007165177076	0.39800083783558765	0.40986416407577747	0.4113474757529497	0.6649706928372139	0.5690834598163067	0.6570944170456063	0.6827074542159395	0.8845664167871692	0.8983213449786132
boosting	0.5546983799978084	0.49805269822208936	0.5802575418345726	0.42482028479676465	0.1847275276955111	0.12448552707349651	0.21542288946997745	0.1500398367886473	0.248236275451885	0.15743430458595925
boosting	0.19894928028770917	0.17697323930406827	0.1800152534223164	0.12049992395169522	0.5740851413084441	0.41257397528690015	0.48826736880437355	0.5717023967620493	0.5730515549173281	0.41187854335024887
boosting	0.6915900602710705	0.8011441784330019	0.6128144522244486	0.9029094520248685	0.07227518235050728	0.07880064562452567	0.0662954652510922	0.10621040561687148	0.0808779108019748	0.04981614932101138
boosting	0.870468515677671	0.9304912971202275	1.0037427115230892	0.9413074540051831	0.12246268741234624	0.1715031536916613	0.16509541373722844	0.2114031538429385	0.22331246066465385	0.22492396651239185
boosting	0.9778686791064516	1.2074159338423438	1.3279818831995378	1.3128384572268663	0.990449366640743	1.1251031816765362	1.068957669757675	1.1033529085769185	1.1444725190158218	1.0986890842794421
boosting	1.0252619816615722	0.8173879050828382	0.7891527837237167	0.87141202460307	0.6608236460487334	0.5361160515212458	0.5314757182934042	0.7277357416393413	0.5818594382404173	0.5930242777978076
boosting	0.5618656089118167	0.6157971529088033	0.5116023151546812	0.5637617965215725	0.1428308634379394	0.18960876517390368	0.172193672614859	0.16104109463350863	0.181552339900468	0.23634821745042625
boosting	0.5984658298097846	0.6048609464267747	0.6401680092513262	0.5068716011999675	0.19708144115499493	0.287304811072762	0.17568486301501163	0.2068110586701537	0.19912319468708495	0.2869868330168848
boosting	0.7950972520514844	0.8559821479246777	0.8706835346323645	0.9301571224651636	0.9784913547879543	1.0617294758098073	1.15531483195326	1.0778702082350273	1.2047362269493986	0.9849160121044783
boosting	0.00906737527578789	0.009461397446783837	0.011516327481517501	0.011882810274526106	0.2670327443583556	0.27771569875988555	0.3040558967912138	0.2826054502306482	0.2649007749693357	0.3206081850870111
boosting	0.6803348591313081	0.8535814821535824	0.7884828903071038	0.6151261782017239	0.4913098932682351	0.5418305301843823	0.5904520415275057	0.6041157932201953	0.5055423574917031	0.5012151122772877
boosting	0.2064803122112928	0.38418930906896753	0.1621297952447414	0.20093075662658025	0.2277139505849367	0.21496279265261733	0.2164748446066691	0.2646150500498979	0.25074520327078786	0.1402752056314072
boosting	0.4444913289794032	0.167527809540215	0.3001982041058674	0.1955058355368909	0.7860422992605265	0.7213262969430556	0.735395740422807	0.9047352488041349	0.7758957031037719	0.6306039089240343
boosting	0.13230346731025755	0.07978026597147869	0.09844281644749084	0.03734218233949137	0.3235575695690428	0.29805111030161896	0.2654000149075881	0.39869389822578316	0.325105417103785	0.37680901921786536
boosting	0.33866439172181656	0.48286943402466925	0.3910560528196559	0.4642426001047094	0.8717897846503144	0.9057563116744001	0.7751989898963324	1.0368883251434615	1.0489499120175059	0.8863610543283207
boosting	0.38933368549549335	0.40032304083400694	0.4220077680393166	0.4678877675565148	0.8550492817309707	0.856015343604199	0.6966669521935348	0.855575340617534	0.8587791392213933	0.7802707258962922
boosting	0.2184646396159339	0.2090229656323872	0.18984360440812562	0.27714443332355865	0.41197976725429036	0.3157118215188656	0.395808073817317	0.3529200112893559	0.37741578935156384	0.3263785470755518
boosting	0.09207548004319596	0.0316865545781335	0.043821587352108705	0.051723860281884235	0.4636074745341093	0.48524874840909304	0.4637630951157966	0.5605092096673544	0.46085533140108687	0.454919259546444
boosting	0.8217921104299739	0.5736221655957007	0.6561957034199603	0.5424301471796319	0.18914063946264317	0.12759573473760702	0.09591590765039716	0.09225919389081803	0.126167317068123	0.1326370672839439
boosting	0.71647858624555	0.7204088462592413	0.6241392892483479	0.6909298243554216	0.5352850093568795	0.3541940769917864	0.33716912706677676	0.44415600207304906	0.4930928385029409	0.39912042207078235
boosting	0.4485376651230542	0.2919367684922924	0.30123000054451926	0.27554904487742365	0.6839175893103692	0.7731043398303709	0.7199796782489989	0.7350870474380018	0.8018642560738797	0.7215740085639974
boosting	0.5322107320046153	0.6654566484810663	0.7556723787190999	0.5508569131666999	0.983969568053282	0.8508118838033553	0.9330740228372203	0.8329631067962815	0.801428405677632	0.9662808412124468
boosting	0.964718310581182	0.570433092130109	0.7011512914556952	0.5401282965597839	0.2393903143341174	0.22986151586686782	0.2389084427167981	0.19629734054987938	0.2847614227656059	0.23165638300306554
boosting	1.107720751267482	1.0084269462544893	1.0148351963066036	1.0508028529509519	0.8468728446365297	0.8113541332569228	0.6114452885766198	0.6880810414093247	0.5092589725201249	0.5874035547926149
boosting	0.31889184003246723	0.2868418102390625	0.41895330145900517	0.39061850959852296	0.6447216608026274	0.3703688382791242	0.6097928754835762	0.48134245312403123	0.44223638778905716	0.5316898384344912
boosting	1.2194500522792904	1.2727735999162308	1.2321508761085411	1.2340752984258745	0.4723150444916374	0.43521266019246274	0.4997371631859745	0.5106187029671476	0.4190182509053678	0.4750470922207665
boosting	1.1292523706651405	1.2436768692517606	1.2625163884131747	1.128471007645746	0.2926701265859939	0.1749738826103962	0.14050412211676308	0.14121876766532657	0.17027595372630472	0.15188766080606625
boosting	0.03689874203358517	0.020425267439945563	0.022922277194317907	0.012460251931436904	1.2764904510935664	1.17328475596819	1.3699329257198747	1.2602951743050537	1.4019250502987444	1.2358105346495871
boosting	0.1169861563789143	0.1331397795571077	0.11514192069706237	0.1015972552027016	0.620526835408724	0.6851535189653175	0.9001368533340317	0.7586796368260449	0.5489693363731886	0.6524176581418137
boosting	0.21695622788286903	0.2674663130636275	0.1987379235866666	0.31256612402133876	1.1237891779018179	0.9570605464888561	1.0242889471863394	1.1593479865179237	1.1207620684345845	1.0848236289560953
boosting	0.30793511024200615	0.34975098968330826	0.33481649148622566	0.29786671880522686	0.14581639307048488	0.1494705369478151	0.09864468990466815	0.12487295711958848	0.1275797888707203	0.131158149091432
boosting	0.2805585997328872	0.34773424508032225	0.3381645149283053	0.37694070113796313	0.1119603810401805	0.08455701505808079	0.06324734820791933	0.04279198749483372	0.009914256669831475	0.04105231760806537
boosting	0.4669067357414138	0.5304685755691866	0.3868980319437907	0.49731242309766116	0.6985137858682283	0.6526736714429853	0.6126863457077091	0.6206579646186507	0.6647488658139769	0.5320599216339201
boosting	1.03033804580255	0.713010807222536	0.8023627276905886	0.7126258481875398	0.08626219249363606	0.03620835802274063	0.0392143605923277	0.05926961165806023	0.017365544063534515	0.07310289051519334
boosting	1.0956627339400251	1.083952055853061	1.0833473776842504	0.9164072294033417	0.8256973156390142	0.7274447359139953	0.8067939024773573	0.8761504554206289	0.8640935565783685	0.7764995909227095
boosting	0.5627834246069731	0.6136824171843497	0.7288381120808042	0.6156339841899374	0.24160726147880132	0.2978040915855035	0.41585055722902475	0.3957067212165624	0.3452924670757759	0.26717208158169575
boosting	1.0776583853461916	0.7475987534642848	0.6477437732851351	0.5828649517069151	1.1654533404575587	0.9716021693720414	1.0164752916971245	1.1655956146172812	1.0861606123343355	0.783837190892562
boosting	1.0415450786720042	1.3009693543400596	1.267369502882949	1.0907591819542315	0.5150340944837032	0.5855429090468378	0.525490115300731	0.576009693938917	0.5769337006746325	0.4495083740590267
boosting	0.3031928471265504	0.44189449893979293	0.31846485011917086	0.3237650571692821	1.1432926272960422	1.039991320329692	1.0269368539787935	0.9634607234046448	0.8788782508591728	1.0320740141162221
boosting	0.7895410531933243	0.7934858779636439	0.9531017562560221	0.9575152675909117	0.6728533397902583	0.514118638539363	0.5751559038133702	0.4461454536764185	0.6149678410374121	0.43575694984162694
boosting	1.0111819851764285	0.5541158116797911	0.7114358315149406	0.444010615604564	0.6588289215471055	0.8760315108272545	0.7804172600086151	0.7226580162460056	0.7200329295873779	0.9687216330890758
boosting	0.902082949817941	0.7268706429839052	0.586198162766816	0.5803411051246999	0.9433142876493569	0.7784727364673661	1.044523418479678	0.8250672764143331	0.8938268840196961	0.9463462295544705
boosting	0.11021175642517415	0.022393550637093192	0.01813146935538443	0.02916169439157911	0.28157158564541146	0.2663353545417858	0.344445238955128	0.28593241024766963	0.2955052995031096	0.2269598290353876
boosting	0.10244660747053834	0.10186945480783913	0.10696733423760652	0.18639301720867052	0.08432251231883092	0.056005433770002	0.05851622481009347	0.04444698601902158	0.04928573189099129	0.06670564159853128
boosting	0.7818600321383098	1.025139007441943	0.9467782998540183	0.8262753734946858	0.09486054072541791	0.08060241745099601	0.11135387158307593	0.12373584574496564	0.11497769724636596	0.14686907211932365
boosting	0.7129267223606411	0.7111736124965682	0.771878581120615	0.6077684579186352	0.6023283710302244	0.8631799076371048	0.6349275076848541	0.5479681816540838	0.8759898650434048	0.5828569347884092
boosting	0.09398983049948953	0.0549671674106348	0.04755075233349585	0.026093619530804565	0.9227963117752648	0.7011347872018313	0.7470360070293677	0.7230953467863716	0.9293825074722674	1.0062200667489667
boosting	0.35956883717592114	0.42541578537206726	0.48407463203284606	0.5660005855367214	1.099529808473794	1.1629882001001213	1.21758038954872	1.219552114780062	1.1743083382085435	1.0997594598438625
boosting	0.22386928603864348	0.15428289740960582	0.22214706142030213	0.20546343707608825	1.5031411436027813	1.4380693505041686	1.415018257375639	1.461717930953128	1.4608521187417798	1.4426259896652458
boosting	0.14137967601575205	0.2213843259574957	0.16709796169023053	0.2077820142102145	0.6120951864234475	0.653942131967954	0.6760653795235815	0.5518949287229109	0.7290904974244865	0.40847657996569836
boosting	1.1728770483771556	1.239164095058776	1.0423620118319954	1.2272219180181962	0.3530549324633864	0.18248691651943336	0.22021963133407016	0.3382163966247578	0.17344708821543578	0.23626296415739984
boosting	0.8957772593907738	0.9540535448623424	0.8530112139371542	1.0001623020528914	0.5773371029917839	0.6553314864191835	0.6489214278724045	0.601347111253755	0.5698096890517352	0.6711657068227828
boosting	1.2461278936886688	1.251764075070613	1.0924728403233939	1.1670395656290724	1.5779288068373842e-4	0.023351703178693395	0.008363379746765499	0.0175165976430028	0.006491591712258506	0.025094151282303113
boosting	0.11020185353499128	0.1314069047194702	0.23421710071065086	0.08381237685631165	0.012104669155926265	0.022715722984654158	0.02831111583239624	0.01609465426255923	0.02371246321225325	0.013821454271650166
boosting	0.05870271990893975	0.14100474477432542	0.07519486564708848	0.1327866819253273	1.105172177806742	1.1100942688930273	1.1191659742478932	1.2758158023844846	1.2125368658438755	1.1193112659612625
boosting	0.849011237160572	0.9527602811105873	0.9157099064919235	0.9122064956410602	0.5945660457445887	0.6225987111071911	0.5940022964771857	0.6112467956605471	0.6332697819574898	0.714919624973699
boosting	0.4443038133638661	0.7298630155370991	0.673987365086542	0.5785258325959282	0.5544755853013998	0.6633225338627284	0.7284275988486746	0.5985470706380699	0.6819708678706173	0.5078768718506528
boosting	0.07486257032388072	0.09527213400381261	0.09787683551582793	0.09166020710157648	0.30264727251473733	0.37618120850113296	0.26133736934594537	0.2981429917177244	0.42781185562725244	0.3259793030696009
boosting	0.06120880141659993	0.05908630897623544	0.08811137254915215	0.06822720577191554	0.5957724649634372	0.5338139077346914	0.465507118153648	0.457406150513275	0.5911824600700784	0.4919041829629589
boosting	0.5194361341581413	0.6925737674760464	0.6248973525858164	0.6370231661289681	0.9610948731118097	1.1190143157263572	1.0028024398601425	0.9881134728377321	1.011280685886968	0.8063206474709796
boosting	0.0523749485941279	0.21500677383357164	0.0435625938636701	0.049070850383213405	0.6609044952360901	0.7100547107076073	0.6452750729202392	0.5565760063975739	0.7119597625355538	0.5384025067856408
boosting	0.2155096711783988	0.18501406033554532	0.18590425147751496	0.13660172336098733	0.15335468769551933	0.11481994120697006	0.18349353815259078	0.14857966594063077	0.1544440673778596	0.17483197237172768
boosting	0.8496100193094326	1.0599659310535294	0.9548400812075162	0.9864873457672422	0.1824049990359806	0.05801328608700637	0.13921132234050465	0.13111077838734062	0.06804387593199267	0.06657154584920665
boosting	0.21589788660588488	0.2506196705965623	0.2764452192376001	0.2632130684875552	0.5807325904801719	0.40317229138395744	0.5422816037061967	0.4773736119914143	0.5006914194424417	0.5220096496706287
boosting	0.7797231542414903	0.852884232305698	0.8942387568523826	0.8393379769988744	0.9128434748013583	1.0868872240481837	0.9881121465332728	1.0424948154405154	0.8819674850558863	1.0389337897382878
boosting	1.1279195900449952	0.8379006485950901	0.7082529068810329	1.172718373792498	0.35454023896313935	0.3062539024161077	0.20117253888234188	0.34573315662488585	0.2650709434547426	0.30271878534678914
boosting	0.2933013640051385	0.3125005220394275	0.3124444182418028	0.2864305184411524	0.382715246431067	0.4686940681682926	0.22065016466548099	0.24564233512051312	0.1585521084991686	0.3213297937817394
boosting	0.7769691032524823	0.8495655041638319	0.9518756575459552	0.9736384669648259	0.9834032740684653	0.7997426857624796	0.7934908114560145	0.7948045075370774	0.810096973357521	0.6047788379532775
boosting	1.2266643410549962	1.1270752483720414	1.1695324665620281	1.1346195173407176	1.1661436647999994	1.329379548701281	1.17932036656604	1.2838875285109137	0.9969403827339542	1.1876260308218418
boosting	1.4902245572363113	1.31058132679174	1.3624544679683546	1.1774005956642513	0.3844565376407371	0.33566613726230443	0.3009845787936067	0.3691986652055606	0.2884175365109932	0.3591323447676437
boosting	0.3319400153895179	0.3819734075912518	0.35213447408625076	0.3263693667436578	0.5003688369260773	0.4477820919554582	0.5645479061472147	0.41448282752076243	0.42194922884851854	0.450580268086295
boosting	0.8049026066304333	0.7193272029137407	0.7585454634043168	0.8442329165998969	0.707744065415162	0.5750891723532001	0.7711916179837647	0.6731655444090069	0.6599971692676776	0.7795843369015469
boosting	0.006936688108188862	0.024177365061090406	0.005813034350682357	0.05919078620284971	0.34724349867698084	0.3334592105712798	0.33926482602850366	0.3540075421869582	0.3054083710990108	0.3606715938537671
boosting	0.057707090890692085	0.0826266117968882	0.12429338943046188	0.07760036762824324	0.05269780246175181	0.10587333232223692	0.06018846097343012	0.1411546520026996	0.07411209340998534	0.04725397793548562
boosting	0.05692398593792283	0.08041477684570444	0.13792363451101003	0.10727017645711802	0.6739540940204777	0.7145235178602591	0.7941633452075343	0.7039860099921981	0.7105628426581055	0.7431643193861998
boosting	0.4862580644459949	0.5485546775329367	0.5392827608614359	0.5482999416848724	0.6831428666976508	0.7299515584856262	0.6928492497393071	0.6788905817212995	0.7619854002606138	0.6923034475273236
boosting	0.9947349244238339	1.0265375355266118	1.0050872902884453	0.9131832001608858	0.1049339283231599	0.08439801117766159	0.09249500613192249	0.061203763201681326	0.0745579238349881	0.03647737789336177
boosting	1.1267571802382597	0.9251073199645973	0.9238595354556922	0.7895970749284585	0.3157466682529782	0.21148707140068046	0.19186649982273551	0.28451272051478066	0.2375899020126961	0.25266190120231163
boosting	0.895782640233236	0.6069906842009855	0.4686931142244271	0.7071066392134312	1.2350342908887164	1.1195694789385269	1.0898378377010896	1.246259547994592	1.1132691041935905	1.3203900550882577
boosting	0.5756984519429914	0.44551916119954404	0.543223046310475	0.6085989425365462	0.9092118487555783	0.8126556907600683	0.7658546613867487	0.9974372178733417	1.005831183048636	0.6753424399344555
boosting	1.0729046355883438	1.0574140434213333	0.9389382426723816	0.9133341773827534	0.6081667638981655	0.6608386783714549	0.5025073479185872	0.4897288836672159	0.6424079609095948	0.5919779555223484
boosting	0.37907213933827494	0.4548310878969601	0.469893282644664	0.4784606456395877	0.6967850245930707	0.6060004331320448	0.7376877203762835	0.6713423208373865	0.5424739193119896	0.734303659633239
boosting	0.10914436577574602	0.12449313375436538	0.16062566231034547	0.14983084455924434	0.8346590058927901	0.8519963565848536	0.9113372870382661	0.716716045067858	0.7881624440183825	0.963915550181742
boosting	0.1872913270626085	0.16826241362183067	0.22513236601619566	0.20627726885636152	0.2680992578731879	0.35676117613701475	0.3562150127566434	0.42024746448962474	0.2942670102627928	0.26901963918816696
boosting	0.8914565331296916	0.6653074748644325	0.6220154537997155	0.6823333539600872	0.5753670565729517	0.5917003668827455	0.38158352437459814	0.42805220851031595	0.4231438322201775	0.41809792917957983
boosting	0.2199318219204885	0.1592213790280929	0.14784051374313054	0.30241498665109423	0.25622859102793744	0.08118111497188588	0.15212570128828454	0.10413995314654537	0.27117038634502305	0.2560780705496436
boosting	0.2703718483087371	0.2516677000124012	0.15013281196807374	0.09976565981750828	0.6286509221490967	0.5780448868728468	0.675699172045702	0.6963365316587726	0.6397317390829116	0.5862978698974834
boosting	0.19030730532421442	0.13168562772319148	0.14624970738862714	0.2628433100840398	0.572002986102295	0.48171553912198883	0.5470337526197906	0.6064036342978482	0.5822556219005004	0.5429027165655859
boosting	0.5662565591648051	0.7982088524022348	0.8187505393311206	0.6239799783014992	0.08937715171662382	0.04335848388994627	0.0364560993014921	0.02328042797144717	0.004118544342913507	0.03657951152082326
boosting	1.0650287521373896	0.8307918659262968	0.6683244840478284	0.653404249721022	0.39098212624890133	0.34555558611013965	0.37570349918316076	0.4249501257331464	0.45356997099452223	0.48839199434802283
boosting	0.38240380066628826	0.3687227172651475	0.3637275272270651	0.30647616071331574	1.1568408140808213	1.3359846513416787	1.1719440324304176	1.1482280033321344	1.1048393446683247	1.1000315948213057
boosting	0.12122550570681882	0.22412733656980174	0.1267437989700243	0.19667861821564567	0.445417757969396	0.4286428112633601	0.40976023661037	0.5361050218192928	0.40175370883321904	0.3893985041017847
boosting	0.21009431536798437	0.0629038894936879	0.08893168337383726	0.06305864184606275	0.15036205710243514	0.1230385379515337	0.2041938954557054	0.11108475990900238	0.17874484489713444	0.2182020019378178
boosting	0.10606525802450795	0.07066090484023085	0.06442933014872429	0.09205447981304524	1.106142405734825	1.082249361960041	1.000627109513342	1.0622152316133426	0.9626231164064043	1.1083295101609778
boosting	0.42975970914756295	0.48600271084350327	0.6418970510691431	0.39397379675451005	0.4745893819767399	0.4608713465742365	0.3421846315559448	0.3952739366185452	0.33612187271587046	0.39598727615327256
boosting	0.34867746471049726	0.3917418041825068	0.6006623120159101	0.36559516747133203	0.6400302611163142	0.6959558859543031	0.5922000593741861	0.68989678977668	0.580975073589188	0.6427388283527337
boosting	0.13320269672430723	0.012177373500221531	0.012483044181029931	0.014232167048263251	1.3592683466109767	1.3291981303598073	1.3634334030884707	1.2252302867800522	1.4012387776997872	1.4789576421083699
boosting	0.062177681765908	0.06607458615243153	0.07779445232868626	0.036219662834790035	0.08018403038375076	0.06602336262310989	0.11183141470851697	0.040809591362539366	0.0722516287303431	0.061358379915669475
boosting	1.0288242250241557	0.7260544185820345	0.6103260509370949	0.7515003675108907	0.3185560958269906	0.4342805634246578	0.40517062372101825	0.3469153809926783	0.4340823953294316	0.3521431997356893
boosting	1.1684056547236197	1.129704883096065	1.114260836539133	1.1984604548115483	0.1477248199301969	0.18973990787520237	0.1472559186638528	0.18112458516962002	0.14204558430583253	0.2739382135564415
boosting	0.17608880591556128	0.08757180767117191	0.05861994090423691	0.1305445602531723	0.16599245570120336	0.04847384721358178	0.17385180191611416	0.1753003464826864	0.12863136327847696	0.10552600498473358
boosting	0.733412590574307	0.5366572639064574	0.6244890388453205	0.6501606483024039	0.21237562351480732	0.2727964648518105	0.26586890023362475	0.3601284134203114	0.27177594688938705	0.29398292980041285
boosting	0.3992088349675239	0.4672086359817351	0.35091999622721465	0.46195853017686284	0.6130236870171377	0.5622357239632307	0.5707387508612936	0.642613837972446	0.5680125194900486	0.6930770673602384
boosting	0.8267820239112309	0.7470069605328112	0.7606635844609124	0.9301857743577913	0.9501556483553547	0.8999597672909495	0.9521023911680392	1.0739848452871146	1.1563904927006283	0.9729822468970248
boosting	0.3676903874344958	0.5049567612864548	0.521605358846233	0.5245435968529184	0.1538440539688728	0.11169959371396306	0.09360188762504221	0.12279686499748438	0.1322707269449038	0.14414450038121696
boosting	0.3909473887003315	0.3033347393367675	0.2015870169201433	0.26709535948076046	0.5608253203969861	0.4075729768142723	0.4252106264482409	0.5703974459925684	0.5585284320189463	0.5598532550874814
boosting	0.37065633225585715	0.23972249726352385	0.2771737513741738	0.17486902972935095	0.37217345122311424	0.3902298385222794	0.5247587908943336	0.2913462223302661	0.35514448498197043	0.4077397532230837
boosting	0.4416589639273482	0.46624660054737366	0.7366847747222774	0.610013038399333	0.2415493477705631	0.2524156190713345	0.29094858057941286	0.19991922588043765	0.20615936787131425	0.26062988606165727
boosting	0.48331836046042514	0.6109420266243554	0.42168108016511285	0.48929031610882123	1.5224919958562637	1.4275312778967988	1.2911564892869039	1.203014329296941	1.304020798245124	1.293086264510509
boosting	1.0839276894468919	0.9517013114682978	1.044217646183911	0.9736951379718923	1.2926321797150477	1.1046846873264982	1.2525060132423953	1.1664926819889323	1.0660167666476628	1.1030862892954925
boosting	1.0089358827474684	0.5509197702027794	0.935445074022845	0.5783554330226358	0.1926140262924267	0.17283181087641591	0.1628430611823996	0.1860369507885369	0.20579175757581464	0.1741761016361189
boosting	0.6873853433790762	1.2387819082084506	1.1834887761789663	1.1278795785960463	0.15282180705149642	0.07423634834009256	0.05579741328683936	0.11134409304112063	0.09345332737980012	0.014489809793327996
boosting	0.05997638852900831	0.09871205211307792	0.12390057874250524	0.11965223864518452	0.5096298276004101	0.6715196158854096	0.7206573205368946	0.4524709659768785	0.4192124771365986	0.6606085883443253
boosting	0.19204878242854087	0.15340230737181426	0.23674777872262248	0.22849136578590623	0.360761810444158	0.31911813139637546	0.3628342352676353	0.2928711309584993	0.34420648589874975	0.3486802791123885
boosting	0.17741033780435686	0.024494574011108668	0.0558038566776653	0.020268616600953686	0.046699989060495474	0.10282468094413948	0.1317058083048127	0.07555656921819033	0.1043162008990214	0.1145730759137302
boosting	1.160950242768596	1.0178730669913545	1.1685201099766034	1.1754872942105534	1.2324522469695818	1.1953126160189806	1.3311365514592446	1.1236093247758738	1.1348163445124002	1.1803244098229897
boosting	0.12501877375763149	0.039778583589198516	0.07613668001519087	0.05899053410932169	0.3219016682362943	0.34625684623919056	0.3616493900480253	0.36031442917195317	0.3626197407580958	0.2851233822984166
boosting	0.1209849366019893	0.10717726903108883	0.23154584037259565	0.23998280564037697	0.2163557500483077	0.21546180536142925	0.24000425087704907	0.26342032416657946	0.1781517831839004	0.25272313634859983
boosting	0.9171251517381709	0.9573663754387167	0.9041122864998984	0.9970308693386547	0.09958414649187801	0.1084298672481212	0.10977819061225455	0.04482186848363521	0.13906349944592286	0.13250928993492161
boosting	0.07484165081380396	0.1548497078759606	0.17614715582140472	0.10438190694089054	0.5423149141356313	0.4563719526174517	0.5145635425651047	0.43097702764403895	0.4800249365985038	0.47757707301991265
boosting	1.399344995181137	1.3269014002596826	1.4056152600013814	1.0895279700753677	0.3696263339110368	0.33575169414978884	0.22093333262431838	0.338702248390632	0.309240730241435	0.3796347651595252
boosting	0.04498269076108689	0.16093591619104897	0.14956031448012427	0.0683231186529749	0.7344446340965254	0.6701626408828675	0.7241767682305656	0.7683731380175278	0.614411214883768	0.7270035107389486
boosting	0.7955159044574122	0.7705509448559581	0.5298434383775742	0.4917359667844632	1.2568722967076569	1.4283306389882846	1.366567629686545	1.3731644835905912	1.4739918166890886	1.3005046128283657
boosting	0.46064536970287434	0.5011359363514085	0.3609048409039129	0.3588991714972454	0.9765168105026759	1.0115715538300318	0.817872119531729	0.9725021108133136	0.8892048256009953	0.7607250145171822
boosting	0.8242211740751498	0.6642685336246791	0.5686430737768066	0.6695156846638471	0.9191687886618101	0.6078369028880999	0.7146089796317104	0.536726373590566	0.6185163090494734	0.5782481524294183
boosting	0.7253040899709803	0.6277485339144516	0.9343247656911422	0.7941366286569861	0.10380041579624617	0.14694855963066608	0.11313936218820933	0.06156691789881844	0.052175767894550626	0.08812232545260255
boosting	0.07983183078423536	0.02644165021649989	0.046398313848680914	0.04877294884955444	0.4358403854663547	0.49026167989557234	0.49865921134291863	0.48648670180323367	0.44255577536309126	0.46006505539054365
boosting	0.20599866139563336	0.17697558616133227	0.18852971928125614	0.11993405094241348	1.0106651061405887	1.133540824470582	1.0683492867253894	0.9322955861640491	1.0276464879806237	1.0840207521573122
boosting	0.046647852542005624	0.04108014137166135	0.05070715594074933	0.048068968329856736	0.03600513102943995	0.03242353096832374	0.06552633468019195	0.06450243360252321	0.03848877910044478	0.08144112281411733
boosting	0.2304082072854126	0.13906953741020503	0.10301276721997513	0.12220048139824011	0.2015439331321135	0.1109294430672829	0.16983359428570266	0.2395377183805521	0.11938035637015564	0.2049873566704049
boosting	0.7631322476321993	0.6249998344246699	0.5833990863881577	0.5588667320801537	0.3782993707146364	0.40675602783688586	0.45107380781469425	0.4375703976445975	0.3414963954712544	1.1269887419182176
boosting	0.18732275148473448	0.09308577827410415	0.18552677889026417	0.19165165973163642	0.15448458515005292	0.23552162210602343	0.21631255620115944	0.17133900004625266	0.17634633410431774	0.756931501576485
boosting	0.2840329994174957	0.2069858296965098	0.1683587477036788	0.16848154632083898	0.21180698416567525	0.1317653874661721	0.11412477168700073	0.09901071947545019	0.23318668866462644	0.5699354586477099
boosting	0.9844905732579265	0.7213665555268571	0.8282487206807909	0.8324961881337728	0.8124131879523573	0.8918366101210267	0.9172595475185777	0.873720277564999	0.713773336261583	0.924471491744926
boosting	0.3611070756270514	0.5072531270270338	0.36371309839694643	0.43135544978154283	0.48114026503654134	0.4978937523461128	0.49737521321996286	0.6467720374427827	0.5189787601898722	0.6436957633890908
boosting	1.0733656644950087	1.0762982151340204	1.1282448498374311	1.1026024552385816	1.1170763025685062	1.145109550748968	1.102342350748957	0.8924494172595869	1.1379157051940478	0.9278752539015898
boosting	0.0027615471465978186	0.003923288411035937	0.006345286345555735	0.01155961853456754	0.01287394754385325	0.0067726036837893475	0.009746324260167874	0.006295993827003309	0.0115239207627547	0.08021449221856417
boosting	0.94391695493372485	0.7224536536030572	0.7530950554188237	0.6826765999946597	0.7159748451421577	0.5942446163063716	0.7146009750836052	0.731820697341948	0.6334944374623633	0.7885438465288689
boosting	0.19271989483393331	0.36016082419943163	0.24569735422096767	0.21416675999403154	0.24938023580651533	0.2842834042831795	0.3326419495619831	0.1862393571819317	0.32708242910300445	0.7388119403538933
boosting	0.7735283020400701	0.9458670477720629	0.834247030126807	0.8288550546147511	0.8268425115640547	0.7580009925464776	0.9102134975121882	0.6504698021247584	0.9696292851801999	0.320910183797519
boosting	0.38170302737343276	0.45587217720458517	0.4634537827169447	0.43897934934068883	0.46150803488508707	0.3619028635035011	0.38466561137564154	0.37037967843440567	0.428924427078939	0.09606069521405687
boosting	0.14239480759844794	0.31641149189498835	0.38150840025508415	0.3222861572034001	0.38546835910756283	0.30854708140879034	0.34148590994311684	0.28290862317576837	0.24897746766546425	1.226963751329479
boosting	0.5344162569327299	0.5225294837727952	0.46774336629965046	0.49546108556026297	0.5248286371980124	0.43913160935061357	0.3211667478932938	0.33610952619315515	0.4220784180845995	0.18669663222477256
boosting	0.82506307185154	0.47586511254229374	0.523031120456216	0.4893996212300999	0.5884976512301353	0.5362542634558666	0.7247465453935361	0.5864343271391497	0.3926018072329192	0.23233528193733494
boosting	0.8484573587190093	0.6640044446857905	0.5763096023397902	0.5194434054582455	0.725816305599586	0.4506188613481122	0.46468998039378406	0.4460956972956711	0.38814875628184203	0.63245971250532
boosting	0.7355121603023963	0.6199385190598661	0.728341617139612	0.7099580321158347	0.6541235922003049	0.684442726595707	0.6814367545952957	0.7053404573118728	0.5828032279084419	0.0833185985220005
boosting	1.1975105831591024	1.0649359840273747	0.9674152065198767	1.0092376341613187	0.8847420712967217	0.9330448441131721	1.0136121563354212	1.031933542952339	1.1622007223335056	0.7500640082301794
boosting	1.2833431788702245	1.3462057496014743	1.2115248483855707	1.392665468710921	1.4792574055549355	1.2766802187314525	1.4804049829948027	1.368109725692826	1.3683345148222337	0.26940806754463414
boosting	0.23017534013880214	0.1494868698638615	0.21254600906768445	0.14549487898392727	0.17777333960912006	0.18152005611369063	0.24959592494730667	0.17003631649537995	0.23129809188048403	0.5028634709035612
boosting	0.7541378106234662	0.7089393892551166	0.5659628392748772	0.7016431199533113	0.7361592837948784	0.7254562135069362	0.5803078095152526	0.6064413560792771	0.5967062518322138	0.8004740730337702
boosting	0.014358506764051007	0.058772834078502964	0.03596624040386799	0.08782774047587058	0.031409924218250396	0.041055989373358893	0.050928674118600255	0.062498120197540294	0.05395336623761587	0.10549059551588623
boosting	0.518449788427687	0.3804233942503575	0.47175336460749817	0.4399291772721918	0.43498888206550107	0.5269990821471604	0.3675078184175321	0.5347882445387954	0.30551168333206963	0.12999449112034503
boosting	1.415030215999178	1.327480196604315	1.3828038033773082	1.2959278262929017	1.4099728319469544	1.0489581350821202	1.1183134153780407	1.1574331062914383	1.1048648599528161	0.26918057715439203
boosting	0.21084962120580927	0.19502412797271385	0.17969954017607812	0.17798429071084934	0.0941525312685828	0.13131766220310576	0.1491284745200125	0.20882285134946726	0.06675748732255209	0.6970145388693368
boosting	0.045292833356217546	0.08558343408043613	0.058535663760887854	0.03579405691659693	0.02109954665030347	0.05538478807885193	0.03175749644981188	0.04135474605545927	0.031942109233152986	1.0145933633593467
boosting	1.4007175299153545	1.3753116341864025	1.359018607492052	1.3137998752438456	1.1057621257336656	1.3993863967900648	1.1915120062001847	1.348120790810666	1.304166899812485	0.5147377703038518
boosting	0.3415276634089401	0.37000570197213256	0.35981536206794007	0.32054720676384796	0.3732768397831621	0.35600175633489717	0.3075426839807448	0.31155684975120473	0.31312983516552706	0.2731259307464026
boosting	0.2852890667313906	0.07942806751495357	0.06958432636348247	0.08672602118032739	0.0371490401147478	0.08858917771873297	0.08398327757799652	0.09666774409977719	0.05119615950455089	0.04500614777419622
boosting	0.13816183947392227	0.3602751717919399	0.4288062087847947	0.42185758542458196	0.40230249104694615	0.40655721408285117	0.3008695378642047	0.49349650155978986	0.38726214231208367	0.6451085765570751
boosting	0.34427698433250575	0.34703524069043223	0.3161337631190064	0.3503282174954745	0.509028100294096	0.39631630996047057	0.4164765825648083	0.3259106671567542	0.3255326545278586	0.013977185560873871
boosting	0.3292805222394077	0.22435140923981792	0.1746640483616885	0.20818998195494068	0.17025470714494423	0.2310339080171451	0.2068586109780818	0.127311296644772	0.21952714042451446	0.0845616325630154
boosting	0.5479259509976703	0.5753836213568333	0.4977835745603692	0.6235579480643981	0.5915356258543814	0.49604790253075	0.5057045417934568	0.6006727132134371	0.6899349691346526	0.41488693140807237
boosting	0.9509598065454574	1.1233713000012515	1.014023266955667	0.8431570756641279	1.1175653065521938	0.9253413685013341	1.0969491282036037	0.927962144672916	1.1178278884929718	0.9680161746806992
boosting	0.808176465736048	0.7857305274021756	0.6449277689682359	0.5728089112108382	0.729696200931818	0.5801556623550124	0.4885667483430972	0.6451953257734873	0.5799495810406433	0.7040145808330893
boosting	0.5268096150971131	0.6293177490076185	0.5822189508174097	0.5905126479801365	0.4460650042673167	0.4272014588020099	0.5079556293878381	0.4368695992819073	0.4176642708738534	0.5542297580969172
boosting	0.056539483352233244	0.03597393850183797	0.03657262092861968	0.034236245964338045	0.021217650387024268	0.025564585894500034	0.04107098912670577	0.021537180565706533	0.02168318647681461	0.032994711124612205
boosting	0.2146668772369507	0.24881211602815087	0.35645920176198853	0.21277593246137533	0.2984923810293021	0.2455351061897091	0.21636954751205534	0.3567983053998069	0.25294433675287514	0.9492777347030806
boosting	0.030057107680021268	0.11322388532386032	0.057450144163296885	0.08236422754967722	0.03576543433639814	0.05880490794187371	0.04436692307883461	0.09776885529131701	0.09009888708421937	0.89393332846964
boosting	1.1672585102445279	0.6555586344446382	0.80906348888962	0.8706397349445325	0.791467330057466	0.9225344625198878	0.6810549704317114	0.8769277286444763	0.9108267506622983	0.3552204281240911
boosting	1.4340390789885278	1.360680372339959	1.405204134355479	1.4469859603887887	1.4438034610170065	1.367267770894114	1.3181524278941636	1.2272323897396358	1.2411987486150706	0.3369715782931679
boosting	0.7097783451127481	0.7138543741705599	0.6450047299565757	0.7992836351881446	0.7032259416638768	0.6523980906220171	0.7833465670627447	0.8262180172366765	0.6310766869903941	1.3088842423709992
boosting	0.03768095694917875	0.053662924780246216	0.004155707337456571	0.008507199538952917	0.02123142880951888	0.0528134769949745	0.025475303109395612	0.046084308518566874	0.06960142619089756	0.19296964763021968
boosting	0.025248777053379773	0.02946686451095015	0.046767310245770945	0.04903192622676179	0.038225088243495596	0.031368474202252784	0.038044656429768696	0.038512131505819565	0.030002587360546975	0.022786903158304703
boosting	0.567129700622943	0.6218135109724735	0.31063788513587803	0.44493419663591616	0.40884512475688456	0.34700874161057166	0.30444131535682517	0.4895683227783607	0.3903062741670004	0.4626137863736377
boosting	0.04033860376761218	0.0800654924475066	0.03733779173723019	0.08252949040134719	0.08551148582162188	0.03772291594262871	0.029076654140613684	0.057171032463557446	0.058192537114226756	1.3127887560505431
boosting	1.0009373411934992	1.44339751464794	1.3096608630007769	1.2773099415031275	1.2851811973800784	1.2644101278431705	1.3835771233260032	1.3150939747895858	1.3527838106958745	0.8930765459826971
boosting	1.5844158436464972	1.4713926142094333	1.395178124385487	1.499448531328864	1.4064116095535146	1.402531778414904	1.4373360052112742	1.3879078024341753	1.2847612994903956	0.35106141946664793
boosting	0.6724174780607175	0.6411884645180644	0.8480033567917573	0.9421979606419588	0.9333793217275852	0.7333677556811288	0.778678915690042	1.1073349577004483	0.8273552654208043	0.14515110417974528
boosting	0.8086121038220009	0.7030493682015581	0.6762750513826534	0.8122100755100842	0.8167220314128368	0.6701146707464397	0.6879674199828035	0.7776118372930872	0.5919037137064511	1.1343123706356413
boosting	0.3718176516608734	0.3607599664617508	0.3739738167523472	0.34735073557889434	0.2513415921879878	0.22850692645688528	0.3310739479304702	0.2886981132992665	0.415684081059855	0.19587541566494682
boosting	0.05405417903091783	0.024003895563900653	0.022942820398790257	0.024379377389526707	0.1052457712215119	0.15388181885689822	0.1265572625490797	0.11545581080043604	0.050193621517685916	0.1795154178934936
boosting	1.1551532792620185	1.2045271221273925	1.2208826339203336	1.4032989414090133	1.2372835977458865	1.062336665265639	1.105314268505295	1.0236173598593843	1.1295186765384242	0.3462511808363979
boosting	0.38277278126116476	0.10338279166628293	0.1467339372438877	0.2223559765058818	0.1402868790774065	0.1861954624372734	0.1788015418417933	0.21632631094652985	0.19527546454909628	0.8068083485201574
boosting	0.30502002008157436	0.33114493697195696	0.3881591597796441	0.2543341050094798	0.37690343648030084	0.36729472431108595	0.26288995962711187	0.2373122321478923	0.25470243559190037	0.09052402981697308
boosting	0.3475269982599654	0.5876664923101206	0.4810083825892195	0.47590999137988294	0.40998732101214636	0.6751037965798269	0.4730763173797411	0.5355146137913716	0.4178496857534388	0.4336043500373651
boosting	0.23664147469583185	0.31697585153922425	0.23806316633205055	0.19422401060283961	0.3030806174607027	0.2267761651267843	0.21363734667724904	0.2127913890102915	0.1891402422767462	0.15620339803786587
boosting	0.9997226801469015	1.2434761496472377	1.2413792308815526	1.1469141610172091	1.3016555376486258	1.1464675730175613	1.1012621485817597	1.231298002871547	1.1484106946423285	0.04140642125819518
boosting	1.3639332012256051	1.3770246684514884	1.1537604736192053	1.4376236484867364	1.3650668207503136	1.2443119269689493	1.2356967130254317	1.23906950147836	1.1000047653646456	0.6698788746054186
boosting	0.7985160865257594	0.7506631039902847	0.7823376186154329	0.8442988049733464	0.6614645665769637	0.8013987841018405	0.6198238885781225	0.8845058783907588	0.7809304631537479	0.2584078805630045
boosting	0.20759031741267378	0.09554185593719408	0.10058459636871361	0.1365098132995371	0.12056515422150155	0.10024080687665819	0.12419546905138978	0.11966699763394736	0.16332767559589745	0.4427562149711653
boosting	0.49996500090656426	0.5956469485074262	0.5321787109097241	0.5892048304522334	0.4889346275842431	0.46831429904191174	0.44588384836014894	0.46410643399703594	0.4285973322326369	0.7394531340498819
boosting	0.42878885559772784	0.3399756146337808	0.3464133050157324	0.38075900012349984	0.29411245216016124	0.211593212728268	0.24871498624488425	0.2562648941640253	0.24126715247213842	0.2967754022943891
boosting	0.41259034123547855	0.38546261804298687	0.29831951544089214	0.2837857818764835	0.2745551987738848	0.27811907833920135	0.20432750073646774	0.26850503292934913	0.3334629006421612	0.34966439611062344
boosting	0.05942019679939078	0.10928472012299796	0.12572383227991263	0.13159860511438945	0.13874442957780492	0.10939240592309268	0.12674467660269667	0.18260576275002172	0.17654936016510184	1.223304448359575
boosting	1.208355967099882	1.1329176294742167	1.1629179264073002	1.0146023384748972	0.9603790429528362	1.0442266198915677	1.015295434570346	1.1158421915731267	1.1290705231395024	1.0091682501004844
boosting	0.7642355418693446	0.9224604812499853	0.769178755627388	0.8274316292457568	0.6809594954092271	0.6704440273341207	0.6393164396667173	0.9283544107558616	0.6739559035555778	1.1937472366343116
boosting	0.17506999692140543	0.2675324052180024	0.2741620595510616	0.25074187894830124	0.23997598920567959	0.18609881817992804	0.21492010181638752	0.2207813119878491	0.276694329234644	1.1715728273102086
boosting	1.1969325784616607	1.29686231076115	1.405638760378348	1.263992441487825	1.243882552128119	1.167592189620235	1.2295560297270314	1.2387511641583713	1.2202402548989075	0.3578234345277777
boosting	1.4029810675160737	1.1807738998043624	1.3487323895777439	1.1949469830906057	1.0230066835772005	1.050583312100753	1.0978032546377903	1.1089044217899002	0.9746874509826444	0.06798038255529129
boosting	0.037714096914059046	0.0268583237088362	0.03431802085269008	0.0395785118472776	0.03317769072151746	0.02017265548812682	0.017383212599311033	0.03033031116507408	0.027009051497184654	0.04323453568035319
boosting	0.5461344343876007	0.3383974984469126	0.5138069985537788	0.4131303695838649	0.5178792526510831	0.41071030226196864	0.5580164249364126	0.614135245626558	0.38233317559999236	0.36890937028479315
boosting	0.10709643677728767	0.07139624451483818	0.09469790157931263	0.07073975749796713	0.11343179908996641	0.08005515231653658	0.0907884798769689	0.13414937112932757	0.12521989020942487	0.42435127834880065
boosting	0.07973823570284001	0.048254681325137154	0.043285120356633275	0.028255760013364585	0.09936738719073457	0.05478958055083517	0.04254062354452215	0.034246557685166316	0.02676482649554227	0.5881062847318697
boosting	1.0827582844590644	0.8686844469239815	0.8074329096479866	0.7994482696661406	0.7726526234626703	0.7285826461062892	0.901256202616719	0.756724017420266	0.7291347723349108	0.3495587214793571
boosting	0.9132681157161409	0.9340621932843565	0.8295923283629664	0.7689772199159887	0.7697795233086531	0.8059706447612004	0.7432302012991466	0.6800224186744026	0.834229203189248	0.4199366630112546
boosting	0.5009870170559647	0.2663471827786225	0.3028199747118428	0.35240507631897217	0.2515673250955839	0.36220005159276186	0.35024369654950066	0.36647273057380303	0.2545448028308468	0.6197249051315237
boosting	1.383821950922879	1.5690883417332675	1.3238993242034662	1.369626057742313	1.3907545120376383	1.3194283289172148	1.446645241007589	1.495530473328707	1.3094986607346182	0.40536957921373973
boosting	0.8640157517230216	0.7221605826825618	0.6078262988321271	0.772719295183969	0.6050541586657614	0.6946511169625663	0.7627777487760495	0.6749532175918711	0.656957868194929	0.0962825804529314
boosting	1.1474458362350635	1.2687687780500765	1.5199688892649896	1.261063197547885	1.565505304701509	1.3295508316821583	1.2408982282186096	1.3098381857095345	1.2560880260638045	0.617538455948247
boosting	0.6250109076848414	0.7056723873556041	0.5117218635697955	0.657078651487958	0.5391649006870127	0.7293317781973244	0.45391665752992416	0.5485379014857232	0.4502479441630575	0.8455014772668273
boosting	0.3982247081298139	0.4168088003869509	0.3712456627942356	0.42461051379179005	0.40771335482633253	0.39470496210706546	0.3938625852916473	0.3208803793618478	0.37764918563681316	0.8611828101053896
boosting	0.6370102170108509	0.6460634620418894	0.7545793685186675	0.6416599715576724	0.657907621701772	0.6827756267411488	0.7497321176234095	0.6599661300496058	0.7667400780626465	0.04169894969407002
boosting	0.375220882425108	0.35795303468176626	0.4219157916566048	0.6033804685048363	0.3491797924380973	0.4367547851553819	0.3508886303226589	0.4321749926033015	0.405663674825716	0.02136482038493749
boosting	0.20517181814694718	0.19832448270056627	0.11819504511969955	0.1024155134309389	0.07349464415911615	0.12858037392016108	0.1699534895335694	0.1335084847722595	0.14601311588509353	0.7031118154007577
boosting	0.47274511671105646	0.5301695069110628	0.616625387394459	0.678404258930284	0.48697988912936635	0.46931933236010337	0.5553873525563843	0.5937470526313029	0.6805567831298394	1.3542155774211986
boosting	0.18936899171674854	0.1781543206255099	0.2891049716538226	0.20451422225494303	0.2239693601633248	0.24991400406630337	0.24872913831452556	0.29956097980912133	0.2322120862828299	0.09067088001865853
boosting	0.232475291596064	0.27380692710582377	0.29660547336237647	0.37566429081122377	0.2750314283398331	0.23559662793855327	0.35619222270978085	0.3562596030697104	0.2642060634692515	0.9666319793807233
boosting	0.3086962950331127	0.41578021979322866	0.5568350887193836	0.51292897720586506	0.5233704943572556	0.5168514692458541	0.7120789305252962	0.5221151398959518	0.5025263411234813	1.1453911996528099
boosting	0.18642873761154724	0.21808158298069286	0.16521125897233313	0.13659543666266408	0.15424152284575793	0.21051612265664915	0.12661744534637873	0.1762687784235425	0.13846747156920272	0.590320698796318
boosting	0.4738360013749369	0.31520072249847947	0.41331410704384614	0.22561200681415183	0.19166763252119606	0.2975490365982525	0.27211240072819115	0.2718198437215302	0.2016132905246507	0.2681723961684633
boosting	0.5290741546107353	0.5607830661369261	0.5421541074738369	0.46621912246969194	0.39692054504625707	0.4279216250004631	0.43197764309339104	0.41518257606803205	0.4450137063861556	0.6783557219831304
boosting	0.5074837994389725	0.49532124210965406	0.4727682066757816	0.37357823999504625	0.42373673860201905	0.5213636694975613	0.4454118624323216	0.44860911791098135	0.4171584017420906	0.038901946231358064
boosting	1.1733961367096173	1.335912692927494	1.3839944209563653	1.225901888074412	1.4051792880655807	1.2948996971183	1.2627615725544459	1.2323891781432756	1.0804941618289834	0.02317042719146445
boosting	0.2962153306624783	0.3221884495828141	0.35658553884453087	0.4574218354778431	0.3834785497474108	0.42482551806443547	0.27075993044838736	0.46934059288809155	0.47461846570722016	1.057014051972585
boosting	0.651086876890916	0.5426195921636946	0.46904926997829494	0.5844992970106172	0.715327400234024	0.5303412242616736	0.6953705215751812	0.5900257966738056	0.624245788727083	0.5041304328296211
boosting	0.03531195023416958	0.02715542563808106	0.0565938175889661	0.05580493539765747	0.062432275217690035	0.04194437042326005	0.014972834976232545	0.030361306951567392	0.030149014962315403	0.1563528294408411
boosting	0.5816815773473921	0.747149448332547	0.947918280557833	1.0657325782917864	0.9761171214137416	0.9350273692170217	0.9032341443356224	0.9917796375962445	0.729066236348995	0.6165994019171385
boosting	0.19575786963149894	0.28389362867178025	0.32881856325975745	0.44477911821101324	0.37277960159577944	0.30080131234112567	0.3583289904109229	0.3533050073669932	0.319207595053127	0.7798792585943206
boosting	0.7825288139664093	0.619656802856306	0.6505675095676259	0.5171197193246516	0.6444365818757003	0.6557417888230417	0.6868440472535278	0.6531100239605907	0.659353984473743	1.0345479937539352
boosting	0.4554438018061178	0.42151878271383963	0.42459673262910647	0.22340588374345918	0.27047746776566456	0.2969056359287229	0.26893557028876564	0.23325400952553374	0.2507466945308213	0.13580140412605662
boosting	0.22601720352313134	0.0922974673575516	0.06998801435004265	0.14381838866384594	0.11364082802647545	0.1665218574045747	0.07124516630445465	0.15234250615322079	0.08539348413203589	0.7630299584586414
boosting	0.9915005692039349	0.44292165690725543	0.39887772239670544	0.4345444714704678	0.4383438512264902	0.27807553959331577	0.4511710370533576	0.4646432059737453	0.3988136379892202	0.9112826322700305
boosting	1.1115102608876948	0.9056629330173434	0.7677303482786998	0.5923966009934348	0.642252590322229	0.6898994533781228	0.5720435345139943	0.6608842630067049	0.636757073905496	1.2808760701193787
boosting	0.44976038730987417	0.3084184303271204	0.10440014425890812	0.27309520252527747	0.1980058599845664	0.17374134410357264	0.14607853864158687	0.1926733774302419	0.18053759791478072	1.0034339182669405
boosting	0.4000670146453756	0.2679001540258197	0.2871761339285335	0.38554680946117886	0.32103796969116505	0.30956237374127304	0.3177213750738288	0.389353814026175	0.4087784038499998	0.17870077898720965
boosting	0.7824530156685146	1.0598192421632024	1.0865054519665704	1.0046066381104866	0.9901896120969936	0.8502818368586499	1.0676677405827506	0.8046500597913869	1.0404712426782432	0.03133869977447633
boosting	1.365289221436627	1.2996419662198828	1.2262479845541567	1.1713333024252406	1.0628938011862716	1.2221946305818145	0.9488290627265223	0.9443289440872037	0.947239732514323	0.9522989823372292
boosting	0.316473109776507	0.32071267133534387	0.33242300024043864	0.34026792670196904	0.3232314696560219	0.2788806847629342	0.2801386298542145	0.29652769334901324	0.3184932211424613	0.06003057372551048
boosting	0.07861817461070153	0.011756996886976626	0.03594154628604618	0.03917620110683912	0.04441088270523172	0.0649997949972071	0.026857010552646426	0.01669004350544323	0.02742378306220779	0.8357622562648327
boosting	0.7816125504705379	0.8839506717383175	0.9372977996167304	0.8142052952652704	0.973409657750106	0.7655512407208263	0.864985202832177	0.8497320717968996	0.9055984279854935	1.0134248634401328
boosting	0.8179087574248042	0.6213110965626673	0.6132215131411768	0.7685565353571772	0.6434634335514325	0.8595522123699856	0.649453572230617	0.7534514957683633	0.6231531906377898	1.238846884852417
boosting	0.2695005372712226	0.35986631693816074	0.36399720017459103	0.33580242647950254	0.37125376195209553	0.31468130120931076	0.35784426325301616	0.3872948430644877	0.3786333464711458	0.6567534993073565
boosting	0.11846334152627541	0.018923546967843586	0.03857712755271817	0.03715204673327457	0.06344272442803504	0.08485172126358344	0.11701953418282739	0.024038367382518223	0.06387900248006201	0.30815506335065124
boosting	1.1813641624028453	1.0879646529882263	1.0646294758049433	1.1876258466587966	1.2356958818763395	1.2773028199077001	1.2554484478541112	1.0786791431795582	1.0697220673527665	0.24640188150377923
boosting	0.047268627922199005	0.15061574195121682	0.10883973079667342	0.09608149927036429	0.12601115869225385	0.061854750121078134	0.14401658305424903	0.10967196019751559	0.13042927785717098	0.7106050422116751
boosting	0.989860835017698	1.1454041975886629	1.0894266049003498	1.0515961134366354	0.924439863153643	0.9184095667068402	0.9865743303763024	0.9324068960583156	1.004152683232197	1.004321605349173
boosting	0.02266956258691289	0.13205313147190373	0.03678585218498785	0.01566627639713572	0.051789345129091245	0.046567988388788	0.0512025480796933	0.04679104626237775	0.04424095730494163	0.7371193479844753
boosting	0.6631319840241513	0.7027663970706819	0.7018020069172656	0.583627282541881	0.5091926111245966	0.5213550906210278	0.5064236978417334	0.5662066559486947	0.58182814197858	1.327929248088561
boosting	0.8412702203177471	1.0869023805737779	0.9986340504719214	1.0398253994853182	1.0611667894545367	1.0514877503801734	0.9709438786661243	0.9732002006405763	0.8977223822732671	0.5248382542194457
boosting	0.5208260838622196	0.6052892868693072	0.6185158702459831	0.28691610078164215	0.46053999531191575	0.48727894745020234	0.4960170441187086	0.5984664363996458	0.5906548395132748	0.29310167884016447
boosting	0.13937338095383991	0.07798690842109035	0.06805792973759128	0.12794348874716574	0.19284216889198402	0.1262595702245753	0.23745673361800215	0.2725678081149954	0.18374879349203013	0.8389616227942451
boosting	0.18321063721148353	0.1595171436943416	0.15023868888589487	0.21153730658561143	0.21886270515111467	0.17025346877306904	0.1662047824317486	0.22633912323939115	0.22152387715921146	0.871735405063204
boosting	0.2571758023830081	0.2773320044727934	0.3223910254610621	0.2806444504231802	0.23400978187440943	0.28936820269712094	0.20911952415447832	0.4088609865532868	0.21675279460572433	0.6118551655565354
boosting	0.6260693542458385	0.772352378861938	0.6654567976562237	0.5967796291648778	0.7375133645320915	0.677540882788015	0.5430662351160537	0.5913419548514521	0.4964198209851457	0.37666999416177166
boosting	0.26964478644911544	0.3189421725343968	0.341654576370234	0.23997615550897505	0.2508503112302858	0.19577823185284488	0.27227280766018724	0.3164648215635545	0.2460339207669118	0.9722819224906338
boosting	0.9859991129306279	1.0958953219518073	1.1015963849055466	1.13783340653592	1.1198922238703437	1.0957948995026756	1.0979718907866323	1.2700889433275089	1.028569885067618	0.13779086501272567
boosting	1.3630321422497986	1.2037873930460996	0.9441241104514023	0.7488761973034234	0.954401352908521	0.8897456991994811	0.8168836224830591	0.8983333055068755	0.8888428411265525	0.2890367643296151
boosting	1.0072754176232872	0.9583684842329555	0.919961012769047	1.0074803413465705	1.070977014579896	0.9886335326072911	0.9606048134882861	0.9955520672832842	0.9739899695618842	0.40354112943359416
boosting	0.9702069528659779	0.8521132141305827	0.9778379246889349	0.9063819562773912	1.0751040386912272	1.0094213117816744	1.0523437635943365	1.1390378285715628	0.8950755115665243	0.11264683980378537
boosting	0.059804230768350064	0.06206101530330338	0.07672263257102999	0.12433741156526519	0.17757437373598947	0.21414510159302771	0.17017704960649918	0.23150734584724506	0.26509349261947224	0.1079998430081293
boosting	0.20119846489384832	0.24121676367009623	0.17690041120958358	0.24309827787676425	0.29360621046118657	0.1554946842258388	0.17342580296114357	0.19286643451616237	0.22104834875480098	1.2920446954522762
boosting	1.2226089492259187	1.0743993182566958	1.3759897071758571	1.0083912429414252	1.1367775177193549	1.0151619189262813	1.2049230639957338	1.1773379678716474	1.1364389972656475	0.3137648176243564
boosting	0.16872377291768106	0.11454083497285264	0.10563852267735294	0.07803863272075924	0.08174355043007671	0.15784880720826988	0.07356150783330558	0.0960307650481416	0.11803491002987714	0.14781237793117238
boosting	0.03482012394762217	0.053515295418648585	0.11653782404432424	0.18781995226788029	0.20450885696125698	0.16586725107367226	0.22991592609149786	0.19344633119346027	0.14432315633714066	0.19306425534475632
boosting	1.1900845951753147	0.8779892230786608	1.1330420628899065	0.9179200862223039	0.9187226506797271	1.0664244867348203	0.9009583539349864	1.0100296137622495	1.054974770094698	0.11395498442350172
boosting	0.7173653662999567	0.6675410731547492	0.7800155294048118	0.7526368475625576	0.7688519344418533	0.6811438617813679	0.6242938862775452	0.6915650981487513	0.7183974119275318	0.03253091800221503
boosting	0.20231511491722895	0.08752904682899684	0.048171081275538055	0.07136738900263531	0.11156247895948394	0.1290635503923963	0.08301509640927733	0.052593640252701544	0.05851478627814401	0.11065302159937286
boosting	1.3637246853590417	1.1629346921628314	1.4139765055532971	1.366979695524654	1.022458712401992	1.2559026429838032	1.176231736294627	1.1397040770349418	1.0120064827047417	1.217420034492967
boosting	0.6243168896554341	0.7133126092558575	0.7536141469465475	0.6172492766638615	0.7526602198200886	0.778337784875627	0.6076347396201324	0.6721346731085488	0.5320029618972796	0.28070085691029045
boosting	0.25895532206147837	0.30412911945711646	0.28041781151288403	0.4489703413584978	0.23024643312264265	0.2905496176316215	0.4143087678241957	0.2397187266842796	0.33324220900084767	0.506668725334898
boosting	0.07735199667634118	0.042248197746487526	0.12598958696155063	0.10293118665831645	0.11147292428253934	0.10888600039463837	0.13679692752323797	0.09588592512977417	0.15255459034132843	1.1128120870262115
boosting	0.08028166814302502	0.09107926970839439	0.07268483751529711	0.10154655435664255	0.1699357997098304	0.18877453175338407	0.24255777623758756	0.12277007997759916	0.10992546706624694	0.3230616871621397
boosting	0.6399508021868291	0.5715111921938876	0.5360002332817174	0.34994728196043806	0.48268159442061676	0.42225554589343794	0.32573512910330105	0.5510279399898839	0.45999665118756183	1.5389904074216139
boosting	1.2265712855171997	1.4014664407928998	0.9797642702639741	1.0509720674559277	0.726138429005053	0.882625880480009	0.8661674486355734	0.7787696727998266	0.8924107203358197	0.5270496987635541
boosting	0.27775654515563264	0.3195615833152501	0.2650366561729804	0.2303311430117956	0.21432420798362087	0.2717665205483823	0.32168147527489394	0.26337600946508755	0.2894126567559452	0.31738301997698487
boosting	0.15059126576572454	0.14552919662614866	0.15120605048902486	0.21453294189536637	0.18217173073112905	0.15422439709298122	0.13103180803558445	0.1171556293316138	0.22231589345093963	0.351911420213861
boosting	0.5911481841644035	0.4934807235125952	0.4582931453480057	0.4259565998181409	0.4140366535614958	0.47914924941999376	0.48239862936949557	0.45038493614052555	0.3612819442780142	1.498875456249601
boosting	0.3868591996897545	0.5547723980111628	0.5522026191655452	0.4848626235086672	0.6251454736895442	0.5411954978791531	0.4333511728244861	0.5276016697280853	0.5316006866151457	0.4468543245466541
boosting	1.2587758696906188	0.9924556336120862	1.0122809443752567	1.3325967972287025	1.2260309939849312	1.3837920541712263	1.142855326168706	1.181714030576581	0.9976656478178022	0.915463061352223
boosting	1.0216834025919042	1.1375593383774971	1.2982536955938517	1.0414068206532532	1.1077084403388506	1.1095872676103509	1.2336127740840845	0.9837948900137167	0.8574323919067942	0.46555035065202377
boosting	0.2890966258995007	0.5022159164597957	0.5058414433518466	0.46286592748857125	0.33814042362788727	0.30941313845713414	0.28691349549846007	0.2267116489104596	0.2574925608329024	0.384240867625845
boosting	0.9803396384955215	1.08429405060908	1.2090533177699154	1.1286106375196703	1.1115264811580632	1.0617741957393647	1.0887868972557424	1.1152577020737193	1.0840371078501623	0.9772722978837467
boosting	1.1049345962067918	0.9997841402182095	1.0322459016402303	0.9361777703130499	0.8299108482020447	0.912285510961121	0.9299105152105248	0.8951090185287489	1.0426711363641883	0.022792069363207015
boosting	0.8997517805281254	1.0275172305238427	1.254081524092286	1.0133232192516857	0.9157180379689625	0.9890302434240987	1.2004573202603506	1.0802443109497555	1.0872146702729877	0.10779389646190643
boosting	0.6933462154879315	0.8626059573293449	0.7265241886835888	0.6577357821511857	0.7336981524514958	0.7539771741754305	0.6210153837742041	0.6124040332175079	0.5516361891331568	0.5799902049870925
boosting	0.1004323706645659	0.12432935579225868	0.1293786830705562	0.16241235384884242	0.10427330900368419	0.09010437534918313	0.10111886531156497	0.09184885247586064	0.08920204275705283	1.2766118156525683
boosting	0.26442899961791	0.301766608754119	0.2672082877825577	0.3691932722755869	0.32961545680238663	0.25860146847046545	0.27317938618923926	0.30093696943989107	0.1911217490514524	0.15005679216909729
boosting	0.8170279578395994	1.095452770134419	0.7667641277921794	0.7596649339600395	0.9073484018404843	0.844944146691643	0.9128326266276845	1.229166170994689	0.930864375678887	0.16999815965620982
boosting	0.13935712660776486	0.17422136905759739	0.260038124088252	0.1877494619621488	0.1981677028586433	0.14326902365627686	0.18594698257127204	0.32560532642246065	0.21134261502965104	0.11778970613667598
boosting	1.3509086608828758	1.3240844297917354	1.1610161958273442	1.1843450626942469	1.1244552765296583	1.094815731811466	1.1442577560432088	1.1404562938905716	0.9138503518193909	0.788335111665771
boosting	0.8707664092920901	0.7580707885944535	0.7046990539877965	0.8748298786229344	0.7538523766627643	0.6915803293214021	0.5346140263764755	0.535696398229908	0.499734209123368	0.6197421469130765
boosting	0.977494703997756	0.9684947408027154	0.9074083903774205	0.908325990029988	0.8928459316989462	0.8498843378288948	0.864188074854656	0.7240602921654835	0.7737389981872339	0.7727268369717363
boosting	1.0872763112377577	0.8633542954192511	0.997798075402981	1.1631991105967399	0.9650263073583301	0.9055316733159063	0.8559874526146376	0.8340598452966043	0.701067008286543	0.3441068665051435
boosting	0.7086592522034659	0.5293323919787548	0.4396580622486973	0.6668682005800515	0.5031916345668339	0.5361668466120559	0.4261343586511627	0.49550989836422166	0.46416780781038325	0.7356837581894062
boosting	0.3724522086605359	0.509211930989551	0.6102726530789868	0.56780814808097535	0.6754069936529874	0.6543133865418932	0.7150471105906482	0.5228153467703767	0.6877510162265423	0.6897826894261235
boosting	1.0535300028804013	1.1168782433544906	0.8871168105506113	1.1746451547050438	0.9265928971993668	1.011335408216534	0.9161878031596103	0.8616414187973328	0.9020360806027784	0.06581781640084992
boosting	0.05239303669405664	0.036457772978842534	0.04012216918149933	0.060187571401650174	0.035531368829749096	0.036306493109211246	0.03082289571158936	0.011604295054550342	0.09748900554767402	0.037886747064630896
boosting	0.1430093921225866	0.08395582746029204	0.0479932622183999	0.08357033103706653	0.09473921017641085	0.07425688177911646	0.09541315166821843	0.0631038525961577	0.08407983830612335	0.6067617394676219
boosting	0.24656819323635798	0.1294969028726559	0.1842807123644145	0.1505095057817157	0.16284526944712574	0.16968484913843998	0.17422262433520863	0.17317361223532593	0.15756569399915454	0.7731698631268922
boosting	0.7385761113916595	0.5947223064812521	0.5237628359922422	0.8258258618234432	0.563126731151539	0.6535286777285225	0.4947845181667883	0.5331604325135728	0.5077707886476848	0.9260182173211166
boosting	0.9488588003773281	0.949108591043142	0.939682103973402	0.8706262492115593	0.6790817553175823	0.9281900147670913	1.104020782681659	0.9957045138938154	0.9883292060050863	0.8454211563591152
boosting	0.9446509367473387	0.9311297851569303	0.9168082034450694	0.7642194730925623	0.9509016815308423	0.941401220033597	0.8290567595427412	0.7147765731322593	0.9849941387349808	0.09421435680018825
boosting	0.6570463560356766	0.5221123562307748	0.6468455955527623	0.5819673393621168	0.38074652055104835	0.6399886438453545	0.5045695699474322	0.6220393790605834	0.5589422493268251	0.8208418133232606
boosting	0.9514095553827971	1.1884571591101856	0.9881546996027792	1.0696979387993057	0.9833271888932951	1.1488492123564793	0.9283295304676155	1.0339178712924921	1.2297373166064076	0.5910896297318764
boosting	0.5197185208449194	0.5426304433771645	0.5185139624721882	0.48248314910821605	0.5493228460786904	0.41686372783263786	0.5519281026847711	0.4323350337610205	0.4506506881763504	0.5748904407092257
boosting	0.605132721398397	0.5694884530305477	0.5560417548709602	0.604376633634168	0.6093237014073511	0.5348152634331167	0.5754868926984651	0.5672857749514285	0.49679873890299253	0.41756311464120066
boosting	0.22961831871586588	0.21509805697762502	0.13456054882125784	0.1395569050226381	0.16025761489288484	0.16421206121875648	0.14494622127281298	0.20900424850858354	0.1023329208560606	1.0316892563398896
boosting	0.09674613748832603	0.10256908536335202	0.08011789466377188	0.041423878176185355	0.05750226007453318	0.08020908273484106	0.0541805959060982	0.12184639998961357	0.05883330511006861	0.2491627085314947
boosting	0.03141519656403949	0.08920799782765969	0.07017262289837575	0.024229543329083888	0.05671767871096342	0.07299290585137161	0.07080709510499132	0.09642385198364549	0.04489535466216545	0.05701684817076289
boosting	0.14184104175982706	0.071812471664295	0.07303585361004865	0.10307248467610944	0.08348696004668167	0.08544769339701323	0.18021132582714072	0.12548787082591273	0.16001465381438496	0.8400976788529415
boosting	0.19008383524751235	0.09777811467926475	0.09471008619090683	0.060883190600791205	0.07125490423844585	0.058598732499139	0.11124969191083639	0.08331014640726847	0.09055606365170592	1.2439750080851437
boosting	1.1639607746578504	1.0345552021560998	1.0474845314991321	0.9064322681762499	0.986465507771152	0.791462118266967	0.8190240901599991	0.8506927628098623	0.8435049078604104	0.34298010442632476
boosting	0.2158028147905489	0.20493978721596168	0.17664967189815023	0.19370918249630814	0.2118267860783047	0.2080012605549309	0.25753725757460566	0.16621696592065474	0.15453607335051125	0.956750002489698
boosting	0.06264757158673671	0.03442256845251883	0.03587010507850134	0.030413404227646358	0.03771052507977502	0.03508741929873381	0.04463735700872008	0.02382008172380579	0.05813828358126572	0.3279891828937444
boosting	0.15951274717685734	0.08524808161791127	0.09318005127564423	0.04191538400129308	0.056066592866136876	0.0390305984508542	0.04663628322860062	0.057380565529064564	0.05521011209858412	0.24080401864640674
boosting	0.2603537653007575	0.04248796099196947	0.06426606066896773	0.052189548452347946	0.1608679114940783	0.08995800241723034	0.12436361627060688	0.07586652850357474	0.15579865004607438	0.11275244225814361
boosting	1.0887931308968029	1.024364718217454	1.032482787599333	0.9148394955355992	0.9222274651828655	0.9654010767299698	1.0345477925518702	1.0132101703427887	0.820698797888325	0.23451583528996137
boosting	0.05570594186064632	0.1299252268410364	0.1477465560246994	0.08722617034808605	0.16098352833845617	0.09945156193798185	0.09622743529539596	0.07651041445825603	0.0653411939064175	0.08031908503890466
boosting	0.5895342518398754	0.47883127153785177	0.36112338121795234	0.40922831201365045	0.4601724432698121	0.4470998075911015	0.42909346052328867	0.4988507527644127	0.4782617762773078	0.054273939459013355
boosting	0.9139885439373511	0.610425053948594	0.523575514447766	0.4771423582618878	0.44169540982168043	0.3237771512810601	0.4325564181111804	0.43878308476381034	0.37249661508065823	0.2645203292314144
boosting	1.5395302281158167	1.5231626404039458	1.5380831644945268	1.5686638993908946	1.4913396753661696	1.481363098703864	1.5323828096456686	1.447434787120148	1.5422973055732754	0.13000414407322747
boosting	0.3602164434212094	0.3248298081455385	0.27243697644152226	0.35976980046188933	0.1832995045966057	0.2125099253984012	0.26528245179027304	0.22067254992183974	0.2356922727672835	0.5430626167584829
boosting	1.1497088010052328	0.9857034345627317	1.0897896308446233	0.9031006295677443	0.9660531430253736	1.0227793159431238	1.206622613885165	1.2282057248374552	1.438545159458026	0.6435855061387997
boosting	0.9472814416055658	1.1754567828002984	1.1591617158568783	1.0912068064043252	1.0528815459988778	1.13631977151118	1.1197516754013739	0.9382333093176417	0.9366870449074574	0.02508905565442602
boosting	0.10554790851645612	0.14244239064133143	0.08560930792287966	0.08751840483788312	0.06554111893910994	0.1490074810725645	0.14227331661386483	0.080833031793152	0.09033881150913675	1.201945069076645
boosting	0.8290868401149601	1.0154033284742143	0.9632788708119493	0.9838802236300368	1.007370701219274	0.9100981387847319	0.8639172490036525	0.9280428541291651	0.6726441493554849	0.044244990671182684
boosting	0.011785162594947638	0.003779865308401169	0.0026490563376122952	0.014708953048349821	0.023729476775358225	0.02455172279956431	0.008308026350878206	0.023585592397683534	0.022165811438047172	0.8171398279247477
boosting	0.3483167824503256	0.3995894797326473	0.35632763954711005	0.3669579115733222	0.3962153578668387	0.31782330300943534	0.31922617683805166	0.38693050058381984	0.3313337135604618	0.33866203264785305
boosting	0.20654734006251277	0.049287765064066263	0.08169915094522848	0.03272170750228564	0.028363198042650545	0.029187487567341158	0.0480029216275537	0.06764843335494923	0.029387032847817195	0.10008332538948474
boosting	0.6722510163237931	0.6691752158271825	0.6536439646356067	0.6837053769078998	0.7941997009929033	0.7595337730461885	0.7016088026328255	0.6828963133404244	0.6709919637057686	0.02443900867664703
boosting	0.04937430356513928	0.11226953819594221	0.12208575504822483	0.1250296596883231	0.13994816337148727	0.14840326744379698	0.15639237487474394	0.23638305892141492	0.13048523548931834	0.7146909905559781
boosting	0.9237483230586894	0.9531692587066577	0.7630686515347548	0.6069914389825052	0.6244310110819787	0.7334006460674245	0.6150010415697805	0.6343673618285397	0.6159070181440973	1.0306230227970052
boosting	0.5765465536644855	0.7775194350221734	0.7086990437785997	0.660590860625664	0.6317228063232901	0.6860130523435757	0.621837447719275	0.6442199790745716	0.6028474825443401	0.10909906596114109
boosting	0.9743622256113159	0.8452873311109683	0.9393706729658233	0.6549318963043234	0.9384610007183054	0.8233389161557618	0.8433045743729867	0.8094336162661637	0.8443572524772281	1.1138932365175849
boosting	1.0949441292292679	1.2047500898820749	1.1246713843931349	1.184465767223587	1.2009937132121895	1.0958061167672515	1.0227580424287794	1.1740967562334155	1.0768310790247044	0.169178536461086
boosting	0.28302816308720996	0.28880980250855315	0.29884841341321455	0.30694597040644517	0.39123389974811756	0.34174949288849	0.34321902243699565	0.3262829048109035	0.3624990974310351	0.53518386366230275
boosting	0.9557692711612301	1.1226476643509795	1.1094601790833953	1.0529157107549136	1.186005572591369	1.204360024534225	1.0703892449834436	1.182944784372644	1.0840335601931113	0.8975733238707668
boosting	0.030010888435573913	0.04306916480505305	0.04181305861255539	0.028105519526787446	0.03849405260993268	0.028324472198017505	0.026983908015496997	0.020060035246816536	0.023262658857935596	0.6365579774014928
boosting	0.7588775518684658	0.9019296378438931	1.1307989752984973	0.8617126625170425	0.8225241841598939	0.8268293384127692	0.7928888204933259	0.974185273557245	1.0907987100658367	0.34582968357933364
boosting	0.7092030245690994	0.778510577342027	0.7989796060621197	0.6431556661159766	0.7133293771923431	0.6164025737291033	0.4919539068657985	0.5343055125699199	0.572040808381165	0.18511932454825203
boosting	0.21257927241973967	0.12795141599498486	0.19924998617206616	0.30838661335044565	0.23484153264890442	0.13832509446193295	0.24705850081747052	0.34965403674172835	0.22532228808759894	0.14067694696979255
boosting	0.3559000053982858	0.30137150491540465	0.27419789819956697	0.24479636160391277	0.300983803971298	0.2565942269123759	0.2610403136872884	0.2552055993773169	0.23423336680141005	0.24125239382149483
boosting	0.1427774839071406	0.4365897638879526	0.4404496444057653	0.21717308286807632	0.217706492308684	0.2436840865641868	0.22415567243529982	0.2129888723990232	0.13385587574129573	0.10679788711403676
boosting	1.0582851169872423	0.8705466647299553	0.8468486749813721	0.16196060965151302	0.0727057818866157	0.14296263353635902	0.20650024977233983	0.1926447823340498	0.19869077428076734	1.0112540480636036
boosting	0.3183105170510461	1.166351350695785	1.0126806972933018	0.22703248864245246	0.15214441424739716	0.8277808340273267	0.8626456444268624	0.8549343466969128	0.9208515764266793	0.2492609538333755
boosting	0.10111485883238423	0.40010966320444363	0.34352358907549707	1.1818890057218494	1.177500752797745	0.6027284870187435	0.45970108289263806	0.5740201175382851	0.5112850967454462	0.08282084055472334
boosting	0.15795749181222069	0.16273262980062367	0.12966038398270063	0.1481043629533653	0.17442173761778368	0.7444712008549821	0.8523194648829148	0.815286456247683	0.8032508953195036	0.2310160251994613
boosting	1.2370011291613097	0.6262923396655664	0.49022064501299456	0.6037145569836616	0.5472025030151647	1.3365017327123638	1.276680419866203	1.2903026919813152	1.3450605985506574	1.3400666274870152
boosting	1.3361885286225283	0.04020525893925191	0.020408548360522312	0.5218302221948364	0.4025917790619088	0.19733713255538016	0.31636642114340596	0.28511462480277433	0.2834792314892224	0.8230828902805348
boosting	0.1756701104041095	0.25733730311465947	0.33806626562178943	0.5286091622694605	0.7318922136368206	0.5130989207120475	0.3022749621018038	0.4112089604790412	0.44321142349834025	0.10834743216216251
boosting	0.7479395274748393	0.8307571895774793	1.166687045062127	0.9322335809959661	0.7952969784463865	0.7081372956142166	0.597560954614174	0.6826616112817799	0.7250268091180392	1.2011275619550374
boosting	0.18870875647821653	0.7818710736876265	0.8051713697932225	0.6749403061383569	0.7710921170709438	0.005633558355558044	0.02378065745699557	0.015049422575610292	0.019180594600580882	0.23389947820326912
boosting	0.16985450264777174	0.15693743218384035	0.13287846591997451	0.9766311803922749	0.7421396146157884	0.8577087505834301	0.7145288075691849	0.6734536892729567	0.7227970254211242	0.18669814216278377
boosting	0.8112815450936929	0.3905317533496385	0.3107304016717856	0.11539714381738837	0.12001977745700122	1.1889248877958523	1.366013142084464	1.2076509297394968	1.2119448496094665	0.8129748534930202
boosting	0.494674854450294	0.6650573703461067	0.7248921062953093	0.7332920796165925	0.6211319612960131	0.34542903202095865	0.1917631960255088	0.32231073928944853	0.338917970410552	0.5064508662324447
boosting	0.09273474677608384	0.20908616577293596	0.22998015450330722	0.3404297954899039	0.26829555140216355	0.028308722710270028	0.04632550243835633	0.06792098774679933	0.027743200437337013	0.04677889257392967
boosting	0.8532948871262533	0.06538481743967554	0.09036771909887066	1.152029261699771	1.2636106531477136	0.5618134576230016	0.5727102044017035	0.5827093237458586	0.6758998324062421	0.4233518335395045
boosting	0.7534286528502374	1.1503917658487692	1.0433300658655633	0.0845920726604727	0.04188767582581207	0.0693612223846225	0.08416222604574224	0.09498034885155289	0.08351223404672474	0.6533141716296675
boosting	0.9866665421105492	0.8625559247369619	0.7679944230677616	0.764709519005172	0.8101461454012315	0.08872209419712279	0.07561344149093689	0.0835597792567099	0.0935244619195545	0.7510521999368621
boosting	1.2994106401002938	0.21036381158512726	0.18760162689007404	1.1094698751550829	0.8714179952882417	0.20820217120070178	0.2993764616376543	0.2566707917712241	0.195475602474093	1.4232406409511529
boosting	0.21035643449943264	0.4133883991547221	0.41311538089079936	1.201066994528607	1.2633174976473007	0.7002802999154033	0.6736232033855815	0.5561300399023414	0.42829290363168504	0.22631705330491636
boosting	0.24278009253610686	1.4909895184941107	1.518179717398435	1.2056761316630706	1.0138533952313906	0.3252403656267064	0.2916874064049356	0.30261147692174356	0.31049865410763977	0.0632987697071082
boosting	0.09278179592384252	0.6876663742309742	0.7156941851335892	1.1672040715825103	1.0360472688615028	0.2826877077356495	0.3934377351168501	0.3386480082284088	0.39159785601873814	0.12257028697306416
boosting	0.5666679247069819	0.8979146538996532	1.0504152362675565	1.0390859723691965	1.1111477295508088	0.22809304281122578	0.3404920480651722	0.29902736064693225	0.24154413711441453	0.34418316856060327
boosting	1.3993503976062793	0.49436403288892294	0.6360417719072291	0.32270350409817034	0.33078191107999433	1.1276638394364304	1.1198548145366722	1.1769314052653235	1.1328016907764464	1.1217140902200724
boosting	0.04875658811083862	1.1478773573382786	1.1106111709675703	0.6847961431082593	0.6840869336620774	0.8135540076950705	0.8061081885058203	0.8919756432583396	0.868899996143897	0.021605534653627353
boosting	0.05150805024826935	0.04273438357517763	0.04613239422074134	0.36564479325749366	0.290247313266521	0.0899268766686402	0.04029081978027316	0.05227876858058599	0.05307473979068252	0.04324571173137007
boosting	1.1997076533883384	0.25128894613358455	0.22707001327991944	0.06870385227057109	0.07572495180338727	0.3279967892817754	0.28919220211842384	0.3273218127740866	0.2811786035210848	1.0986762013979807
boosting	1.1765227346467604	0.31806087530265303	0.34539459476169965	0.7615074922706826	0.8649795859343632	0.694115244711837	0.7184513884594211	0.5963128701506674	0.7269971792296044	1.1260996515348574
boosting	0.1992582559855964	0.6654225870313809	0.7165819727281953	0.10025787739750472	0.09812445380957284	0.7086902732528858	0.7732086368774309	0.8113638518019406	0.6421601660923588	0.08522266591749679
boosting	0.6916855492057341	0.939246850752096	0.975910285203803	0.10024368214493601	0.03998592063890989	0.030146564790117	0.038775440014219016	0.03192153969251868	0.05765205224766837	0.6828897307970261
boosting	0.052362592456774174	0.05228328643598505	0.06456944479286875	0.18423318474001882	0.16467690399073057	0.5464668809963132	0.5615506632201727	0.7543158885543766	0.5260521619634025	0.1605001206354796
boosting	0.3007614894404566	0.9767315572562847	0.9608361465900802	0.5898690330472832	0.6566141770110904	0.7409366138286281	0.8084832637295268	0.8531980272973506	0.9810853087767178	0.34764242931049366
boosting	1.0243778977376545	1.3070541634752597	1.0073283980250975	0.6631828657768721	0.578037536528658	0.40028446884417185	0.39620374335736147	0.3861838755898499	0.4630816284822125	0.7507613759339229
boosting	0.299901247641392	0.9895019030446635	0.9747091122383911	0.07138607160520828	0.05791018450421769	0.7527072663579338	0.8378423497037475	0.9564853404692161	0.942464368294736	0.3430329697086025
boosting	1.0675756696219447	0.7379231772433753	0.9376177520315322	0.7688968348958464	0.8461635627133943	0.3086059972056839	0.3723932387369309	0.5023424965419764	0.5652596446955132	0.7632110812072352
boosting	0.6378429275546789	0.1584171391748778	0.12431260425001053	0.6909190574342424	0.8093524899959548	0.020393960446706362	0.054599424429160444	0.032545297577509597	0.06332086627397945	0.570947252320931
boosting	0.17518088159496584	0.8525809096999315	0.661484833341041	0.10225436092295948	0.043041876613554624	0.7449461482056503	0.9450134715715741	0.781698170921631	0.8889970751443951	0.0637427295268981
boosting	0.27199902668237647	0.47008836205143395	0.2444385973164368	0.12940093154490667	0.1924119123969845	0.13606128698949638	0.18858522816058737	0.1613270709570137	0.18472070775749083	0.2977811846642896
boosting	0.827651322102192	0.09555484740614156	0.13340851803537865	0.6410890260230029	0.662023220169118	0.8626486030061798	0.8031718477362203	0.8372743332803118	1.051853543803893	0.7728053596949349
boosting	0.9482994578990395	0.6898115486082169	0.8892729625219369	0.17629225429602943	0.20725924780757585	0.08203387474995612	0.10434905155199088	0.06883809748265156	0.1465220428384446	0.8325400941592594
boosting	1.3214363333099168	0.16745262478276993	0.14972968222620686	0.1836815969152446	0.1781721333185915	0.332755518535043	0.29194597745966994	0.18566008304280884	0.17207018168555235	1.408068672101202
boosting	0.8827817394560085	0.6007926219000697	0.6246195632998939	0.24264349624904546	0.2129590828390741	0.11131811457213774	0.1302736144885704	0.13343190074736072	0.13499542279055327	1.187751180155742
boosting	1.252125026733152	0.05724754449230797	0.037186118385893946	0.9724689856294193	0.9341055503251289	1.0683667516336388	1.0453998056572087	1.152514143228036	1.0272316241852562	0.92327992002243775
boosting	0.4326322506857887	1.0167693327888871	0.7857079667332927	0.7816389820923118	0.8489080199138695	0.4800928563710005	0.3829085439037031	0.43500031438772985	0.5349201618757813	0.6553126267986006
boosting	0.03549887825967131	0.7177340377321358	0.584798611035068	0.765531208533256	0.36082226702833986	0.16808431062769486	0.0899962823724975	0.1082792480711265	0.17982638165475814	0.02822145539078751
boosting	0.5794297052729944	0.15986341492347655	0.0714741873061562	0.8621322004887777	1.211437059634414	0.15009071665161644	0.12293243350884017	0.15284629300487385	0.11113055278530548	0.34595807679410845
boosting	1.5522262307782744	1.1165055048932873	1.0805518164341974	0.30461952231367845	0.2903041203065737	0.1683963444554813	0.12612602841718326	0.1608456325186497	0.12082405046146616	1.3134878526386635
boosting	0.042310561531986486	1.5358308511942838	1.4893634128410551	0.4332110716145807	0.562494560965569	0.6836975666258317	0.6653979929517667	0.6045434092375097	0.6508779828118327	0.15798153208359272
boosting	0.7716689234210484	1.1354717980083708	1.0033963838202755	0.504199766159787	0.5090662897967515	0.05975488114218107	0.09341198591090248	0.028995377011160076	0.050698301645469866	0.6136626246065526
boosting	0.7889546273384542	0.5571719014312414	0.8147823549458191	0.14127335553400835	0.12802676333113755	0.05134077520723163	0.0376780067707177	0.05051778563859815	0.0488232629717412	0.9687465148629666
boosting	1.247220263374683	0.0268736083156661	0.026610498133850975	0.5121606164546145	0.4226457974238236	0.6797596930747843	0.6975683266162871	0.7472492218131366	0.7072376735146961	1.2551136192610943
boosting	0.38779654068785957	0.026085063799004243	0.004601583975542096	0.5135369924031474	0.2895607129992924	0.28546526018647606	0.2141777029600169	0.33815847729501824	0.3052864522735841	0.15056139027993637
boosting	0.6651413980617501	0.29321859626428226	0.2416279101608478	0.15264886404238617	0.1849720561116377	0.9047266751185159	0.9628547250903153	1.0429904661635025	0.9577107075297608	0.612714462982654
boosting	0.419468126522425	0.37529025269135047	0.5937262369669593	0.03076974072900519	0.09284098595419621	0.5973298018260214	0.6881329443912226	0.585362109955731	0.664154949055886	0.5184732454901562
boosting	0.9008638959659045	0.17495043310573574	0.24773838522471825	0.48370983071649426	0.5230605777979707	0.4554883022433806	0.3208738177125621	0.3818517539202814	0.41649392394968143	0.7796270685817933
boosting	0.17167340251361649	0.0752221628813857	0.09217003185952596	0.5318766768368373	0.4244939298866791	0.4085481476478386	0.301176460213923	0.4789380756148337	0.48930181512816984	0.4223957510938252
boosting	1.301374200915556	1.0033535980154396	0.8524001704944091	0.5930149632076913	0.6872196151547448	0.4508268614214196	0.2868407510589849	0.4578981779502771	0.6237118348758912	0.7676920854995443
boosting	0.14363519615872836	0.022533785022730426	0.04310740108224656	0.45560361100474667	0.3578755527052968	1.4005416261195358	1.3215556672003128	1.261521961609364	1.2658651749486176	0.12607978851770765
boosting	1.2639623781211964	0.41528791120037445	0.5528254120933416	0.561498666890266	0.7704682184500952	0.7285896868598651	0.5879500063393762	0.7370296262181106	0.6625503447388394	0.987333310576351
boosting	1.4214977557216038	0.10560495605373191	0.042581247132327256	0.792661484776184	0.5141825517801835	0.2425212120451257	0.24387695536297607	0.25384012595733807	0.3927555554658517	1.0846239430757438
boosting	0.038152855213530644	0.9582044536066272	0.9647377002686787	0.5237528177005245	0.6249451063149419	0.22259274431102763	0.16979145042845994	0.31737783871805325	0.36553011020811016	0.12715624105242576
boosting	0.3042919484091225	0.21998596209447485	0.08706777749201237	0.32948359727946475	0.23183808523880928	0.7304799580259547	0.748221838339657	0.7510672273609235	0.777589208325129	0.1882293482435746
boosting	1.5330957761495816	1.2497344655775284	1.0644657729536449	0.0631264821938334	0.06214291913674987	0.13945519401294076	0.0699737711161054	0.16465554703688318	0.11865982904095519	1.5673982729670448
boosting	0.8295848317112895	0.49715424685793747	0.4665012290066091	0.42729672087744947	0.506077447948318	0.5063041142469471	0.4083983952713931	0.4844316500566296	0.4004482946056379	0.7666668043503374
boosting	0.9400854180885916	0.9945553040778687	0.9557319000161405	1.449733805059198	1.558040166518495	1.5293565816561225	1.3427100227663034	1.523733647547476	1.548325933897687	0.6946127155263107
boosting	0.3745621051311753	1.2538150754194781	1.2154973792710575	0.8074592538819226	0.8340249039661954	0.735693240670616	0.5652582176375786	0.5932607504848045	0.630194070900634	0.4262003059541574
boosting	0.40671251657874224	1.3122445867846182	1.1226105270381963	0.01754694488726035	0.0745535986365062	1.2160274083802147	1.259237020976299	0.956001158513484	0.9546535082152832	0.2761375279121031
boosting	0.5480804025934427	1.24679954566617	0.9564442884032078	0.825785693709085	0.6263434847970176	0.5992670684196902	0.7094577401045936	0.7312255440876972	0.566766561802556	0.3627840600236343
boosting	1.2015508661991356	0.6090230417089963	0.5465610551605196	0.8230788394229641	0.7487851306894175	1.1747768384664454	1.2387157410508887	1.2312485328417782	1.2234048640662163	1.2391144844653479
boosting	0.4147431102115818	0.2221267523372662	0.26285060570764296	0.023766345443498677	0.044314527287198174	0.2826738738611313	0.35405658786196514	0.4009092453646723	0.32984902958035756	0.4362265436835837
boosting	0.5962382400877466	0.346087656091649	0.32551942051746613	0.029873006795367234	0.021654007660801656	0.3061826260973509	0.28391781849023306	0.2996151549513791	0.3127995795331695	0.635510290462395
boosting	0.39489079351733236	0.08683275758034759	0.09131429121384634	0.38638466969944446	0.34902109197513875	0.3600025781954437	0.38208706992436764	0.3758050385355011	0.4079096188204144	0.3502468879189944
boosting	0.19282489002378242	1.1304177402702213	1.0852909666823636	0.12597359934387667	0.14606574500922218	0.6477963275698191	0.7755453812513617	0.650411926485767	0.6659683328616139	0.06702084763506969
boosting	0.7836322096617961	0.3797249341965806	0.3385810503154964	0.7257789117193967	0.7107419313013231	0.6611323618011793	0.714175735452328	0.8002277941287026	0.7320463867473908	0.7781295414087738
boosting	0.8285489990035176	0.6859963949285316	0.5471048905516536	0.7641175295027542	0.5751323338413792	0.07824457880305163	0.06199406853719774	0.09057269248935665	0.07672588533401334	0.5407292666240228
boosting	1.5177520007288658	0.873039185973216	0.8577263032128251	1.2616964900985521	1.1784482852994613	1.1313807937984746	0.9021682085288593	0.9611506849889682	1.012464463955081	1.419015618016929
boosting	0.9917752447654341	0.18185059396267242	0.33000391256039463	0.7501788173319012	0.9954919932761654	0.7489647932980481	0.7521102517709439	0.7518532041791791	0.8100570180825699	1.1668658201036395
boosting	0.7130661944740702	0.45542134204408063	0.45602646854800805	1.0874496533030562	1.0071951482168677	0.8997686497429344	0.8569434991443868	0.9485324603477268	0.897882842832335	0.6376917818915171
boosting	1.068982487372469	0.5391663174406752	0.5683757349605475	1.160483215490057	1.1911099518029817	0.5683243408248636	0.5579157572215254	0.4752599076570478	0.5950709254500722	1.152312765537187
boosting	0.005325345886700513	0.8580318981415926	0.7406099232822643	0.45649824198563516	0.5296058865041556	0.602160431682392	0.7827380466499215	0.7025181170206274	0.6066315347431448	0.11488566524761869
boosting	0.9470919213044916	1.297251710918094	1.345349864041618	0.6830477911952271	0.5067289492888085	0.38774146151022204	0.3625001254520969	0.44363823868096575	0.3445564034962278	0.6998685016176088
boosting	0.4448334038622937	0.8498282667869639	0.9101086348652886	0.21668545569905348	0.2869785859453207	1.359865366936117	1.2504403194837066	1.205745755269375	1.4164762112326243	0.5330008727807867
boosting	0.26978007165177076	1.1195240528236405	1.0245712421856805	1.1649731864580264	0.8920877041638937	0.10494961444624346	0.14361499450775006	0.10154514002602974	0.12474192466885581	0.4176792749160245
boosting	0.5546983799978084	0.9057987222823448	0.8498147779511833	0.07768171080181427	0.09120717456105121	0.05508088017905538	0.08162254707785571	0.0458142691856595	0.13450674058683892	0.3359608291829122
boosting	0.19894928028770917	0.4037307754934429	0.3731186790007379	0.016533140298126903	0.03825411825479065	0.21153191641077085	0.2383607282852815	0.21921226306781227	0.2610204357694459	0.12741996500678673
boosting	0.6915900602710705	0.03815120014661204	0.07828233382030123	0.21890510012381806	0.20994046762446392	0.09341639250970002	0.06089320017563337	0.046182212170916455	0.06100999075304791	0.7567510821277753
boosting	0.870468515677671	0.09520785850406525	0.12976472778472783	0.14247815961435753	0.09884830814553183	0.19835546929425785	0.12847342119679983	0.12557892798678413	0.08082045161141592	0.9926238769830042
boosting	0.9778686791064516	0.7196651571725281	0.5350072474582594	1.0462531878329648	0.8908994715551847	1.4132875135555947	1.4784329689459565	1.477407434606819	1.3918874321548858	1.2834554708684154
boosting	1.0252619816615722	0.04282591094822797	0.08002121047267598	1.296659388123853	1.3470061012951697	1.0139725277429115	1.2763967707765713	1.0353279470340617	1.1843054678145601	0.7683654034102073
boosting	0.5618656089118167	0.7887946621344769	1.1409970371206342	0.6471444460785559	0.8663471140898047	0.3739644986339391	0.33409959454104216	0.3388528805222311	0.3742345019137963	0.5388234759390652
boosting	0.5984658298097846	0.2960452692554769	0.2236320386236425	1.0619511335180363	0.7645254986906282	0.8394005933544614	0.863848571839005	0.9461882231855229	1.0107511236747098	0.5115696858683494
boosting	0.7950972520514844	0.35842033608640916	0.29147251762656873	0.05133481804229114	0.08679244382179184	0.5058027885326627	0.6028266653445734	0.5815642048276569	0.5906148428128621	0.7969022069631649
boosting	0.00906737527578789	0.609165380584455	0.49871157317448955	0.25244721600704473	0.20894292809143142	0.2317367546769494	0.16913584150634492	0.1859024458769931	0.24305137465096963	0.006976151368092587
boosting	0.6803348591313081	0.0385813056111998	0.09159667983327988	0.6238152885690842	0.7054236710928682	0.4200021132556389	0.546277660245576	0.44643429724571043	0.5054874294073591	0.5815700208423645
boosting	0.2064803122112928	0.7592996931502646	0.5382805690099344	0.07107523915255375	0.09797278129783604	0.6474236346581027	0.6135524509076818	0.5698828200927357	0.6296262616148773	0.24712937046138322
boosting	0.4444913289794032	0.04284381052380163	0.0336390230248114	1.2053691759251786	1.347624202967125	0.06310562068009042	0.04116732019587906	0.04119248747820351	0.06053178847934867	0.305112254346242
boosting	0.13230346731025755	0.08140997172140024	0.0969697863646094	0.12523180770782108	0.09424468716303046	0.26776878735708554	0.3235273607852314	0.19681007562169417	0.25950531746600225	0.054298607422167175
boosting	0.33866439172181656	0.2716146621306789	0.14477489349317038	0.2998201969085414	0.3457968800890278	0.331666760245068	0.30377339856759683	0.28773075482149524	0.416695501743599	0.33326449181225515
boosting	0.38933368549549335	0.001906959971531866	0.004549256478412701	0.19840510342094342	0.21039413788425712	1.170265614510518	1.1204373754921293	1.0524430533805724	1.067823030898569	0.38794116494541103
boosting	0.2184646396159339	0.8194896297378157	0.6896999675131548	1.1330589538532372	1.2464698007074437	0.22009788738153283	0.21449664492273854	0.2335128309679354	0.10297530516507411	0.29206114835554153
boosting	0.09207548004319596	0.7062096013150312	0.7528819181012932	0.5145880223876216	0.5332380126580172	0.7761120113991623	0.8865488010435204	0.6889576478159475	0.8746020299471845	0.07030518518562542
boosting	0.8217921104299739	1.4223365065932698	1.302775736097922	0.02402708049910737	0.05889366318043293	0.8460594952485778	0.6627866003156874	0.780222273370823	0.8151102982167056	0.4632624541879918
boosting	0.71647858624555	0.10010815286209512	0.12148429253255422	0.36400404714021983	0.2503627074135492	0.9976988911473265	1.001172947305244	1.1089020199257016	0.9268868712069174	0.7748072322362578
boosting	0.4485376651230542	0.9766384634117206	1.0210773445929833	1.0556816973468084	1.4341237796094768	0.15105763859643684	0.11074793485652763	0.22235790479101397	0.1817175560520807	0.1696589764409775
boosting	0.5322107320046153	0.260973175407428	0.34791042549812634	0.8180547887039579	0.6045919401121281	0.38546592239606237	0.4692334444149712	0.598771356522206	0.5816729316496463	0.6830126310018495
boosting	0.964718310581182	0.5918204168849603	0.5897398139969352	0.17032593868478804	0.19618288989071703	1.1708676407053584	1.1350621474630023	1.0960657179202353	1.2858803115489905	0.35657239671700336
boosting	1.107720751267482	0.24118180662636138	0.28237848535202714	1.1158941405994327	1.1442763569313543	0.5368379517954974	0.5614620116013294	0.5334663627278862	0.4885116035347685	1.0897483279174582
boosting	0.31889184003246723	0.016904570449818232	0.024323440462153227	1.00726056561872	0.9721856614414913	0.8178720208009767	0.5629294119992138	0.7489683020999787	0.7901815101413925	0.47979461761479825
boosting	1.2194500522792904	1.1762667596641698	1.082681271487534	0.5733767494353619	0.584774662418512	0.29228460294359077	0.26425276792318564	0.2735533473650539	0.2618820316165816	1.4583652339128013
boosting	1.1292523706651405	0.97336831778648	0.906035533981818	1.3736118162137854	1.331208440496999	0.11085254510474069	0.1195883657057137	0.11157015298097137	0.06627875788313406	1.0555355801926039
boosting	0.03689874203358517	0.08670168465562704	0.07749204163244736	0.03497976813914789	0.026298808263847315	1.2587491761836502	1.2596201958476227	1.2186438726208375	1.107000073045718	0.015165544937990667
boosting	0.1169861563789143	1.0707161338610574	0.9991733307308344	0.490671383646942	0.3427116415947502	1.2799763725250577	1.3702556072968852	1.2036438826674094	1.1720113996382504	0.06248441778383097
boosting	0.21695622788286903	0.05657726876561802	0.0945886433845734	1.179901056913383	1.140301937178257	0.04147526358921537	0.05240830133855887	0.10716011628558095	0.05495449680883548	0.44922005194069053
boosting	0.30793511024200615	0.37917087688583995	0.35721553149703367	0.10172861660867183	0.046138848870538915	0.05520178074757123	0.06716792246700387	0.06073146510130038	0.11084223120137492	0.26767195234470087
boosting	0.2805585997328872	0.01981209289169031	0.015327159191592932	0.6905853656899745	0.6522667189080676	0.13120224288586319	0.22243856213368357	0.20727420885672998	0.15782412112738411	0.4103914737003358
boosting	0.4669067357414138	0.2889832177114555	0.25568152226478935	0.021652028674630147	0.10322974480706117	0.34983570866727653	0.419914274453181	0.27890400079114197	0.39643156721598205	0.3644033784101121
boosting	1.03033804580255	0.01542523034917101	0.014869293299335985	0.6595633773940195	0.9253657688724944	0.5555952273011103	0.7057618174213526	0.7720779843844718	0.7554289315133721	0.7198802061714245
boosting	1.0956627339400251	1.0510457004610854	0.9346217890394382	0.2919369778344632	0.30251955914830597	0.6772604061869907	0.6196211512296772	0.6399070410000925	0.6372917314896546	0.867356089763476
boosting	0.5627834246069731	0.8804822494580743	0.9005802863299821	0.3128271382440276	0.40885732089380733	1.2983493529120786	1.4142118442320402	1.2432689122781757	1.2999026710825659	0.5642969336116187
boosting	1.0776583853461916	0.6577973438473401	0.5728703966112972	1.120655263646227	1.1200577821969782	0.5508745769874187	0.7098205592887793	0.4888395837276896	0.6275515788102526	0.44117536170715177
boosting	1.0415450786720042	0.5374906136509336	0.5803415643453939	0.09779873571437875	0.09526649352197106	0.24996039393513905	0.32056566234494693	0.31884553110320346	0.2820525026703941	1.0421482513063756
boosting	0.3031928471265504	0.03345045832521592	0.016092356642383846	0.5961715871003349	0.38567227411241356	0.2409798654177612	0.37685503577670804	0.5230671717699212	0.5092027351139967	0.3497140914422973
boosting	0.7895410531933243	0.2663491055358374	0.25303185493354857	0.35981614287285163	0.4106514515655758	0.08527799661599436	0.03420455122037554	0.07057004859876789	0.08011954539825293	0.816717671894458
boosting	1.0111819851764285	1.1085230228897625	1.0874435596424472	0.5039463378480455	0.41934596157255993	0.8436498979122387	0.8880901531200645	0.8556373084702986	0.8529411432401536	0.6701909559363992
boosting	0.902082949817941	0.42794988436258063	0.6154997655168932	0.20391276648436596	0.30194730882743076	0.4231042621728384	0.4473680708057144	0.45759824202515187	0.4617458882452628	0.5287170405995952
boosting	0.11021175642517415	0.5048315532452955	0.39466070020561045	0.9728912509561679	0.8723884606086224	0.7574912450722853	0.8883918587232362	0.7264878383012273	0.772030344200055	0.030662287315189454
boosting	0.10244660747053834	1.4697906000402845	1.3739924238511527	0.12059019587905169	0.0865678066385582	0.7020150690143633	0.5365626009387606	0.5097554545568961	0.6544615921262417	0.14810550371316888
boosting	0.7818600321383098	1.2016585932371304	1.0019317678433364	0.7694884876789814	0.6678030181698426	0.20916641847835582	0.274774396196349	0.22181253969468814	0.185748107099048	0.886544151621103
boosting	0.7129267223606411	0.7039276736861797	0.7300547439135892	0.015076294191212149	0.05584229020995139	0.7455335021899794	0.7888520515814968	0.7583922343115544	0.5700266484029626	0.5140106211848532
boosting	0.09398983049948953	0.19715796602105734	0.199349064776233	0.7317130035745063	0.7286529095562171	0.28062910068756025	0.343104271592048	0.3107223671964197	0.30380837848225484	0.025916085208175142
boosting	0.35956883717592114	0.594253614635443	0.7898068943387783	0.041730084052638713	0.03784801911631189	0.16473818745275087	0.17061818901159664	0.1032830834747869	0.1911666888656256	0.49383986967413357
boosting	0.22386928603864348	0.5969119377951758	0.5683506145000157	1.4691103764514142	1.3871641274849194	0.49775827467073847	0.4670811943821557	0.5098123505476265	0.6096496642976199	0.32686118272709064
boosting	0.14137967601575205	0.12275985092394859	0.11804680951389367	0.9130130282769788	0.6844398827394015	0.6122384717202961	0.6888823223151336	0.4901579635974154	0.5191503999275516	0.1650584048666487
boosting	1.1728770483771556	1.3272954603989828	1.3832969340799395	0.14201717127619906	0.2804915463542755	1.0544765548504627	1.299048480565141	1.024345329088954	1.0738655221277362	1.0070395446791682
boosting	0.8957772593907738	0.6108988135414388	0.5314410677931024	0.03980414680456954	0.0420486388757284	1.193811839598902	1.1085960842286164	1.1478496676891994	0.9648962732979932	0.9103603414963696
boosting	1.2461278936886688	0.4523078069355634	0.5070127200076251	1.2530918366322858	1.2262600213650565	0.14217073124858293	0.24954407179681126	0.12402124917718867	0.20116544745902884	1.083164887461312
boosting	0.11020185353499128	0.030381389927757168	0.05379078644396176	0.014288351685892852	0.016317915767518967	0.06151821209071211	0.04219366979523968	0.07156071997230555	0.10780152933660966	0.23042810382074194
boosting	0.05870271990893975	1.0454905316029217	1.3163788430945869	0.7399738876761698	0.5893979821795198	0.43148377229860574	0.453011265880338	0.45380368131778037	0.4607411464451352	0.11832405094070449
boosting	0.849011237160572	0.7199542475784462	0.8523529695720242	0.8889523450133237	0.7058418622602216	0.15871133332380705	0.19247082052243122	0.25406844502285664	0.17038871249930268	1.0560699504206175
boosting	0.4443038133638661	0.8287727615621951	0.7457974934340402	0.29921397840712516	0.24363744023912812	0.2574100459105201	0.31850903108471795	0.2944889738911944	0.239367501147247	0.5388923819209467
boosting	0.07486257032388072	0.36896942742340844	0.3404171324073884	0.24936198121658032	0.23564402455990716	0.45529785728390093	0.48210109861179545	0.4642161300733803	0.44365387265961065	0.06915098757281837
boosting	0.06120880141659993	0.40240859526809825	0.3737748611879057	0.6617018448097508	0.44753405663244306	1.1476513331618365	1.021756468208723	1.131591937762584	1.136474134483612	0.07972357437324737
boosting	0.5194361341581413	0.2968264889473179	0.24728483829797565	0.47299083571974804	0.43809051715896336	0.03112862106856861	0.03802961428481129	0.026336938467347363	0.06876411777610131	0.541873107867902
boosting	0.0523749485941279	0.7987086290016319	0.6073035058061339	1.2477529092780006	1.0972511505733584	0.38718065641857546	0.4928668260782693	0.43839934234885103	0.35000882997275284	0.08129488298294432
boosting	0.2155096711783988	0.5870597473668852	0.5681832268576418	1.035726249829939	0.9847019393996358	0.42362063725295374	0.3622753047529944	0.2991054559868475	0.5365234761543095	0.22530336065223075
boosting	0.8496100193094326	0.5758661047049501	0.5299428546050774	0.23436367147159798	0.2123358629222551	0.22061621345651253	0.1318431564971071	0.20074792150359808	0.20757275384667795	1.0046417845029658
boosting	0.21589788660588488	0.1319707631101079	0.15811458495402717	0.08413988621823051	0.078354727883328	0.5687908188209916	0.7150664403861212	0.5741306811331501	0.5399560714324217	0.30293299500275195
boosting	0.7797231542414903	0.6383604961246111	0.6371962645495699	0.12769799793776165	0.13085621531976177	0.09202646209086332	0.0696909933818298	0.1438520637617281	0.056943730050544254	0.6561079051739562
boosting	1.1279195900449952	0.5978193090048306	0.723797433349923	0.23134817513791797	0.1303409672915615	1.1245156669233751	1.1966333966981906	1.2849127694049747	1.067609378449467	0.675691079207761
boosting	0.2933013640051385	0.10119756602088148	0.15495808636288974	0.1725006444924127	0.2709389693904445	1.1446408203857437	1.2690162470081034	1.1580451193233197	1.245900437716272	0.300145511404098
boosting	0.7769691032524823	0.08710829452375234	0.08906433828324671	0.6586028288308952	0.5398540102212596	1.2126923928818403	1.0047490025777646	1.038256064034647	1.0657736769414572	0.9891864032569936
boosting	1.2266643410549962	0.7282459863198112	0.5849894176227547	0.3309736873529587	0.33986952880145654	0.27279295003065673	0.22344434191488233	0.18267416227993588	0.22073652778144054	1.2142645277820732
boosting	1.4902245572363113	0.3464197770532855	0.34245093607629085	0.3705679693802355	0.41083268817913376	0.5181936558290511	0.6780508163084419	0.40187242778307697	0.5037709374892778	1.190178397719355
boosting	0.3319400153895179	0.027356940946653006	8.760453078505017e-4	1.2338617222371702	1.1468757656042943	0.6470870590981468	0.671930055809934	0.7620652016908066	0.5544458940621938	0.29440531166860645
boosting	0.8049026066304333	0.7595885664048648	0.8155674630347256	0.18967929301984604	0.09952588034955738	0.31000785954764454	0.31735158959897736	0.31619522720808935	0.2917210484988075	0.6077261342549733
boosting	0.006936688108188862	0.033675886338119035	0.0729942821462079	1.14409856338355	1.100840148582872	1.1878610103023102	1.1020561297779825	1.0395164844480682	0.9203991698475467	0.004413531808016575
boosting	0.057707090890692085	1.4012501880341364	1.355807056075422	0.3583133634060374	0.5927110561032616	0.039861727096071796	0.0469193745231305	0.027524662829705886	0.021239535414886806	0.06522289218971129
boosting	0.05692398593792283	0.36880261372014383	0.3888651545978104	0.02121420084064209	0.013577785838446795	0.041229160046809585	0.08603131525823213	0.09269288041078202	0.16211310096802792	0.0744306533482675
boosting	0.4862580644459949	0.05367307086317567	0.0763028194939433	0.3246702812562002	0.22600702611297507	1.1592300375720501	0.9237534201549811	0.8835463259545651	0.9399581760159808	0.6994249111797899
boosting	0.9947349244238339	0.15022636007000612	0.12524676903658827	0.72935397678706	0.567797841382485	1.100975107931303	0.9637036267539874	0.9507743555017414	1.2961430665147275	0.9247994178903096
boosting	1.1267571802382597	0.3075829020104455	0.3131097446682811	1.0763484010936486	1.0743198330979487	0.5708858462757653	0.4566496775066345	0.39657692128604843	0.33408181200864656	0.8294519410452317
boosting	0.895782640233236	0.9091011853942103	0.8584356267984558	1.6584624236169248	1.6016914354182485	1.181722227445471	0.8798468974787396	1.2584842764546909	0.9283093552169303	0.5992373109994723
boosting	0.5756984519429914	1.053869853918751	0.8542656780052077	0.6995453809060346	0.7280437513646594	0.8258776071145596	0.5417762833994871	0.5632073428135966	0.6167262631121967	0.5862348594822011
boosting	1.0729046355883438	0.13470269871856175	0.05528634385373102	1.0656738252655078	1.0835336473337185	1.0659770904866668	0.8777300379990636	0.9308507959700482	0.9498864022794432	1.0044749625349045
boosting	0.37907213933827494	0.8965616432365316	1.009019546383669	0.8352394699187953	0.9366667147729907	0.011481649598205072	0.015447574589821055	0.02930710662362081	0.0311644339454826	0.38702931145934705
boosting	0.10914436577574602	0.7356950737319748	0.8361694735975673	0.9036057334336418	0.8476413583000169	0.5289285078744246	0.5215347755608007	0.390569836118536	0.418812825616376	0.20822703385939736
boosting	0.1872913270626085	0.23626804807106808	0.18830609940628074	0.5860222561563468	0.4337130627870768	0.19366906156231098	0.26115119970074635	0.12274550243915938	0.30018298704428326	0.23468502849194703
boosting	0.8914565331296916	0.22953989244829454	0.22698062249057263	0.3769217630030935	0.5454362002055879	1.1127018111768678	1.1679162780125398	1.069889889023304	1.2316222839683202	0.33925084646649756
boosting	0.2199318219204885	1.204858531008973	0.928975145287849	0.05683427710440418	0.05214741154508138	0.7294465757429265	0.9446773338366514	0.930214168861953	0.969728779308655	0.30442923250034326
boosting	0.2703718483087371	0.20970150519012393	0.24557989893514376	0.6280345169732282	0.7675014258676494	0.8167554253962407	0.7209622607297811	0.7966467768764336	0.8412839346347954	0.16464610485792253
boosting	0.19030730532421442	0.09818530213433443	0.062372960937893414	0.3838730552879274	0.3974552795686837	0.4790412553721109	0.38375101365705855	0.48388450771533204	0.5022082721923999	0.25427260965881326
boosting	0.5662565591648051	0.2632872339795445	0.2239311859437861	0.5329852922880723	0.545803881627111	0.5343808968071083	0.5669719934611772	0.5421138733822372	0.5478986058589314	0.7312882929885017
boosting	1.0650287521373896	0.013159696283321377	0.029296729666629235	0.40238674410274305	0.5533570052289921	1.1277521622619584	1.3561251988180147	1.4472675991452622	1.3844154126163406	0.8418808117925405
boosting	0.38240380066628826	0.18943260792444128	0.28671900141142675	0.2193488214226044	0.16446404785315166	1.2643363945156816	1.0368391377161081	1.2151985302876682	1.0449156395663446	0.33682513598370056
boosting	0.12122550570681882	0.644566868819652	0.6642662985293294	0.5174589169821732	0.6953260820197312	0.450537536443906	0.5997289376846964	0.5745511966917701	0.5704079371219517	0.15214137504103528
boosting	0.21009431536798437	0.8488127209010057	0.8789900057766714	0.4107009873396485	0.21929816588580167	0.27404242041540094	0.20617701642487632	0.2166639351293871	0.29054320411632445	0.10549365866611077
boosting	0.10606525802450795	0.25507052782012085	0.2810302356983266	1.0740277719579063	1.234126368553551	0.03389438453612152	0.059727291229281686	0.10234657020235836	0.0803378423759216	0.11605045811326492
boosting	0.42975970914756295	0.9735376887425903	0.9566637541699724	0.14620093309480633	0.21900431979813054	0.1343810500525202	0.11476489324279103	0.22689804995271926	0.1310780964747278	0.5660306920613153
boosting	0.34867746471049726	0.04115815958523524	0.050469378821417596	0.09739050256410728	0.0307503794074659	0.8054632318589273	1.1262566114069048	0.9315073338009655	1.0314346046413512	0.34620310309168645
boosting	0.13320269672430723	0.8664734038149338	1.1167092884199767	0.01767617661279215	0.009268317478454231	7.548196015466884e-5	0.006352741924417872	0.0032960820663730573	0.015535275425317184	0.044858863232506214
boosting	0.062177681765908	0.3854130087278285	0.31971508433928153	0.9730190485387542	0.8698968832049584	0.6881570379397381	0.7989981076582365	0.7790443663079795	0.7287541520568422	0.09821941763852522
boosting	1.0288242250241557	0.2020051634792783	0.2185136890460443	0.30375535903328305	0.28737705335685754	0.139706649235009	0.0959107305000716	0.24386821285802274	0.23255282633100768	0.6013869924308273
boosting	1.1684056547236197	1.0441290662992342	0.9620626708570195	1.240894511857718	1.1043897862611969	0.08422707957164387	0.0754649756667247	0.07921105413239515	0.12160846146297627	1.2577972116735903
boosting	0.17608880591556128	1.2428639264399084	1.3217405596590888	0.19896336586642277	0.07175368585285394	1.2170480362171832	1.3011331669077162	1.027395170080438	1.1245379391814878	0.08088574749504905
boosting	0.733412590574307	0.0972523468224467	0.12110854086954945	0.12864081204252706	0.12314205974568612	0.6302024467279744	0.6080837449447755	0.6204626501051158	0.7997458466192382	0.43454797804011747
boosting	0.3992088349675239	0.6248607656039776	0.4538951592129807	0.031245074646376447	0.061114762527041504	0.5127281293712141	0.6086000260422293	0.5910934596106948	0.4116668726487116	0.3062207113698216
boosting	0.8267820239112309	0.4919250799341515	0.5156501744763307	0.7736082724274711	0.91153959772865	0.15127658083250875	0.12092688471150352	0.08155251720217534	0.12626645990425778	0.870258485992136
boosting	0.3676903874344958	1.157834235390638	1.1814400178279303	0.09975013327911784	0.1367585180758081	1.4405943544621034	1.5810414825995813	1.3593608990555184	1.2907472767554593	0.5126464280490531
boosting	0.3909473887003315	0.24087508702636898	0.281944456387552	0.11960942485763995	0.09223841012093578	0.16463078874773046	0.19635946282154296	0.15644908198938326	0.20707709555247783	0.2650894718849592
boosting	0.37065633225585715	0.3096266886879488	0.23851595437199233	0.6291276759644224	0.4918956192800495	0.1080804707135167	0.08234319015016223	0.07931299078420936	0.12537675458090966	0.220029317094999
boosting	0.4416589639273482	1.2064915419755637	1.1400068953325568	0.6028850145399285	0.4574315154066376	0.3956800824054177	0.23575692092442108	0.3582419683596176	0.4583526706081867	0.6242768289744091
boosting	0.48331836046042514	0.22736628546674606	0.15578959149596125	1.0175558935560538	0.8533406680595933	1.2908846107144103	1.2205459858020729	1.144062554939198	0.9626457170653442	0.3956219023237337
boosting	1.0839276894468919	0.42585132345639826	0.376263352280161	0.1760481408258379	0.21750370063409502	1.0105859428265636	0.801532665354044	0.6491150611106938	0.7046298181403745	1.0277273379457366
boosting	1.0089358827474684	0.5467603678137873	0.499146411506646	0.22981871760323383	0.12654083075763828	0.04571729720068102	0.030209103932494603	0.05321209580154046	0.017940472573791458	0.9193946133848123
boosting	0.6873853433790762	0.9344377443773231	1.0524413014694827	1.010985251126182	1.0274994394630665	1.2986503838667578	1.1361280452783564	1.2338791567452276	1.276441653536271	0.878391850009296
boosting	0.05997638852900831	0.8173550899886085	0.9313403718961626	0.018879791365794586	0.01937956649570258	0.023072960802426917	0.03154480791620025	0.05395683483922077	0.03685127820222693	0.12949980416589144
boosting	0.19204878242854087	0.37572457288032113	0.3588974658391792	0.15049528977936308	0.19583007651118017	0.16159720314580872	0.15937367525822715	0.18294288060956637	0.14527567813730502	0.1758449108322951
boosting	0.17741033780435686	1.241372422178065	1.30865485870341	0.2620562254011336	0.30587382260510565	0.04515683017454614	0.07203046486636541	0.11576054929758202	0.04657182980990024	0.036205246451896475
boosting	1.160950242768596	0.5228318711142992	0.4549399662058855	1.1837594195779593	1.1587801806248708	0.005855054474389882	0.036358862673458135	0.004811301287743559	0.015474202058830941	1.026018157077583
boosting	0.12501877375763149	0.8963382804617955	0.946632622951691	0.4191471656246469	0.3728001127002766	0.061857308940121744	0.06508943832766631	0.10181110149957116	0.05480214525763637	0.07931269664992156
boosting	0.1209849366019893	0.1500033999576487	0.10045348446961883	0.7065143322100319	0.5581087583808364	0.106902082136628	0.10304937384987883	0.16083279022408886	0.15831217054558036	0.23250783374257297
boosting	0.9171251517381709	0.0910588754851189	0.14273818345247274	0.8678576620971622	1.2006613892443692	0.25709086291133226	0.22224464079737757	0.2664039625188222	0.30052422009150415	0.7887383872800741
boosting	0.07484165081380396	0.48605117767880957	0.5103495753849485	0.14271917886915791	0.19434250706247264	1.0606288224887954	1.0128716770963402	0.9922037131401119	0.9444046136985643	0.2085638431256235
boosting	1.399344995181137	0.8584832750069266	0.7853753956050293	0.3396903687920625	0.3321369864118718	0.5099584709230885	0.6583044436314786	0.5912725407179958	0.8823980453101186	1.0811813241580652
boosting	0.04498269076108689	1.498756118176229	1.4293150103233048	1.3781632713547596	1.5231593258452676	0.32432127738199773	0.33833481738756976	0.2977925795255242	0.19818465394893875	0.04417375576834846
boosting	0.7955159044574122	1.0295788253665086	0.8733217912502198	1.3124985321067733	1.1147856149012834	1.1679529064342766	1.1858348743466092	1.2933728098653856	1.1537923098630996	0.41601660621597947
boosting	0.46064536970287434	0.5939957593990489	0.6167686113026009	0.46310640309074486	0.5581029823135667	0.5666209901328518	0.5525196799996405	0.598030152924212	0.6140370166691523	0.24083780194366503
boosting	0.8242211740751498	0.25412319318995197	0.23906828048338602	0.2713311186882173	0.23016844725328656	0.9890895209394889	0.9834379984998878	1.1473335134440472	1.022974507766639	0.6453473473501118
boosting	0.7253040899709803	0.545321108410284	0.7142781417203083	0.9483668719965203	0.9835885358703603	0.49919723327687415	0.5284288942689374	0.50404468507523	0.49164717171684963	0.746198654656162
boosting	0.07983183078423536	0.5191828290228166	0.42102129769177765	0.7164854850863309	0.7824214785806891	0.19039389048442293	0.2583206084750785	0.23547156742078	0.1799663673662897	0.07844055754796309
boosting	0.20599866139563336	0.8224920590676305	0.7243781543225265	0.9344773573640894	0.8512795701565627	0.2726459642679308	0.27568866910049633	0.25577744190968316	0.3034804671696977	0.10419959632156924
boosting	0.046647852542005624	0.7018060469525633	0.7722497194456421	1.416256156119761	1.2660494464179983	0.056357252276402856	0.026081955857613214	0.08658857059549162	0.009138348152828867	0.0570410564908671
boosting	0.2304082072854126	0.31560466789216296	0.30035366084454546	0.12049625277931447	0.09367713387786396	0.902130158260486	0.976490398597522	0.9572199089830653	1.0183295020265788	0.09032737763851414
boosting	0.32986309695768085	0.5928408176391	0.6149832475513999	0.6148042004460716	0.16488269096669977	0.09727719842831035	0.08934431828191562	0.14353543983668524	0.0949983105232892	0.10679788711403676
boosting	1.3961249996120786	1.5085589111117836	1.5331879580537668	0.0752840365903961	1.0505124128458783	0.972065816996274	0.8735885086722053	1.4491292806805118	1.2481287816539919	1.0112540480636036
boosting	0.9594380634701666	1.326266966027376	1.1462389272341669	0.4781720676876148	0.2880125066944974	0.2737128728857855	0.25847590328344805	0.20457402860345916	0.1828719154419825	0.2492609538333755
boosting	0.3181699250449997	0.28625668769834306	0.149404369906766	0.774520704754237	0.12578913124049154	0.11407835646133672	0.17356253390056606	0.11751887406710726	0.14534900917507126	0.08282084055472334
boosting	1.2348013781494283	1.393420941038992	1.3338873458513871	0.623749846781772	0.13531082763381344	0.1781309330375913	0.14769615625578283	0.255976204785311	0.19711775906201223	0.2310160251994613
boosting	0.0790074252520262	0.23695142625075472	0.17267718020944411	0.3240593285885158	1.21578620486086	1.0666228885726274	1.3279454296877768	1.184940174119875	1.3196521676976916	1.3400666274870152
boosting	0.5373467049386172	0.5964440204128505	0.47640470746968977	0.24866050925718647	0.8215155570357036	0.5952462285994984	0.7960604545784766	0.8241927822874562	0.7264412510513645	0.8230828902805348
boosting	0.4384155805371711	0.4381502293401611	0.6060109873322491	0.6979689863570253	0.0671258732922138	0.10408567645160224	0.0646628715691814	0.13157736929522043	0.06033349296283934	0.10834743216216251
boosting	0.018957552552463734	0.015900044080728724	0.005170350780302313	0.04695790080912097	1.0526865169263706	1.0964401102616577	0.9438469628857693	0.9437710756979305	0.9082279672773629	1.2011275619550374
boosting	0.4395139763864925	0.4984446080746745	0.5748384799606631	1.0044481566585066	0.23135547298274922	0.1676556277291636	0.19808425949423986	0.23770701421463036	0.16759061831241395	0.23389947820326912
boosting	1.2655177485673916	1.3011103965980058	1.3888686724602637	0.7259856996041737	0.2986499434286354	0.32367389740178115	0.21219162236200176	0.3373582180238708	0.2979778422131454	0.18669814216278377
boosting	0.38651054111886207	0.24011750027825896	0.4391081214583897	0.0667162342066219	1.188188481087182	1.0295549982450733	1.084486501058018	1.0599347238863162	1.0480449839221164	0.8129748534930202
boosting	0.7062612654894319	0.7110610143925282	0.7393924113997461	0.21875137639783132	0.29428910386921825	0.569633431929436	0.44115307152550015	0.36237281746895234	0.465600583960155	0.5064508662324447
boosting	0.968587145062232	0.8204263025073284	0.9622828283794149	0.4063024158618607	0.05794964036667291	0.056828885115177794	0.058945363116642016	0.05417540475076186	0.036675393936031774	0.04677889257392967
boosting	0.24777303811226195	0.22151528010270904	0.1729288492989945	1.2294274381546373	0.4578180950322786	0.5726618209694727	0.5847358109420437	0.5022192011396762	0.6320004362805256	0.4233518335395045
boosting	0.5051416881691224	0.6324595918413697	0.584513939728383	0.05172462010277889	0.6061323698744462	0.6404778995119919	0.769614763139659	0.6763374432984202	0.594647844115347	0.6533141716296675
boosting	0.086478999335218	0.07107646124755315	0.09730595265230604	0.565616756776582	0.829932004732528	0.8366384357895086	0.9491120268119173	0.7799706559791975	0.7762905715066927	0.7510521999368621
boosting	0.7451084501593725	0.6066972822461589	0.5783179276476489	0.2624665992246127	1.4271899558461403	1.4067295426488706	1.4198981138940003	1.3872321705890032	1.4009059399507475	1.4232406409511529
boosting	0.4229553609822053	0.39646987696808933	0.36377176527607463	0.18452683367965148	0.24918591844863403	0.17578451609322682	0.19025273287938352	0.20487017337201027	0.15124502682242716	0.22631705330491636
boosting	0.6117122872883275	0.5468093852552778	0.5151573454915646	0.6602600760715028	0.060019408812186044	0.10122071985543372	0.09779891496356827	0.10610349274173089	0.016230129297465715	0.0632987697071082
boosting	0.9980382011032819	0.9271629403103792	1.0549310436636192	1.5295510836455235	0.0939194962427975	0.13418894739233883	0.14615103868013246	0.13224443908714142	0.15138421908740507	0.12257028697306416
boosting	0.27421070461551267	0.1911878183294171	0.26454991096059577	0.8941154808582409	0.4870619066485303	0.5061815229703863	0.5059681548430406	0.49021096125955793	0.5459890600481417	0.34418316856060327
boosting	1.2286162282039037	1.2026581342198603	1.3532055682531268	0.1399422588540568	1.175944773800123	1.129872326130733	1.2061673552975112	1.348776159638322	1.212050824955214	1.1217140902200724
boosting	0.8023216543145356	0.732371724833407	0.7691313012621784	1.0529002805360765	0.047567157118278525	0.019235197789943596	0.03579748422345621	0.04763727965505015	0.028556393826257284	0.021605534653627353
boosting	0.9241139139612184	0.881968601864953	0.8291471950318625	1.2102451480892493	0.04314134556459584	0.046660244990195616	0.0722561875933401	0.05679582360817674	0.08907973723997906	0.04324571173137007
boosting	0.2779084299150191	0.30897494991325314	0.2372296167652062	0.3597018869182449	1.045300540595365	1.1064577447232211	1.2726709617188405	1.0358900782050733	1.2433749896515864	1.0986762013979807
boosting	0.005629743268192795	0.02313384792368582	0.007047506755939408	0.14672666849325558	1.1260695255433686	1.2219024705560932	1.090707950780103	1.1857789972809212	1.1642488715247308	1.1260996515348574
boosting	0.3609247942081995	0.32689566064169245	0.33215140791115483	0.2613504266472972	0.09699952923934477	0.07957176162317496	0.12929894500981662	0.08961781682077258	0.08860142887806413	0.08522266591749679
boosting	0.2980711857623991	0.25941179029312844	0.24609106535364578	0.3553166210024139	0.8795558953519212	0.8042778278299999	0.4513684404953577	0.8150376302056059	0.8715725209752077	0.6828897307970261
boosting	1.272488945914531	1.2781527190568929	1.2406516640335776	0.27242117257985904	0.17413776270552356	0.1655992147813403	0.14417628203805008	0.10707249176864701	0.11330128779538769	0.1605001206354796
boosting	0.5640905444327502	0.5641826050534906	0.7591113129971334	0.06672285184423164	0.23089540075611967	0.2860091979988035	0.29627647302443505	0.31213998754464434	0.3424516482924107	0.34764242931049366
boosting	0.006034643783256463	0.08693001958690284	0.05447521794642297	0.6916846135509919	0.7940178250505393	0.7328422036765133	0.7239876436747338	0.7426066176767998	0.704921402836507	0.7507613759339229
boosting	0.997605774609139	0.796695239865092	0.8492715814481798	0.724725182276608	0.2639644946252398	0.3543528672664614	0.2608130572955273	0.4041508809363229	0.2840086680660967	0.3430329697086025
boosting	0.8709670554175233	1.0417986272519648	0.7698789286801608	0.5790851541795157	0.8680515703283098	0.8997147076620488	0.8069054129783743	0.7022494368596235	0.7364331754632032	0.7632110812072352
boosting	0.3945418968800443	0.4715624701406968	0.5566082077038648	0.9430411883710378	0.5849398323601759	0.7255054058568127	0.48484554317388695	0.4893358889371699	0.4880413628768573	0.570947252320931
boosting	0.08738516109307623	0.2345178583172019	0.10469424375659667	1.000024664137773	0.03678889231132349	0.05115947797694524	0.07402049974439924	0.036074499753412446	0.01458594483267587	0.0637427295268981
boosting	0.3299199866310091	0.3613315895560601	0.39563147154995715	0.13152622635567907	0.3375901641873933	0.29658641685971276	0.17904800982803043	0.2074822281911433	0.2071367542735764	0.2977811846642896
boosting	1.224027292932187	1.5122638431838402	1.5043282710944086	0.24326196900383013	0.803943641397701	0.9286279056556992	0.6975720035694685	0.6823751705724197	0.7144732112243193	0.7728053596949349
boosting	0.2650711064882596	0.28502415792328617	0.23651414499045825	0.6058665902605205	0.6535864744005059	0.8149645385497215	0.7250554268751049	0.8505360476376104	0.7897956683079317	0.8325400941592594
boosting	0.8056493184154304	1.1289480760002604	1.16785325979344	0.41716782421066545	1.5000825566269549	1.4832617999674769	1.4096526884078158	1.2576820028570523	1.365125097027503	1.408068672101202
boosting	0.01524950456436433	0.036457274359745426	0.04706973731321334	1.3258577415404886	1.1559177009648085	1.1792439749126296	1.102933483052832	0.8868996970881318	1.1026292714254091	1.187751180155742
boosting	0.9039221865939052	0.7633063203864443	0.7029822274754643	0.0794411823972711	1.0049486480254783	0.8769139888606468	0.856829148825626	0.8409829666419955	0.8901807596061035	0.92327992002243775
boosting	0.750181540530326	0.5976060749069756	0.7000229451589615	0.9930012991159478	0.6635251731849795	0.779667599235213	0.6814916140233668	0.517967722158853	0.6482856101809635	0.6553126267986006
boosting	0.39023408485048705	0.23470307431567847	0.23360718042968082	0.3083191516483864	0.03788125880642405	0.031385478131583495	0.027560034697650084	0.049883878026548846	0.0174601191229828	0.02822145539078751
boosting	0.5268303983611086	0.6463585089809819	0.6137340459901393	0.957093005331846	0.5725724733536629	0.4646601947719288	0.44115230098175995	0.30767485926255045	0.3786279805112396	0.34595807679410845
boosting	0.18279374944079171	0.08733794450091206	0.09559377069736998	0.5599032027951916	1.3959407502167058	1.4053833635575628	1.3550934191859527	1.4403634648459565	1.4434348375568369	1.3134878526386635
boosting	0.051963957091813354	0.022606996493009054	0.07537163035617708	0.6258952639654176	0.15656766555781454	0.08753768822878795	0.06546871896574917	0.1427777281577678	0.07587029841907113	0.15798153208359272
boosting	1.3432831413685962	1.3890793178187655	1.3167234285912137	0.669781495531396	0.5377962877063494	0.6385176628182956	0.5088606743910379	0.5401595401848978	0.6275039001057238	0.6136626246065526
boosting	0.29819624569685954	0.17819640250551333	0.20988621691329762	0.9141265827816585	0.8465328017828782	0.7991957679056179	0.6933892448508511	0.7047752176092457	0.6017134007071177	0.9687465148629666
boosting	0.7968060094528505	0.6901915724971971	0.8964541370509803	0.25447215538079865	1.15737476150629	1.1759730958646888	1.222660870711357	1.2702982539267529	1.1549361110963583	1.2551136192610943
boosting	0.1224070418800052	0.11814195172461092	0.11349235943963769	0.07272299615873547	0.2937777487010005	0.25263438664450966	0.1309264448860481	0.2590552971842018	0.22632748534370964	0.15056139027993637
boosting	0.09541259139729157	0.018726678611011877	0.08264455129891446	0.7885970400613359	0.5470533597585163	0.6893846462716908	0.6053266390734995	0.6334022217800659	0.5546321259263789	0.612714462982654
boosting	0.2715532533196114	0.3231801618052135	0.2459162016301421	1.3399029811799048	0.3759337317440749	0.3740962076375317	0.3224690706126985	0.35411538077542015	0.3439731187652188	0.5184732454901562
boosting	0.8670349373623844	0.6104119856936855	0.616353054692892	0.29003630377028355	0.7475616409791149	0.7809600018187957	0.6812342749366999	0.7157763179093702	0.8103432521723518	0.7796270685817933
boosting	0.564018523556095	0.7385708956450117	0.6484306887991299	0.48000210487159145	0.3178270041274208	0.3987965815810023	0.3662138922515604	0.4626512689503807	0.33784555768453983	0.4223957510938252
boosting	1.567447695190056	1.4086044083347362	1.4201127251012058	0.5242979443533297	0.9944172995941182	0.8966724053144733	1.0439773681330764	0.9179080778695003	0.8591123823684155	0.7676920854995443
boosting	0.37531183747175156	0.28149612749183245	0.2744189277419113	1.3955475719716843	0.14411403248669694	0.170804542831843	0.19508783316452669	0.10812772190176882	0.19805432657539157	0.12607978851770765
boosting	0.7149239940178944	1.0407629616012144	0.7287789101144576	0.5159951681434948	1.0400249857261168	0.9177300683736401	0.8604325929886237	0.9226104501825324	0.7651736336599277	0.987333310576351
boosting	0.06492139844284626	0.09147079715576698	0.04063710816826549	0.12203681877605631	1.441742402717155	1.3869720898985576	1.2065713502189492	1.1225320190485804	1.193437931994186	1.0846239430757438
boosting	0.483390295851436	0.49979579185758755	0.37194579981594494	0.801626729130505	0.03185792048116884	0.07999134186031528	0.07352234473265244	0.113729929026365	0.08055791679935848	0.12715624105242576
boosting	0.36573199251881106	0.5145981313635946	0.409114583121039	0.39530679239101685	0.16165934379008237	0.14283393117061277	0.1779830547104098	0.19167870505109827	0.13672456216823387	0.1882293482435746
boosting	0.31871606911923817	0.3080470643194696	0.3144891189754902	0.06342791442644877	1.453644055634697	1.467904274704122	1.4054240180975024	1.4706785235262172	1.3734114053463216	1.5673982729670448
boosting	0.41543971547367947	0.6721090509020445	0.5311866095335047	0.11103638616444945	0.669063146798754	0.6612567661730819	0.5542585593096355	0.6185420375865897	0.7731044349460481	0.7666668043503374
boosting	0.36806601409724493	0.2524101786145031	0.3321410316740509	0.48986810257929614	0.8151182189580171	0.7414538949132973	0.916375702179358	0.6937153289230185	0.6752973734578556	0.6946127155263107
boosting	1.131227255962385	1.3706352979323981	1.2737487295161212	0.9891584733954552	0.32687508872533605	0.3488573768482872	0.3513077060184301	0.33429219169572283	0.34589042279955867	0.4262003059541574
boosting	0.058466186436403285	0.10575415026656308	0.007954965891716688	0.24060956098604266	0.38287673212849943	0.31515630225887287	0.3116377356014962	0.39700865126025364	0.3065510241876292	0.2761375279121031
boosting	0.7796401061948702	0.8309887382548055	0.8423962457383554	0.6275435329710933	0.4957643693047223	0.36177059547855317	0.27657063022537715	0.3032841995720371	0.36200757304191006	0.3627840600236343
boosting	0.0077112602432057985	0.0029460490764019035	0.04764296414214373	1.1875539574605065	1.209766872079821	1.2295179019821632	1.1509968240731798	1.1505817606059425	1.2317992502624968	1.2391144844653479
boosting	1.3463363368440637	0.9372142814397622	1.0577055583454231	1.158559622618303	0.4601377403203556	0.362498348992886	0.5884835045755467	0.3945463058625421	0.5072507891073001	0.4362265436835837
boosting	0.17728527734814067	0.09431052922563153	0.08223115743680402	0.01897898725086472	0.5388482377314001	0.4655424891169111	0.6746012828338548	0.6120833385285304	0.6369492558326789	0.635510290462395
boosting	0.973965843711354	0.868398567134321	0.724569776091184	0.11976899926829995	0.3504636665341079	0.3746030614270016	0.35837873115980423	0.404095188357633	0.32083481219829846	0.3502468879189944
boosting	0.09816259101817229	0.29066192787651673	0.2968411076478088	0.20856542990711402	0.06583584834871986	0.039012032804147924	0.04984317811407812	0.04723495076011931	0.03281338211752825	0.06702084763506969
boosting	0.9652290376035484	0.755143920099003	0.7319293255610012	0.5138509697706746	0.577513776276938	0.523915255491998	0.6058870558768457	0.6888795199260271	0.7282633064068381	0.7781295414087738
boosting	0.5798382329819834	0.6304881294928735	0.581883212941823	0.6629000564061369	0.5323207497395228	0.6285277027934217	0.6017358003327273	0.7175193630874307	0.672954498955901	0.5407292666240228
boosting	0.640068612259673	0.6896037947022415	0.7376984938605565	0.0696219275040814	1.478597318369582	1.4494653498674037	1.444815299655418	1.3953913082505605	1.4702298137755991	1.419015618016929
boosting	0.6539969767907792	0.6987095718005676	0.6560878929215133	1.2538690503013732	1.2124952568215701	1.1844102360790216	1.0838652278481764	1.0742128330824408	1.0920088653299038	1.1668658201036395
boosting	0.30794886032527913	0.1711421969344028	0.23441652258810053	0.991694962308772	0.6569984612455414	0.7588514711526484	0.7491168511952108	0.640105265923982	0.6645136736026284	0.6376917818915171
boosting	0.9152360828031613	0.7430249098577377	0.837993955944829	0.7909023415089136	1.032027100230222	1.1555173555290768	0.9759799879604566	0.9436256279978658	0.7815225388298608	1.152312765537187
boosting	0.8694070956540066	0.7817310213315631	0.7470712625607895	1.0559969910742912	0.07131475988822057	0.07703050084298099	0.08616991279480844	0.06449913556098824	0.11902033876458998	0.11488566524761869
boosting	0.2376055309960456	0.26840373760463543	0.2606527512068012	0.05143576137862523	0.9995325018812854	1.067482502982678	0.975252160760347	0.9698912042977339	0.6757577397848689	0.6998685016176088
boosting	0.36463619408019265	0.3765285202636447	0.2873411072111587	0.8663670975150988	0.45758812463752363	0.5384690537063825	0.5086851136876371	0.6402020688571881	0.6122455899393363	0.5330008727807867
boosting	0.045780911602028455	0.049195648454189944	0.03821279415519396	0.2153736355779301	0.3351151448266478	0.34179758579661906	0.31804844484422673	0.29973507078115996	0.24262795016084635	0.4176792749160245
boosting	0.4319877666413034	0.6469306864537734	0.6142942455840081	0.2139021845481041	0.3305480342727678	0.482135556478024	0.4017212973162844	0.5754682467370681	0.50900262645132055	0.3359608291829122
boosting	0.915248849031896	0.8158618383558751	0.9148289144784583	0.02436649429828002	0.12258090468002236	0.12597691442845002	0.16575703214760176	0.18632346270464967	0.14661086687984748	0.12741996500678673
boosting	0.13336652377656352	0.10620049142909746	0.11325011442692332	0.7063037861277178	0.8594381529256168	0.6335532202386646	0.7735451468587629	0.716894506352535	0.7172600506136763	0.7567510821277753
boosting	0.09592264616424692	0.12078282184949718	0.14307293910695035	0.6744667621884815	0.8162929226884138	0.7892021813066521	0.9802595162863343	0.8584020830460127	0.7860816274335832	0.9926238769830042
boosting	0.43888239876241486	0.4812407537044665	0.5488426887627342	1.497046002259421	1.174010706431269	1.0746747879577776	1.3393219716096059	1.5239295755941296	1.1619548010376455	1.2834554708684154
boosting	0.2084472617865891	0.18305805990870633	0.1074610254470383	0.7425646525131162	0.6954216908183578	0.8437498635125241	0.7898324192178235	0.6337437732077577	0.9098356623919631	0.7683654034102073
boosting	0.7542387435667972	0.6267129190595917	0.7672249369582441	0.8077550109230311	0.5320132102862745	0.4580900052982108	0.5753638897430191	0.5464653904493164	0.4490582920754321	0.5388234759390652
boosting	0.03630517205855984	0.02994146861608887	0.025929032772597012	0.04708872323395709	0.5145297286740342	0.5933895279451433	0.6435816317104293	0.5324173522236993	0.4969202950434195	0.5115696858683494
boosting	0.05694112157299927	0.05039027698586616	0.05260143031470236	0.10209912733207996	1.0628082543677173	1.0245845685375257	0.895153959690434	0.9537880388246804	0.7847507539563979	0.7969022069631649
boosting	0.8649189217658467	0.8029027769028598	0.6607556016503668	0.0033611814820122153	0.015199529237353125	0.011840698252256658	0.009535774050433314	0.02916008909605112	0.00960463010691334	0.006976151368092587
boosting	0.960623838855605	0.8491008373652602	0.7720408386931601	1.1877138169751376	0.5973942632715801	0.7534002651172367	0.6649636703944305	0.6054444458722309	0.7393683105064063	0.5815700208423645
boosting	0.1300022471454428	0.06089254393940921	0.0890415227960803	0.06952438757169341	0.17171918464870095	0.21536623755678355	0.22973942498700273	0.24449891910208277	0.1583867380777747	0.24712937046138322
boosting	0.4843916819919072	0.22156423243679157	0.1501169344370553	0.19875381355438054	0.21919308424978903	0.21487050830627327	0.17065256222020989	0.23564869325466875	0.2621906975648433	0.305112254346242
boosting	0.7140123871323598	0.6970953112596328	0.6865655408502044	1.0866484551105418	0.03790504663388845	0.05560679406115278	0.022513614608765706	0.048003560243312926	0.05973348001869403	0.054298607422167175
boosting	0.6540316629518423	0.6256179451549453	0.6456889491614719	0.4073268563993607	0.42863503519075313	0.27167528573797506	0.3203218058456244	0.3598203053523954	0.3848366385060158	0.33326449181225515
boosting	0.06408117777562924	0.13696252999000322	0.07641863551898795	0.08909185136438387	0.41341806568130185	0.38336107491014737	0.4963868350632412	0.38517494009134895	0.4061054858856218	0.38794116494541103
boosting	1.5902537007801876	1.393465248052619	1.1894341149073557	0.009990631939398729	0.3767853315187979	0.262230387565867	0.2927943293745973	0.23028194736799665	0.22663162026877468	0.29206114835554153
boosting	0.7541680120178909	0.8548772910820728	0.6772046595423648	0.4358401981012822	0.04459266839502714	0.08261292064614909	0.05638443871149716	0.08735925409402832	0.08916958658112549	0.07030518518562542
boosting	0.08557382074936222	0.1297357579436404	0.07948688480773901	1.0236453265854273	0.5961195869982051	0.6246089091112839	0.5824779646701685	0.6313232722601481	0.6113932856682871	0.4632624541879918
boosting	0.4113823404655051	0.21731416305139753	0.23659404001488946	0.9941745704162717	0.5845767955298894	0.6741318846312723	0.6969627883948111	0.7097636109048382	0.6883743227434068	0.7748072322362578
boosting	1.0482449485098295	0.8176630883916117	0.8640344496656552	0.13061149037134318	0.1733430625847293	0.15678647850517033	0.2024708040890296	0.1771380936401921	0.25192506784159374	0.1696589764409775
boosting	1.0016706685726615	1.0157354879005518	0.6409130337724184	0.22575343805140632	0.49937246789682066	0.6730213350647504	0.6542349896501924	0.6205409157967132	0.6325370617635048	0.6830126310018495
boosting	1.19746395902496	1.4333055143059068	0.8942275719268791	0.4204859346031585	0.4444259446049539	0.41942184431369983	0.48416189689651634	0.40352983316848484	0.40204893030277167	0.35657239671700336
boosting	1.3104327941866545	1.367947937595292	1.3212595208509335	1.2123491959241348	1.0092020753484756	1.3929364126931878	1.065165286386073	1.1693834410028734	1.1613527149115206	1.0897483279174582
boosting	0.59848573690555	0.6503525298188427	0.7142107279428438	1.308118605288518	0.46354243067488843	0.2788580772980313	0.3581508820847561	0.3643374966531159	0.33083279819442085	0.47979461761479825
boosting	1.1641064033013842	1.2567750654787209	1.2056003208985637	0.9356561126751088	1.184668073096509	1.2848253832515757	1.3101885627105596	1.2983450025302001	1.3018465462960773	1.4583652339128013
boosting	0.12148409136941037	0.15199433755874894	0.1255825666043105	1.1462812239830722	1.064473808542937	1.0101977407063714	1.129809057772037	1.1649216322700238	1.1468054383537738	1.0555355801926039
boosting	0.006964313667314462	0.022061105420585668	0.045964450925987395	1.055893541406628	0.006660896742259097	0.04715984165391607	0.012306580167356891	0.028542322284414272	0.008698071329245036	0.015165544937990667
boosting	0.6231778288254131	0.7104876463305588	0.5175665382070921	0.447395405376814	0.14063154620970852	0.08164539852388346	0.09575279521281731	0.06236810030221011	0.06373294377203717	0.06248441778383097
boosting	1.3196509566385697	1.3025719052087708	1.2559887520032635	0.4508646920939448	0.33241505117251907	0.42364869418509216	0.3307121705649503	0.3851732497157928	0.3855507613161215	0.44922005194069053
boosting	0.008131024957156773	0.07228387012450932	0.06569364092444778	0.3533649183501819	0.31506190482592794	0.2929932682793624	0.3624811052678267	0.2922477109152958	0.3199170345290553	0.26767195234470087
boosting	0.37987597348099855	0.29398533748784567	0.38382872925008166	0.17593046412299526	0.3398258863182467	0.32137657669283826	0.3561096759595364	0.3060582440231618	0.26888467758756485	0.4103914737003358
boosting	0.8451028575310252	1.0093558431764917	0.7368622166942775	0.07051226444383431	0.41904530339735846	0.46201522994882077	0.2948160373014842	0.39039793212676854	0.4078845933952251	0.3644033784101121
boosting	1.1982786278467026	1.0852412040834678	1.1392436410069358	0.6916816613892294	1.018352813437029	1.1155442781489617	0.7503619768908146	0.7759514218775576	0.6930569612978632	0.7198802061714245
boosting	1.0363511482487142	0.9118249481225043	0.7390868295122709	0.22951715668542796	0.9915915402274023	1.0644372120947754	0.9277407437997954	1.010848742155574	0.8430592669352738	0.867356089763476
boosting	0.21831135546696356	0.27101917568980327	0.24847244897258977	0.6329065874756299	0.661320119754362	0.5859971421531192	0.6318692060108264	0.6162667905856236	0.524752713117339	0.5642969336116187
boosting	0.6393019891174189	0.6122135919365089	0.5834151761205935	0.5932112450515002	0.6272329239624839	0.5591764384165326	0.7424090660962239	0.47391998568046123	0.6025323050159326	0.44117536170715177
boosting	0.6953999392733378	0.5764867119861056	0.7931756248460089	0.20547535925523086	1.1890005252717635	1.2849421066501663	1.3187737402581492	1.2736530315596215	1.2832059194692127	1.0421482513063756
boosting	0.8539934622962511	0.3830145319899687	0.6361018584566217	1.1952352914743887	0.3416736620298097	0.2638945499312852	0.35236072675435837	0.23689314910160914	0.24010610946193925	0.3497140914422973
boosting	0.7335078928315146	0.7151594267612102	0.8369683761146322	0.7734558071616391	0.9934387643467135	0.8755476782580306	1.0964609037226893	0.9253822052153529	0.992620543498897	0.816717671894458
boosting	0.6361138165232644	0.774825264811666	0.7643700262137182	0.9279470683313539	0.7399296616673331	0.7874379846313515	0.7841146174424528	0.6889673444863159	0.6861073320124491	0.6701909559363992
boosting	0.0014023916094582103	0.003209506675085755	0.013265727504511078	0.3509249132521551	0.49442494002444703	0.6077872436744481	0.5741175851631684	0.657652717393765	0.6297111771212637	0.5287170405995952
boosting	0.13536128214317136	0.14565436006184906	0.09762068673271583	0.5734241877197541	0.03256484076969809	0.029806398116194094	0.0448501766173734	0.019618135130574976	0.02715882276087729	0.030662287315189454
boosting	1.1779947744670047	1.3378521327661659	1.2522725594496695	0.6765386823125372	0.12519762937073442	0.12096733943497984	0.07984824042825346	0.060471175029181944	0.08741511833714341	0.14810550371316888
boosting	0.9842963666346933	1.2665974130160091	1.3197528949850563	0.8897614601288233	1.0588684593690494	0.960272864837754	0.8047656802113073	0.9352767627815695	0.9256920567245387	0.886544151621103
boosting	0.7424540518944674	0.5452156433406518	0.5880161500511201	0.15254720909297076	0.6888015906675712	0.4956017456444471	0.52047135134549	0.3850871538193644	0.48208036159147927	0.5140106211848532
boosting	0.9448426392832148	0.7107110159567348	0.7124360306596657	0.009871504202972838	0.026350959811729323	0.031142669003816563	0.026109613434755697	0.004178560727090135	0.029630538340559575	0.025916085208175142
boosting	0.461031324615999	0.5515591488988169	0.47264304653234246	1.0448356152293021	0.6117913860472877	0.46952595180120793	0.5255468930116202	0.5294892923953818	0.5275756186194837	0.49383986967413357
boosting	1.1519467281428968	1.072141975367488	1.1674726361461325	0.24222933186914136	0.17375480866019344	0.1912667144255108	0.19234452680772834	0.1680761314579312	0.2805342099330078	0.32686118272709064
boosting	0.3266708329879877	0.19045779435685556	0.18995730487392706	0.17359245342233512	0.21135681057294534	0.11925481195397081	0.18458723946003178	0.14912750235054584	0.11981003380540747	0.1650584048666487
boosting	0.2095792639451019	0.08909366376555869	0.03525502321032812	0.9792258474646963	1.2120471311866394	1.115278880448215	1.1993701175235838	1.0628332509000225	1.2258380591994733	1.0070395446791682
boosting	0.12176580128756108	0.021945175133386754	0.029605845156459882	0.7377268995214717	0.911570566858286	0.8379055369772259	0.8084457875832693	0.68979339065303	0.8004598324577368	0.9103603414963696
boosting	0.8690153072732563	0.9092850136486801	0.8079620207174886	0.1969247363907019	1.0905800075230285	0.9978955288961128	1.1678155209422718	1.0766643735432069	1.0077369767965167	1.083164887461312
boosting	0.30143717610468607	0.2697804562524926	0.17105528827091304	1.07264262667514	0.11584242675145666	0.21891180317451026	0.1410885799796193	0.11367147322184741	0.22675397004378936	0.23042810382074194
boosting	0.9033827669346255	0.8509104664377071	1.0226529886310725	0.05667083232247407	0.11680502511046546	0.09458899747814649	0.0920002764848161	0.12055504372672146	0.03724003526832968	0.11832405094070449
boosting	0.37248559352374	0.6151407892915	0.5230703831944163	0.731791926210489	0.9949716114865711	0.8630165547020405	0.9320941145783668	0.7583458278150627	0.8318971714725616	1.0560699504206175
boosting	0.3043087906924292	0.4307174856333605	0.3865612721105296	1.0879828328308658	0.563400744233795	0.5839638243186029	0.5627526212701045	0.6345517777309799	0.587490809304929	0.5388923819209467
boosting	0.2840696547902018	0.33971771049957766	0.4082071520764478	0.07823923376215353	0.10065746284703211	0.08771678937481703	0.08354858978235429	0.11543254142514006	0.12635426706655797	0.06915098757281837
boosting	0.01128899609092833	0.08427900938089956	0.00965800412247248	0.3684676781907851	0.11888500524296361	0.15424924077811064	0.11959769364450624	0.11851561875891316	0.09580421928502643	0.07972357437324737
boosting	0.07053333046807493	0.09747256189791137	0.04284887716682189	0.22912577427240752	0.4899437020146977	0.4512012424386915	0.4597131720204201	0.5939200120268987	0.6296684740181422	0.541873107867902
boosting	0.8659460837640374	0.6629748071134718	0.4356396349120651	0.6536428713255272	0.0789361005556265	0.127661445597825	0.08913547000737977	0.051356210476048915	0.1041144798530158	0.08129488298294432
boosting	1.0284174455274104	1.0442079177028598	0.830202015806411	0.11691818796478207	0.11982513618096947	0.19150120238482107	0.2172936639322355	0.24426057600726497	0.25412266223381225	0.22530336065223075
boosting	0.2526201279964038	0.24403641480589122	0.2718718118018369	0.8146973795619633	0.8230443897427876	0.7242544801093138	0.9304218203067939	1.0261208758323848	0.856692170070384	1.0046417845029658
boosting	1.222631698395102	1.3925395032452952	1.353661004903414	0.8344260301318983	0.2887254822784361	0.2128829281135238	0.27619159788383013	0.2382900431147279	0.3122630845021989	0.30293299500275195
boosting	0.2856632009646047	0.20093834267070676	0.17770805275508844	1.49469074955441	0.8013263753572706	0.8524531190377237	0.7840053518248205	0.6163403592858805	0.7870494596794442	0.6561079051739562
boosting	0.06570482577359565	0.04508316798767349	0.07426635937417372	0.5652850956694433	0.871119481862855	0.7496187825912061	1.0201673636533999	0.94752851239398594	0.7312113016387791	0.675691079207761
boosting	0.9965191256792932	0.9851165808807292	1.0437938550259602	0.4336514015789181	0.33320597599693247	0.29643706890712773	0.27571706612159125	0.31658746938887955	0.3228361842913562	0.300145511404098
boosting	1.5353091815315674	1.4548941856850297	1.445029697630498	0.7707158763325224	0.9673339788830759	0.8777079977675634	1.107670292692403	0.948825443041582	0.8432719324684494	0.9891864032569936
boosting	0.9483330383834452	1.250221646627337	1.1719811783274179	0.3528826829662825	1.076112771898025	1.0601100103542342	1.143387673738119	1.1680043571305054	1.1317348916002945	1.2142645277820732
boosting	0.2988772629758581	0.3496317620181244	0.2297083262042073	1.2179048255147136	1.2912582085564388	1.320663577553231	1.217005891752937	1.2874007383855637	1.1920250797221954	1.190178397719355
boosting	0.5984569801378983	0.5768756756696659	0.5220700678897195	1.0856691498151056	0.3433948976998696	0.32606751811754153	0.3362471513904126	0.30268916777911087	0.31346952996214755	0.29440531166860645
boosting	0.38524235351763514	0.332226172102779	0.364612611099797	0.2022786380150528	0.684780337449019	0.6252378745354142	0.6107983467589477	0.6485371513726212	0.7417529910733649	0.6077261342549733
boosting	0.1635797409625031	0.05553243686641815	0.109563779318322	0.7811937528421518	0.010730985315233237	0.00820911491762989	0.020756168657567416	0.004885686789504415	0.007177548829368345	0.004413531808016575
boosting	0.3197104622677136	0.3281673802657721	0.4008453232800933	0.02212995752991442	0.07815246620153968	0.039375627860374796	0.06713548940947364	0.053542738760003816	0.10006963592039252	0.06522289218971129
boosting	0.06938761123707336	0.10298631528877152	0.18039947978095278	1.2646506700792821	0.07309311111710655	0.15075901257233748	0.04597036303459762	0.10484193005853477	0.08611619141711696	0.0744306533482675
boosting	0.6060056534183939	0.4639187837194068	0.584486749662256	0.02108548331530807	0.42585123858913443	0.579052569068236	0.68312980003547	0.5760950803769221	0.5781089574675738	0.6994249111797899
boosting	0.8485511857839864	0.8833751688118676	0.7470450193915962	0.9822778335107417	1.0745237170409359	0.8272399645371993	0.8684444324701496	1.0071147270120677	0.9211662306240687	0.9247994178903096
boosting	0.406973300494705	0.3288063740229335	0.25698018921534255	1.1208497650472442	0.9355478817390108	0.9195427205782873	0.95791503985605575	0.7907919515814946	0.9407778782863004	0.8294519410452317
boosting	0.2048275421194652	0.028404779379472923	0.017881283292613303	0.9509468328680273	0.8119968482911105	0.7855023848164286	0.541276664878857	0.6964411919451139	0.6673122962018067	0.5992373109994723
boosting	0.33603989846345056	0.19485131021628543	0.2223548446083159	0.13827805784620129	0.760688670217474	0.7193914320398889	0.6971974021217594	0.6599630913530851	0.6352726889673921	0.5862348594822011
boosting	0.08914292486947455	0.07408037087474328	0.04582411912115218	0.7106345500059716	0.9035620779735142	1.1167347918841477	0.82310791044181	0.9588369029300323	0.9041374361215051	1.0044749625349045
boosting	0.778133317403531	0.5815489831525628	0.6191915487106421	0.6812404830279702	0.3610503990512536	0.4220497592347712	0.32283106762956837	0.35310220143397436	0.41133934041110043	0.38702931145934705
boosting	0.8931404038445051	0.6332189284107227	0.555980686108536	0.2914123860901039	0.15254947875022631	0.1516165257803065	0.14377784210474073	0.20943056455361708	0.2260129525204203	0.20822703385939736
boosting	0.2502704180903915	0.16939418803811615	0.26300742160502816	0.10985072656252	0.18215349292400967	0.1662575425282481	0.18227435722610424	0.16005873457185021	0.2630409007850934	0.23468502849194703
boosting	1.239729156227794	1.1182528616423275	1.165578876088392	0.9766009096055646	0.4357702759660963	0.6128328450398253	0.5189128185360485	0.5829817071501827	0.43394252150216117	0.33925084646649756
boosting	0.20357984570026535	0.08643578862561983	0.04391782813502498	0.02581274328165646	0.2361009557876007	0.30970441493803513	0.2567141102529578	0.3290348413995924	0.42555761191244634	0.30442923250034326
boosting	0.19962134860003386	0.26308948260784737	0.30040379785610677	1.2911699690412493	0.11294047587500831	0.21402769974330496	0.24222107537017792	0.16094743273644704	0.20142295278182573	0.16464610485792253
boosting	0.24028162075823573	0.11113382033382868	0.22469598971714094	1.0182281631687424	0.27856398994148396	0.19197671093706253	0.19457907860611803	0.2842575172572338	0.14158266781098028	0.25427260965881326
boosting	0.5469307076645584	0.6039747388679335	0.5510356343337186	0.2672007046138342	0.8048522122863083	0.688749012957417	0.576221012796065	0.7509169509958279	0.6803506850462431	0.7312882929885017
boosting	0.896498925519936	0.7100509416025277	0.7302193152464382	0.7354299504859891	0.935027508189795	0.9039634897379344	0.8900063737823369	0.8275710740537107	0.8503102841364095	0.8418808117925405
boosting	0.037973300652036066	0.10324234680899108	0.08480206733671436	0.12475164654010386	0.23023058137276298	0.30699948499839613	0.33465637611616755	0.31718576954440914	0.3248324402813648	0.33682513598370056
boosting	1.0135840071614501	1.1797644971730605	1.2929294810621457	1.3891469064180364	0.18944093381270685	0.20493281083720538	0.19685176412852537	0.20801222996119526	0.13316007908227115	0.15214137504103528
boosting	0.4206472206835828	0.4082218455341214	0.43256690117253555	0.2813126542154642	0.09018548219897324	0.1257851708989958	0.07808277249041189	0.07067415185210578	0.10131465482812664	0.10549365866611077
boosting	0.39858126311360037	0.33533178895430654	0.3647331398968352	1.1350777037414799	0.07506216576145346	0.11475386062484925	0.1514645823348063	0.13745462540346154	0.11982040656291255	0.11605045811326492
boosting	1.4139556349093956	0.8592053408180804	1.109042960298249	0.1889315526248768	0.5227381721086263	0.46030554287020614	0.5308196488617591	0.5763879295619959	0.48972113597282746	0.5660306920613153
boosting	0.21997280769066577	0.04136060544528524	0.07136364750936643	0.519595764790403	0.3198665314626483	0.3745928562712113	0.4579762093303652	0.3610688725595064	0.2688499553676476	0.34620310309168645
boosting	0.16044412048213674	0.2510225709865695	0.21057894920429304	0.11327194082624861	0.008356026775388735	0.040758832753213924	0.005140201315763508	0.03358693177940649	0.03082803508043301	0.044858863232506214
boosting	1.1492004143971823	0.7892273436147161	0.796986190617862	0.45241537525308106	0.09913237306011587	0.08730569608221994	0.07306826431928509	0.11256502978810506	0.07605407742330679	0.09821941763852522
boosting	0.07676447354490794	0.04194451599018612	0.14805990023054472	0.6805471149077288	0.7954687927457166	0.8056882610535695	0.686550409800747	0.6945977934112291	0.6340524342338384	0.6013869924308273
boosting	0.8316656744074521	1.1627339242186083	1.271523693105322	0.015016987299426559	1.0342225114444406	1.1373092541665326	1.1923419059732225	1.155939049743694	1.3304592131337825	1.2577972116735903
boosting	0.44032341472887876	0.46304550555763674	0.5314267590549167	0.210995014135389	0.18596943390253562	0.10711056227100187	0.07164756903513886	0.09886675109714159	0.07604306283187304	0.08088574749504905
boosting	0.5912739756861018	0.5934412452094415	0.7124439330773282	0.5951813948499607	0.841451854387921	0.676218663804214	0.812902971442801	0.5934940642200225	0.7319649158713979	0.43454797804011747
boosting	0.10965397423648743	0.015510915287273674	0.017604097768945573	0.7689277465742904	0.37747812314066637	0.41774608234761057	0.4178182821250901	0.34990645282078736	0.28460222207884506	0.3062207113698216
boosting	1.2811256577887842	1.1536211923979192	1.1577709962674918	0.12782654366887283	0.7356008051489071	0.7951853409312714	0.8227683945697976	0.8415601977536679	0.7683603895133029	0.870258485992136
boosting	0.28980224971992025	0.1574455125874948	0.17867854670793004	0.12269623875368053	0.6362985212538125	0.637336686335612	0.6088724640062564	0.5488174553685757	0.47154416707568997	0.5126464280490531
boosting	0.6405102494054462	0.6053341643650272	0.5004946036173917	0.29904339820496956	0.21009817481102613	0.2603105900320063	0.3185452849635694	0.44126011587733677	0.3969119352521601	0.2650894718849592
boosting	0.3542513488541491	0.5175691000522895	0.6725445429817339	1.063831570014659	0.23791540892990923	0.2580435215002297	0.19273566860446126	0.3466709656889199	0.18906890911575996	0.220029317094999
boosting	0.8448142525361964	0.8159789786143755	0.9554182444561253	0.6918055643438275	0.5682668499807335	0.5637795336719041	0.4132013192802809	0.4394282180894774	0.41614295049700895	0.6242768289744091
boosting	0.8885376903975014	0.9728528328253194	1.0899599849106487	0.7369091316902936	0.5139680353279314	0.5673345313410918	0.6109775478157311	0.580287835313122	0.5120565711621674	0.3956219023237337
boosting	0.02620090233229915	0.026521963153519998	0.019815030896919036	0.30969007653012215	1.038551873527665	0.931694199073012	0.9608709016504768	0.9252588632560679	0.9125638535747664	1.0277273379457366
boosting	1.0745543756913474	1.1313136584038264	1.0709729602604277	0.045699263504626504	0.5670904357194344	0.5921281395603761	0.46238640883851	0.6522213630528158	0.9325670570130239	0.9193946133848123
boosting	1.498651587934346	1.3721122571413995	1.1901029806664933	0.59872187786755	1.1554065789449401	1.055264261573674	1.0604143323780706	0.8739958622660409	0.8456376895732753	0.878391850009296
boosting	0.26886617024233816	0.43197800551253174	0.30893595647273886	0.057656264281164805	0.1442208708291172	0.0825398904881772	0.05033041805029481	0.09911603243324352	0.061368523036277316	0.12949980416589144
boosting	0.15524977619108593	0.07266263067025197	0.0963637955816825	0.055689675503807316	0.24208023037555668	0.1018546809630421	0.10363687629800275	0.20192913728078857	0.1415383391431313	0.1758449108322951
boosting	0.12052721233701374	0.18259876179724552	0.13606823321093556	0.608147203390136	0.04952169982738996	0.049992677046399356	0.016638549419786947	0.026441743210410602	0.025600551775992613	0.036205246451896475
boosting	0.21979258462200488	0.32957518671097125	0.30109381207942604	0.8022071640409844	1.0875158788200279	1.0926925340078626	1.0659118492934307	0.8870210551332193	1.0710153230543995	1.026018157077583
boosting	0.19908867112991527	0.06922928798223844	0.06163550119687162	0.015404412214481383	0.1048352572961602	0.09896731056892298	0.10297657896283066	0.11081354847249128	0.08258462735287692	0.07931269664992156
boosting	0.11331125875998786	0.06925303246420217	0.06626725520647368	0.1738478833214452	0.17893954240523158	0.28065013635725405	0.24683834543227304	0.1961047930954708	0.20792415504897058	0.23250783374257297
boosting	0.6865577174976297	0.8218187384177797	0.5355586292147211	0.45049552615461463	0.9427986031487976	1.0629799687237313	0.8633001163984196	0.7667542605189877	0.8277184115740108	0.7887383872800741
boosting	0.9215566353467284	0.9755014586449477	0.6423173684045252	0.3904312347134791	0.10161994115422437	0.16120588407195602	0.07786432484595765	0.15427997006730274	0.1269880412953617	0.2085638431256235
boosting	1.1294837311141026	0.9416707013475103	0.999253310809492	1.288973169195385	1.1974923590661475	1.0985957081047806	1.2415557790177545	0.9774307272911466	0.9064707745103637	1.0811813241580652
boosting	1.3881659919887264	1.6594286183867393	1.321212878309233	0.8707118709056261	0.056804471451199406	0.10820263883992168	0.08138609421016002	0.06270661457311069	0.05361835431156889	0.04417375576834846
boosting	1.038633153993629	1.0843255470138828	1.1278797335189412	0.1892912948024896	0.5648274342179304	0.658994091175936	0.5658235586083792	0.5374596060704482	0.5174099273948893	0.41601660621597947
boosting	0.5851591280617842	0.774989230066289	0.5996231001702518	0.7193106411666625	0.32275119876131464	0.33187892558618415	0.42570902035769353	0.3004535628728111	0.3365852961662725	0.24083780194366503
boosting	0.9585960606877915	1.1136026899100187	1.3460600161560001	0.8117767265065825	0.5829345503996101	0.7084772008046407	0.6941041760227344	0.6972743876671263	0.5005612442517781	0.6453473473501118
boosting	0.28389277935203094	0.3602749769992577	0.3582410214502842	0.3929743343759632	0.8107281685271035	0.9264062760562928	0.8160368300175098	0.6104248751581764	0.6705201011242978	0.746198654656162
boosting	1.036270522253333	0.707140046129277	0.8801867519189925	0.30168513328139795	0.03568959705596756	0.047633870133463596	0.046344625125662973	0.044024091869346235	0.08222422025548008	0.07844055754796309
boosting	0.660635595375856	0.5868119571051069	0.4618117291392851	0.23187999845191967	0.09894585409495434	0.04965657546805409	0.1280094878673348	0.12412391562405833	0.16639235839312533	0.10419959632156924
boosting	1.0976781281028771	1.1698750412767298	1.0425816289405472	0.0648875519968656	0.06447328111056741	0.026872753976789555	0.06615380109488576	0.05901331294811601	0.04750327581753087	0.0570410564908671
boosting	0.2817846065744648	0.27722828222226403	0.20482279150959048	0.16306557444656467	0.1758745843780774	0.15284396749343626	0.13626478483740903	0.12614300025439293	0.21838837691216742	0.09032737763851414
boosting	1.005280600133923	0.148204034569912	0.2575563313624566	0.15373359066873485	0.18044861654542643	0.6902480333181095	0.6944696960022871	0.17378919015751312	0.5109144675222825	0.41490272046570004
boosting	0.07279929798111637	0.6794337324477848	0.7770871093147664	0.8859920954741232	0.7254129807453591	0.25739450417668774	0.11423530783189854	0.09809824796888574	1.377638833235602	1.4077676391724503
boosting	0.30007568100876253	0.09647515816332143	0.04140423241967991	0.13034181126482136	0.04683142764499122	0.13387784450764478	0.17935060277297657	0.9947886010602263	1.3919042451554235	0.7560832518421927
boosting	0.3708592980342431	1.25600689095764	1.118752096784135	1.2106385741041346	1.347508546517345	0.49465735450679577	0.5325691749648023	0.8301354324068143	0.7493263867710551	0.23757368840070264
boosting	0.06966305994729365	1.4122105897128674	1.4156530866728125	1.484628038718986	1.3960560103339543	1.1702856368266679	1.3723895441290432	0.22710330715799965	0.7329278355408534	1.0199231242851439
boosting	0.6870906367314478	0.9144344545829222	0.993886170172812	0.8299586474811655	0.9779776204329582	0.739967719781086	0.552430137321657	0.6605391892275041	0.5704512774935372	0.10136127661402333
boosting	0.44607927996786784	0.6774341712602172	0.6833293599459022	0.5636881973308556	0.5680955807538765	0.063746832797555	0.08873682756947952	0.00757707250785215	0.800553602356743	0.5615086764407577
boosting	4.509270718838154e-4	0.23453996752026637	0.15823173305732416	0.18579747750751588	0.22647695736653783	0.7041388316885882	0.6741848809490709	0.17176297317206288	0.06826389291779641	0.5421925888531408
boosting	1.1238517595245483	0.6263161570984582	0.6274459983094387	0.5371341059493063	0.5253296783007619	0.027184972696618133	0.05715725578704803	1.1285847791487091	0.26049381730522103	0.041115238753753974
boosting	0.20572079522384684	0.5999951366282675	0.6420954345668242	0.7368652852696135	0.6887175242520301	0.1504449556502362	0.1151641521734868	0.2039363949947552	0.20597381747953875	0.5824369572894111
boosting	0.2467376870241973	0.04102342031460715	0.06829254929481685	0.060298633372432395	0.027240130914506576	0.17891499713911246	0.14423686915099102	0.07425323414719727	0.10905170343411175	1.459912959759947
boosting	1.2980793239876043	0.7735320638095218	0.806826166016251	0.6531902205437468	0.8416059372708996	0.6862369198204389	0.45615840178518874	0.3559648947094936	0.6495077500387914	0.4774804543039507
boosting	0.06271049820585177	0.22269717589671445	0.5555957054109415	0.43769703134821364	0.5174692154195187	0.13273423379576335	0.1993776753101383	0.21881715793575038	0.1258262061925815	0.6385224428253738
boosting	0.8541964032776697	0.2839824789994076	0.22059255467702243	0.26523464467131447	0.25098208628100294	0.4703805801864182	0.45406261195302067	0.4941528266687515	0.4362141911790049	0.6225577939485197
boosting	0.9341254275686387	0.7149477634399956	0.5490915321422865	0.7850022134323735	0.6810708120246065	0.45403480372073635	0.3854381403875194	1.2819462836837066	0.6551396289396292	0.1339970486469504
boosting	0.11705023875644177	0.14399388823469234	0.17005363402394066	0.19124599030371242	0.19182481874287652	1.0087497067742954	1.0486682495170339	0.6975266427982962	0.17816891550214026	0.454865201907663
boosting	0.6461166776956742	0.8950420130552361	0.6935407462182537	0.5440593216663272	0.6992504552131453	0.7803311723001962	0.6570327514109872	0.549845734512392	0.9331626430340088	0.0481779092706771
boosting	0.7017123806746285	0.14296178962927933	0.16922391414956384	0.15999135765321168	0.1224299365152528	0.30034805141823284	0.22310724887980182	0.8967213391315048	0.23599120125129378	0.6367405951956991
boosting	0.1990919520484645	0.1497192262616234	0.19994430918338496	0.21248666758706716	0.18495338703923037	0.5270742352579116	0.5906703807516881	0.12720045098794155	1.2721981523770662	0.3057934677039696
boosting	0.09267962284602264	0.5368264235798779	0.4535024814618089	0.5763964604260989	0.43967088023504164	0.2450894383868436	0.10732819372799472	0.38639930957861396	0.27341532843628463	0.33644442689856113
boosting	1.0806937082213386	0.9296549112414602	0.7457684269373919	0.6097703139487709	0.7399307238237215	0.5866659256546666	0.4752146247865531	0.40838217439659463	0.8075978442932652	0.7573491317441811
boosting	0.8456078530644388	1.0107258983458083	1.0506096498070754	1.0734328517032372	0.8910543053434777	0.38085977422008405	0.41663034459686826	0.9207567107620149	0.17778063992757978	0.2576768583696588
boosting	0.36875722919131937	0.3663043743477937	0.5139436017754245	0.5044497228369419	0.3463005870875565	0.5417537953513353	0.5497562365484325	0.638806923833475	0.3688144208507336	1.1576766660485474
boosting	0.4133633405523593	0.3893323799573419	0.5821900542835308	0.6939838805723592	0.6279104855004765	0.744987642283248	0.6461487324761974	0.32042905989020637	1.626481950698992	0.8235480515209347
boosting	1.4273376900640167	1.278699717567815	0.9601764620023103	1.0575445913485093	1.096352582529128	0.6519204980914163	0.7690885510992526	1.089608246595919	0.8703053638372499	0.7158609690791834
boosting	1.2611911440628985	0.7143198374648035	0.5242598249513226	0.6041336490880318	0.5706504398269625	0.5344388870597794	0.44868506215185755	1.2433599445820689	0.879454766562071	0.39405331557676704
boosting	0.016705430486757652	0.9636426224356266	0.6478397154226896	0.9228054236857598	0.7178402010068801	1.2568980948136563	1.10564336839842	0.3629590077674572	0.8428489473531209	0.056624201188670446
boosting	1.3807406303423742	0.3655453522779052	0.3164526556821064	0.4114179892594082	0.6128526136004832	0.014150615878582958	0.03447838465201908	0.3049835425401325	0.6556688631738455	0.31832915907191667
boosting	0.1791098700267081	0.035029842808609483	0.02288231013578879	0.018555544796745812	0.01096170891665009	0.0519634207248273	0.05090833008670896	0.3860155547119706	0.3722776396859485	0.2525196854466742
boosting	0.9405174032890544	0.8081488269824565	0.6258312131688176	0.8402379482208174	0.8337290894982273	0.22556300916302158	0.36443823688298665	0.2464385092317348	0.865293172561895	1.1968126089866533
boosting	0.9351409113879964	0.8308337659530705	0.7452983693587559	0.7908723721398905	0.9612663101884262	0.13140025684960405	0.0798003361416903	0.046949150876405	0.15972819298858343	0.5720037989830369
boosting	1.2707183830308164	0.17646303849699302	0.20617886156252363	0.26583633043088795	0.17437659930762606	0.7904456777749238	0.9969064545391847	0.6932708237934071	0.7181627285575756	0.04712959599371907
boosting	0.8480787733147087	0.8754589435023894	0.7448171955810919	0.6742751759468674	0.7909761358970648	0.8368568883709822	0.9215951262788061	0.274648043142918	0.061556213762579644	0.8934139244853496
boosting	0.31277881599722274	0.5153564590145224	0.4314383990714545	0.4671902838904261	0.539253977480496	0.7168885584772655	0.6820484520877003	0.7196605077132121	1.0834824908563248	0.9304142557143782
boosting	0.7247525903015766	0.5989109140245392	0.7519556686446776	0.4976138158732136	0.6064265970841148	0.6912904807442902	0.7214922412409568	0.9127639235396925	0.0472546765255355	0.3762367406672214
boosting	0.4765856870294383	0.0772134784506778	0.0550223360175444	0.061013250399285075	0.02970945783998705	0.734220838987878	0.548466231224886	0.6920713562217153	1.064936298056236	0.40556216711881027
boosting	0.041103605314350374	0.2689511327399567	0.250815677294508	0.22122731019955885	0.1564338543668754	0.6122915227668136	0.6270565001260675	0.4375562344621281	0.40011812587416556	0.38204968971405967
boosting	0.17129361388951747	0.8203869983064302	0.8389060253769194	0.9937472899290505	1.1525027939245645	0.023522512471487258	0.07581219279582936	0.4247809141504592	0.1961661118927607	1.321855936216718
boosting	0.4898910980419363	0.6906002949831089	0.5316476428247021	0.6792111167468411	0.6407182392293783	0.7626412858133594	0.7478340747593056	0.3772452291167799	0.19564732643561156	0.2212078740693294
boosting	0.35312972334453213	0.8388032275018711	0.507696575116733	0.926955013209865	0.6939521593984342	0.22974322967164543	0.35903116690875286	0.5017809564269893	1.0741343882666228	0.9139151434459019
boosting	0.9517551469831419	0.239066556177156	0.2515017592324474	0.2232366090358706	0.2425069895929906	0.6120560943301516	0.8604134380913689	0.39215415637310647	0.07263061814092411	0.0721222737917562
boosting	1.0351350454932395	1.0551781666257438	0.7788736761602889	0.9600201490221434	0.9423322362029982	0.14689475637892235	0.22309945340036347	0.17655935941413406	0.8355543665903834	0.7673512911100855
boosting	0.5200973072554989	0.5742635875685252	0.40068203955562515	0.5462462792162548	0.6102089350497797	0.9591302519790532	1.0442572963971135	0.21476679786736472	0.0408099475909643	0.5510965542456036
boosting	0.6673518468383919	0.8159251283446518	0.9638942825634391	0.8337155787686622	0.8753534133150619	0.03132346450326154	0.08944820943926832	0.6829003072683478	0.09204747298831656	0.24874823693365558
boosting	0.07068440311643567	0.8636067133420336	0.7859360276034626	0.7001313468443743	0.8826575742382752	1.4147435843731437	1.4444353930773612	0.764431643569947	0.5922966180552701	0.6241748970841973
boosting	1.4476418555365211	1.4220198541946774	1.185435114939198	1.0557589311181608	1.205918948617514	1.1560210972224405	1.0055000807577292	0.21774846438491083	0.2586466881575136	0.2617106367199889
boosting	0.3925787544528512	0.07990380907185314	0.11838977590453674	0.1515200876704953	0.16136473643652016	0.4746736814013338	0.47750659674749224	0.10367075918710361	0.38582130953772276	0.056926938786551924
boosting	0.6418761110434165	0.5782951322865624	0.603811456469608	0.5429344588163099	0.6146203634985422	0.2206519684202248	0.2992300865160063	1.033802189654788	0.12591359241153485	1.2167937170451895
boosting	1.2286473417201826	0.9906002520199225	1.1019373956980534	1.2025099328613618	1.080005597839023	0.23198191609859617	0.24098530886433164	1.0921981143367756	0.24013163690983144	0.266085791084612
boosting	0.3574733524539265	0.2520553375863264	0.21222560564347703	0.23760656897085142	0.28831571062236155	0.27783747527856834	0.1576272861689009	0.3124421969080332	0.5803304196732073	0.6804260694153134
boosting	1.0951998366472484	0.5347029872208865	0.527085822633767	0.5259226118717794	0.39130727939302296	1.1564229841243263	1.051072790973521	0.7190759914254029	0.8701575649278824	0.07136353625932321
boosting	0.10762293320693211	0.03488336574707444	0.07637560612352613	0.09416324062613587	0.07094042653561178	0.0265640578524602	0.02021939487008801	0.18338161862097999	0.34881228448608326	0.16158351038680197
boosting	0.1469030445494366	0.18801889464723762	0.10681547792118325	0.17774115638800206	0.10789660639003366	1.0942212962344815	1.262221777657418	0.7569730129813154	0.7875241353392483	0.36948919592836177
boosting	0.858967263017532	0.8250619394946773	0.9444943947591317	0.7850921769056225	0.7560285451254957	1.004586170689559	0.9423070278381789	0.30061495194038507	0.13572446736729313	0.6260410762883353
boosting	0.6173087164446992	1.047723034654999	1.250076244722961	1.365496935329473	1.164991305265313	0.9083778736294055	0.7164362988622068	0.6616321823195446	0.058599660974163935	0.5884056797186161
boosting	0.3057795239056894	0.20746123126479746	0.1202177726405552	0.1859912245956349	0.15155457548699544	0.5584506342642763	0.7095156492366902	0.08324067851356806	0.3324356959316095	1.4137671618238377
boosting	0.6555555305409531	1.2553077640197685	1.4022569047859221	1.2146469313257329	1.2397697671422236	0.1306923342879612	0.13852572572664346	1.1742420061674934	1.2721899629119064	0.26863810993979076
boosting	1.098873240379662	0.08753182450851771	0.028727911874788774	0.014123595959683053	0.03440886318200428	0.29599874598380116	0.2660307244345966	0.04933376305682325	0.5898993888699227	0.7754096115714613
boosting	1.1882381648995957	0.5027777596172399	0.5663415000380967	0.4712386611733814	0.6532902050089001	0.805291788493102	0.8995153205996713	0.9205110667945309	0.16269429261025528	0.09499164301220045
boosting	0.29488204225170866	1.0799419231773681	1.0216220934843454	1.0138367723084187	0.9181911908399745	1.011272121184939	1.0053912994617964	0.7516883794041449	0.1561376881642406	0.5165766584816093
boosting	0.5613108876796373	0.06167905677082326	0.11112754664500624	0.18209859144981183	0.09720976802126259	0.9913827327053006	1.0580535144964514	0.9129709963028103	0.07157546963061227	0.5727188675456375
boosting	0.5036523552472825	0.33291940882673854	0.26303081740282525	0.16454242102713593	0.2086807787111255	0.5640107747696401	0.47882628527605764	0.1559616777042766	0.5596624054947295	0.326382325378518
boosting	0.501927546926362	0.6842219429746058	0.6959986554484376	0.9833819707543365	0.7470103689765686	0.7124488570420777	0.46112276268968877	1.2850618889718572	0.7876559076718344	0.3838892152265033
boosting	0.9232864292539515	1.065089173733762	1.0700867360607986	1.0687910713242696	0.7410378043157178	1.2201719022947253	1.3490937049158132	1.1998885301609692	0.7978798046039066	0.18082273740638757
boosting	0.2962754597958417	0.31679866666770523	0.30438975752197783	0.246459783958953	0.29772369844376084	0.023981932812981673	0.028380235748317877	0.46564938464425676	0.29205413412431475	1.3041859584508222
boosting	0.7677521309158583	1.5261854256959144	1.4175389070064888	1.3340948300030093	1.346933876539423	1.2907158351646806	1.139016960290861	0.7407348387926822	1.161034215438725	0.014874743744194953
boosting	0.7544413848372333	0.9736808453088586	1.0321211280795457	1.0975576197062054	1.0752502034080638	0.6765068008454496	0.8864734031511778	0.6595148586170684	1.1527055800745265	0.718416976353157
boosting	0.8760191222525587	0.027074948800371146	0.04799262554791087	0.030644233388557846	0.022408923023005015	0.08861553432353257	0.09071822575922384	0.040318390631599456	0.1831777892845597	0.00883789035016133
boosting	0.0525764570327557	1.269024652621433	1.5064302261968894	1.2486374012480426	1.232879659304153	0.8362502841945301	0.6608744033129414	1.1368329442963518	0.30962927121469147	1.0216533828923675
boosting	0.005423571985658136	0.4765060133252181	0.43864306475563736	0.39318901112910004	0.5163649430452402	0.6034901630830403	0.5464906927013837	0.3278435000689934	0.7451789069965834	0.12765119249161444
boosting	1.1702011829311085	0.11103675266740592	0.16332674218880183	0.12093658486989653	0.15755046813100587	0.056393742744496336	0.046288508320758925	0.04458868189766832	0.010871476621933066	0.7880166323896
boosting	0.38370815636761396	0.550675666107008	0.5229944128014088	0.46152690478269065	0.5911098696430644	0.24917597534961092	0.2044393972436785	0.3573600412424354	0.04009019962392808	0.1895021547747914
boosting	0.862289959170163	0.8845245881894501	0.7741747409834178	0.6322465016347559	0.6718045645104139	0.04543382728933272	0.09206864737139596	0.0741432432534349	0.042849879712541505	0.6863607455986018
boosting	0.2416141086564123	0.31423853425723813	0.422629679000498	0.41269343948123427	0.5815548189781072	0.08011480654961065	0.09548831716579899	0.7143095400653188	1.011829489143113	0.49443609298146957
boosting	0.40178041334002595	1.506979087988867	1.3710830356705777	1.1688401426024235	1.3691236393533597	0.5289720556478426	0.6602251492447178	0.47300160040214495	0.7165701936480624	0.8619721386879861
boosting	0.6359742209060009	0.6801228575318563	0.656779631146376	0.5311922157446518	0.5420481551597989	1.1094901231463543	1.1561441675790178	0.6571305138760236	0.6567364659880723	0.6427739833682419
boosting	0.6735673206230957	0.03401989399573953	0.0843562234036534	0.026097038128367476	0.02656370530655959	1.0776896551616184	1.2209029547497605	0.521958295421888	0.5302027082235892	0.25476059054421674
boosting	1.0298241364221958	0.3085929433813853	0.2719750270640625	0.3804084822009808	0.2994872821449678	1.0297554516926175	0.954637745857648	0.9055398120991758	0.058572766542878144	0.8497071822594237
boosting	0.9326688743518825	0.8156613554409474	0.8557184107414418	1.0142053313087918	0.8682856448952121	0.3353616193550498	0.24895530942400518	0.8240262154804695	0.3031470374844667	0.6866913026215777
boosting	1.205874681404899	0.7389812105116403	0.7918056644065085	0.5846121048163383	0.5813954256028963	0.8276668851658266	0.8963432094758629	0.017726438096890534	0.6841443745973882	0.19293713711964294
boosting	0.8323962894621498	0.03837230814537272	0.044920912673988636	0.05351853307352495	0.052400728742550154	0.9261723988633357	1.018926208401459	0.8366542643102303	0.038598462016275814	0.2752516408507281
boosting	0.26235923774917175	0.3768009275306734	0.47916662494501877	0.539628796959092	0.4641309721641348	0.0350678945797216	0.03994893961004096	0.6726199615443355	0.3696757819674878	0.06573124217719052
boosting	0.5109588613118528	0.07901848013723052	0.04496200943160961	0.14724527593194794	0.07916454190487487	0.5962055440842936	0.653444996084194	0.259997965511374	0.797025188742562	0.6721959782352057
boosting	0.20226205174787798	0.06588731364425457	0.10334211954352024	0.16316688425480724	0.1302524889641658	0.3751970875585558	0.2366994083934355	0.23897078156937546	0.11285076567659277	0.9105729870672307
boosting	0.5695081615397846	0.2275114140887226	0.2233667333843096	0.26564572539568015	0.301504950812311	1.342172940552449	1.2968612181140196	0.9653308511801322	0.26263952012226993	0.09223156969662634
boosting	0.22433056687887404	0.7856150181570727	0.7435516176334896	0.6405147579229628	0.5507496608394333	0.15971473534442185	0.23323288077657453	1.0133264695361772	0.6485088206918977	0.1115789882399412
boosting	0.051375906958326056	0.8394768663277954	0.7671633468604305	0.9131429705622709	0.7449054204972994	0.8706359039576232	0.912307402255948	0.06256180884103697	0.04019751698230298	0.6361905605647239
boosting	0.8804744216867515	0.40828149383591184	0.42739442270410566	0.37013909585995575	0.41361321290119607	0.23898851350792108	0.184389974101474	1.3927613051027818	0.14070284717716203	0.16232072669025102
boosting	0.09938938741020165	0.37926170333530473	0.4914641720892966	0.4475636836636136	0.45242949488152906	0.4654141804674359	0.5752270569550242	0.97169747756994	0.6969617040229485	0.6684148947523909
boosting	1.1389018613329376	0.003237208467238647	0.008369121567171121	0.014133654965307498	0.005071222212826085	0.7073177287621633	0.8150400712880095	0.10016957696835906	0.4872347503940796	0.09373905533245147
boosting	0.12913325735846165	0.6638626635374898	0.7264010330873589	0.7604639487087985	0.6235845623583157	0.03786540016443138	0.07844325505499584	0.09839395327596848	0.2595439801781521	0.04867037303235524
boosting	0.04137173398550526	0.6518795970637619	0.5848547559479998	0.7057498548738939	0.8972295150242151	0.4560394416389196	0.48994665752468847	0.8130075155472918	1.0853563250966367	0.7251972401057218
boosting	0.04653412109269014	0.1924190071273966	0.28024755430522275	0.27710371548861773	0.2764137761951652	0.4455582060862707	0.39284684881386667	0.08816349179791899	0.1031301894646037	0.6048509292939422
boosting	0.6495998602383747	0.616398408162438	0.4768569866909709	0.6341448757748953	0.37942507956342453	0.4735762125504095	0.4691103430472221	0.15419319482645116	1.0053689703197082	0.06294793279866705
boosting	0.8411072295953429	0.10580852671397009	0.16119675930906452	0.1562130451884447	0.0943901493156839	0.8298767513081815	0.6673858729039325	0.18491793943850512	0.856645433598979	0.20299227849636337
boosting	1.0161650651112528	0.4405729080560263	0.3586816705237686	0.41141881238269623	0.34876534041607854	0.23911602650997213	0.2962241200499333	0.23009828091606688	0.7739860634274445	0.758284896223017
boosting	0.14768862556918463	0.3372744860580249	0.21373001656934895	0.17703385546549052	0.2507023588983801	0.8162057193370541	0.7490409379265106	0.6753779601749287	0.0807769999790355	0.7625561479464533
boosting	0.1905287431217404	0.030757506436677753	0.047924876190463137	0.04524850103700316	0.09396650930384358	0.2647869144250457	0.3498235453784264	0.7554650591726688	0.179856133392876	0.12851149876998924
boosting	0.11064300961687973	0.4754342118134708	0.4866200604640401	0.6596858009489761	0.4759763673707885	1.0749500921702935	1.1035158698865226	0.17698097464385762	0.5519959520992415	1.339301125081005
boosting	0.06695355690823461	0.7577302167650691	0.692132674130546	0.5975703702298926	0.6087352939071174	0.17462392710651753	0.15352426562027358	0.8109281679731314	0.061716869274537636	0.7103202742179836
boosting	0.47375439727912566	0.8110076795782053	0.7680336569178838	0.9462967962469918	0.7205590892352871	1.3132810361549823	1.3930605140104764	0.1434033561634848	0.1446454487305264	0.033534274879936855
boosting	0.8883338694024996	0.30068855138122313	0.20068104918468338	0.25251243226732173	0.17397171165194344	0.0413673138159388	0.012789783319174053	0.4059042470912544	0.20115263431383382	0.10694193574086915
boosting	0.46517938558779987	0.2005817122951884	0.12399218399449106	0.06249396746320812	0.11199868435662146	0.6418845816423215	0.685522731392579	0.15048828038190082	0.4146513547815341	1.1280277100844434
boosting	0.3674303782405146	0.6840379853651795	0.7231463146416112	0.6129960252968267	0.5799798050434924	1.375724634588206	1.4452026243622231	0.04849951998003759	0.8386180457661819	0.6209544931262156
boosting	0.04388887685088247	0.04080737296071763	0.05192520334978783	0.07446459228721886	0.05897398262784119	0.1669586800764496	0.1180842592704047	0.5518506705087571	1.0929409456160695	1.2144080041374972
boosting	0.4954562139634505	0.571760361247937	0.5040923913847122	0.4659495526526808	0.4393155310116062	0.018209357369586683	0.050657620256409276	0.26066001584211135	0.044898603312614464	1.1788114178060995
boosting	1.0428749818638277	0.3176163948658375	0.22837734016312705	0.22137261071749528	0.21834317242811874	0.29024289376188955	0.282403658871447	0.2601659534041868	1.091741674044486	0.36418156892550463
boosting	0.6496182872729267	0.016779520572872776	0.03107705875021284	0.039020004142011455	0.0819331794489161	1.1170882478278494	1.1422582963104797	0.33376732423824323	0.1643603603857381	1.082600266440132
boosting	1.2355691418818782	1.1851763777591298	1.1794756806940232	1.1780802563402464	1.0228065988628507	0.09596953700944472	0.0937847313695229	0.022714239995224338	0.013875143146012854	0.0975130882212483
boosting	0.8105596208779543	0.05979133215091644	0.044224741403591776	0.030095396272873227	0.07737598483003771	0.9730265098103619	1.04023448289662	1.1055361464376496	0.07054936860839457	0.03298665460032631
boosting	0.42022373289452303	0.7386458166247352	0.714474547714548	0.6606405221041406	0.7687849481226643	0.022902726987271745	0.0756276691718932	0.06976561593768377	0.301650939773841	0.585994408629991
boosting	0.3066616769373197	0.16903025523115772	0.18172032635459057	0.12624532344898198	0.10140465631514234	0.2962678995909994	0.3559122009375791	0.7887780501478449	0.6471466968025837	1.3404344821772702
boosting	0.18807211197366855	1.0155608978870538	1.172849396666009	0.999378350252624	1.0411414298255206	0.11371522965075657	0.08204986420884418	0.05178311162227495	0.01557921350440644	0.09138945167092945
boosting	0.5961522206453949	0.1499807833609165	0.06650353165053884	0.07696128991723528	0.08708463487333665	0.961707876241165	0.9655553076082051	0.0360060842298573	0.2293388608963825	0.2924466780174835
boosting	0.1098882100195981	0.3887865205445852	0.39838725919906554	0.32685527095139644	0.29428992529919734	0.16228179430156842	0.10676590394066425	1.2160260270494896	0.3086799258777453	0.8134782318176417
boosting	0.11635740742417716	1.159392621219855	1.1138356531571356	1.0724884409130626	1.3099688591109657	0.12532599586504067	0.14893708879732934	0.49900036935914854	0.7833859075632712	1.0095254870526187
boosting	0.21989771479198197	0.7112911956865393	0.6610875370569059	0.6375552764819735	0.5008752495320627	1.08496283968721	1.179559745438808	1.1843400872509675	0.5502351716326151	0.7286896542129591
boosting	0.7301902933369592	1.0974907603962762	1.0300343024257326	0.8636478807876761	0.8738269263735041	1.7269699260701772	1.386994698940196	0.9287309487871949	1.1145143420784949	0.17527296632976755
boosting	1.0040194581335882	0.4092891822198964	0.37351038956200705	0.4868453911481263	0.30055337289492595	0.6432927740978429	0.6279452838710007	0.7048042183989316	1.0660391994845178	0.5840685156829888
boosting	0.12043616059663212	0.6316782306009021	0.5456297604035971	0.6330512851247994	0.6621419916868816	0.5468845199934926	0.28516882194701354	0.03188027057434346	0.1566921598251973	0.654609001379185
boosting	0.3373069477280468	0.6986256742512886	0.6840872032371679	0.7280400026972652	0.9044898705062605	1.1160596421199827	1.0720031818839542	0.16051087743709364	0.763394389791	0.7226571261068964
boosting	0.9815384448849374	0.13497650057742872	0.15272402734834487	0.13381503035434922	0.17575309004232592	0.22638775138077452	0.3130429343853227	0.7856257732712787	0.9383937719360294	0.8422276795489686
boosting	0.22139712448121016	1.6323089075406056	1.3297600186259346	1.4443305539552433	1.368451919598383	0.0899488526976649	0.07045975302855409	0.37452687197304446	0.5533512654137629	0.8187636937052467
boosting	1.0061078438452482	0.09218019874308851	0.1439965073441762	0.1183286870798497	0.16984501886657477	0.018167292489669116	0.013577322585513408	0.37133192440026574	0.14319808839666784	0.004680107074141102
boosting	0.4799257404108298	0.09573723897246182	0.11497279725255942	0.09809814150795136	0.07603887941782271	0.26454463136118567	0.24621771169177606	0.0264060052637564	1.044567272378719	0.07804344797368258
boosting	0.38473274545455927	0.03347502546770475	0.031043509878004753	0.017491250570352536	0.025880552297895397	0.24368329521926158	0.16975555798510703	1.3242705824051177	0.15774435948301768	1.1167658612835332
boosting	1.431829934436426	0.7609088437418579	0.6708406625825821	0.8030362526181236	0.7885749910124604	1.0792933728932044	0.9327634703044392	0.06450430004947182	0.45812054776742145	1.2076255363075392
boosting	0.24664121757088284	0.02229615721410009	0.020647878722176712	0.018314488356780748	0.016134968527028663	0.7022125928887016	0.6723573930612065	0.024822059965181956	0.41853532099053303	0.6492145644211662
boosting	1.1664461978917544	0.9539175161197134	1.0541468810588235	1.030062386076991	0.6591599451156654	0.10847506806927368	0.05224810438901908	0.2436886867237268	0.19730052402910261	0.7948551715248741
boosting	0.24153223525922934	0.5092632049691577	0.46877110778326286	0.4227053597854802	0.656085262282474	1.4542026416508274	1.4409286775971846	1.0829873865980086	1.0936014771621752	0.47937483166806216
boosting	0.8278857840400139	0.15804246972058816	0.12884759493263637	0.13386111276959098	0.17055377387392245	1.0312672556846165	0.8561893014490578	0.3435679320618133	0.18150869073697265	1.0426106469628909
boosting	0.5659347911317095	0.136679989994459	0.1522919519475937	0.14934395530214786	0.189556108750631	0.8356615701198384	0.7948687085340617	1.4690107791997236	0.19895174738231577	0.21495058546214924
boosting	0.6776581116714688	1.2455205649250138	1.3140863788024657	1.1517375232757283	1.3611912967436763	0.9899933543438871	1.110431091610954	0.4411114237170813	0.014201772900278138	0.0504262456928124
boosting	0.8580795280517362	0.08400053782227626	0.050080606441058745	0.039555348404318125	0.012087083554697174	1.2820208487919917	1.2334341249258738	0.2214117568266417	0.043151758428950145	0.05676237078518055
boosting	0.3165657462633956	0.9514685564414307	0.7670490114600896	0.7853364813102724	0.9242131390234345	0.6094252464792289	0.5089027250180751	0.9618558611564945	0.30001500984405033	0.7555332826641352
boosting	0.3592811511668732	0.018199463790685613	0.04710510597733127	0.09355941072429319	0.04277259058723756	0.05777325032936965	0.1026892908293599	0.4632479412516834	0.03572064731490211	0.20613509400221786
boosting	0.9249797023344253	0.0406408702821517	0.013806047877384339	0.011055823292165262	0.02320525997846457	0.11536437226183659	0.2093393935602373	0.41099827075382617	1.000412092664591	0.6144348536946342
boosting	0.07954442846987013	0.1066311473227177	0.20978397985932692	0.275591723199889	0.18239087761963513	0.18431017742921293	0.21515105426885053	0.7663006554190593	0.692010382247025	0.5064728121508001
boosting	0.9260340053032191	0.11306872761784544	0.1615810752217521	0.10601960328048246	0.10488579257639684	0.0801820434514102	0.02727770514758251	0.05255098975043669	0.7722427160657861	0.37843151274554954
boosting	0.2907584104166902	0.40731204064987836	0.37869255028889975	0.27953008438054366	0.3289531156681322	0.01967095021477799	7.29944423989963e-4	0.013954016556146613	0.2710423174267275	0.4605144439315706
boosting	0.039294845581533594	0.43508786966583685	0.5168675859797867	0.5299426996416657	0.4878378738071495	0.29948214640965226	0.23752249233514153	0.5825244718859238	1.1121549299666031	0.033578413581814216
boosting	0.36994293641402287	0.9411445234784708	0.9693519097914428	1.0374992251967325	1.146261426674189	0.1202747642305551	0.07794876982770788	0.10354462962837852	0.07994996119430242	0.08258124216957459
boosting	0.3706079586276067	1.0352078292067808	0.8974882512502824	0.7795231010260126	0.6785187355106351	0.8922597429844057	0.8709369411032889	0.5081514678490909	0.9748503381444307	0.4053466501230576
boosting	0.8518621378632971	0.8990619243177197	0.8054806552151336	0.9626999381118613	0.7022259575752424	1.2508456080035966	1.2035331317863607	0.7014998914519037	0.9026724402246646	0.8944920359167192
boosting	1.0284997213749465	0.4216221122738665	0.725297563066994	0.6452760798555225	0.629210698956241	0.18004215626696365	0.1873212112333981	0.08410957373220611	0.17730321046063852	0.18298157781240132
boosting	0.0406770892041666	1.4665412975706078	1.4450630800867077	1.5771836501000873	1.5531751026151952	0.10958167518409082	0.05821742248617684	0.2728958732520928	0.5166657437902504	1.4937690570838777
boosting	0.896927675254884	1.418048739593672	1.4587333973059462	1.5373404284328651	1.5668084222449887	0.25312105827211806	0.11757206960846767	0.3989219978334233	0.6247725721102325	0.15408112612292973
boosting	0.006773353222548002	1.2047240716421994	1.0651922138067138	1.164427574200794	1.0824013437817666	0.14431393737830409	0.17524569123512618	1.5176957779723492	0.23471409952352174	0.153000562702935
boosting	0.2697200738041163	0.30552988504153916	0.36374326517030786	0.3303886487074933	0.35900600254231085	1.1920277360769234	1.1060950325134968	0.5149425427264189	0.6612161607672035	0.9996496619245924
boosting	1.340322164844016	0.024052621267662125	0.02070510910088305	0.015659891666131097	0.007382482284017476	0.6045526637841367	0.5257852322980399	1.0872714225835274	0.022403209573627254	1.4288895386687952
boosting	0.01715014997009253	1.276831055054983	1.0707531401745622	1.1806558638746165	1.0728958034678175	0.694883326368646	0.7189281687002914	1.065790480200221	0.35373762976742756	0.834218314108377
boosting	1.256130498779626	0.35227065387169476	0.2202210165402338	0.23893406106888912	0.24588533094990442	0.3501426206859644	0.3336592305979025	0.13513438086164792	0.7764066554415218	0.12011243054358298
boosting	0.27522557326912583	0.3242926886778541	0.3240163357505076	0.30163762648787756	0.3121764883253897	1.1566035913302188	1.1494304697058912	0.7861639037724577	0.05654079173108185	0.7025168664923016
boosting	1.1961370883766183	0.10935870213531407	0.09089256858392383	0.11989726519374122	0.13049014356280328	0.23491078842376717	0.30003039194361153	1.0408681530777484	0.28898739056998163	0.30861440747794344
boosting	0.35736100122844083	0.33098581189032034	0.37856227152006433	0.2991017414853996	0.3576996086419426	0.3625686259277078	0.5163552583613891	1.224060909486897	0.05874604353331889	0.05993629251724571
boosting	0.3208061227270154	0.2994602653147	0.3633549372237324	0.32158877950957604	0.310450766880103	0.6537137644250172	0.8822229238852628	0.01720980758712458	0.21901562498945215	0.42500397943464757
boosting	0.17034229513348842	0.0820612461127017	0.0743705981135283	0.06222020324877696	0.11925464066002317	0.3925789336815636	0.37615346355811746	0.19612876266455898	0.13087735289721308	0.18905437885268567
boosting	0.9577732896181678	0.04719400794916708	0.058218289400427066	0.05762652802676318	0.0537693533249343	0.4066392929755726	0.4665333514873981	0.3155135565393091	0.5369210608568011	0.693765842962601
boosting	1.195309801874758	0.055616053618542126	0.08362778516939409	0.05984910362532227	0.0750812614481263	0.8148908240479042	1.057433278769583	0.18093258230174686	0.8856531342128274	0.7657682605062853
boosting	0.5469369473823501	0.5685292539730248	0.6387738593682563	0.5474998383905821	0.46831379980611443	0.33915946235047506	0.27161182595595706	0.104117612126344	0.7190198739312061	0.3263776048643846
boosting	1.3271023159676552	1.0393909292422245	1.0829515704181287	1.0887896743801184	1.130606292045243	0.22974280295555793	0.35238088535401924	1.0280631554109518	0.7039749397180957	0.03441801355635102
boosting	0.6497719728516497	1.7321508347270018	1.575694488300552	1.4833598602005296	1.557956873455729	0.6424960698310687	0.6968425107624576	0.6652603368953083	0.49746587882535565	0.2068873429262581
boosting	1.2063235634672402	1.1485133523984135	0.9869418199043042	1.152429357907429	1.1074771798707843	0.8435195965002711	0.7891007087813472	0.758117270285723	0.7164680664907849	0.054647488968640405
boosting	0.034892490843066726	1.3102010295581419	1.5346922397239426	1.4473888584855816	1.3480192638063537	0.17661722807382066	0.25748774894290616	1.0436291023213506	0.2852572964689549	0.5239653107108878
boosting	0.032559615228288694	0.0740884129574731	0.056173388403021336	0.06960942718452871	0.04119522260165259	0.7995479701087663	0.8270435120324201	0.646460818276397	0.5009843793965152	0.6286209154218043
boosting	0.7775906282673538	0.4429213525794749	0.7363052848061946	0.586989828656636	0.7768050479303505	0.8718239653863674	0.7623174999686122	0.24548697431926245	0.04421241440140779	0.2164627543509767
boosting	0.39008001373968487	0.15645742271813617	0.20645689892804317	0.2062928744447721	0.22642941352427884	0.5461866828158639	0.6893157713194153	0.5293824494196973	1.2328931230300475	1.044382853227358
boosting	1.4549269366916355	0.5527846293644589	0.46861592450683653	0.6557481986836136	0.5672245044295765	0.7164967148166211	0.508597017036027	0.5873261986945646	0.4179958660099973	0.1125437088028831
boosting	0.03789797086897111	0.5471289776368179	0.5925722243945342	0.6529581752376454	0.40532887865491785	0.9166714708387855	1.1191646888359703	0.04311948156007912	0.2628287573077755	0.24711538611993725
boosting	0.2845070055875281	0.14719779423773038	0.14906237150135201	0.21113314032008568	0.20975373408468334	0.4587534537423684	0.3170357939603633	0.18938501151088333	0.8169467526487075	0.19920248245508995
boosting	0.00259199109879106	0.6981121269961825	0.6307344467781	0.5355015085808374	0.5559216133751699	0.14578285313594355	0.1843170614208306	0.3991387001137997	0.15685904420129695	0.7172047513283093
boosting	0.5571430916132811	0.036288453730974564	0.08736203586253921	0.08773880523018893	0.08582200947511714	0.6043800054256634	0.506450330823643	0.6089030095408563	0.5122227423460017	0.4380294468209918
boosting	0.8751375224975528	0.09223112827781675	0.15569450218151704	0.19751172365868389	0.09940339708499843	0.14612856647551	0.1518650315211089	0.5066815310530449	0.8302399109788241	0.0412846051291706
boosting	0.7929754528321098	0.8669422677089281	0.8575907261753963	1.035140638734655	0.8582580995889324	0.7261846098001232	0.923571302254066	0.28960536399642073	1.0805283882333245	1.169120444391927
boosting	1.0843973267061415	0.10412348589257704	0.1983376579002746	0.14190441183733565	0.14799121034392387	0.21921030887542073	0.30258716762167154	0.5978470321781874	0.5481696348032886	0.45940133770312847
boosting	0.9707818011344728	0.27176396644754275	0.20454012630347346	0.2601320569790934	0.2828345206286449	0.638223282404877	0.4912895008075456	0.15084157938450904	0.10319541143079633	0.28773929680450344
boosting	0.4561482156174825	0.8596730650183845	0.6540976085447793	0.7215423529347615	0.6609130720457788	0.48501345790060085	0.8337306593774622	0.07243725432444609	0.36957350515932175	1.0109902264754729
boosting	0.07989573552291687	1.0092143136055018	1.1254909822467734	0.9109969230278926	0.8908934743478589	0.25546582590578243	0.3654040910993806	0.5525972345224309	0.12996864779197057	0.28162051292305246
boosting	0.02811632117690015	0.7625594604030848	0.9844597815793535	0.90340428440635	0.7839510078327042	0.3006436554491306	0.25771381052871417	1.2391143475991484	0.041482393718175005	0.3317076287163653
boosting	1.3500073711087326	0.462708034457321	0.39212551778320043	0.36759944777206915	0.3866038807590276	0.22979013358300532	0.2237164830686005	0.7745381503372898	0.44938387759998405	0.9418786308096669
boosting	0.3050851363961475	1.0243688279464715	0.7897204245714613	0.771168969561984	0.9129823908114656	0.5733136141554315	0.48323230607394174	1.1570738954394746	0.4286569860013933	0.08970638182667987
boosting	0.3928429085885224	0.31416990563244257	0.17546714256281654	0.23347244142068857	0.2315439798455192	0.023157408931873468	0.017972512003891182	0.4496254725031619	1.1872339468192212	1.2004675747690212
boosting	0.34415961583316984	0.06096891294520974	0.11241626121917689	0.02644816749233826	0.04092898319782022	0.5335183932060115	0.3996862211305212	0.31410080104455707	0.371113149068117	0.6126082687122392
boosting	1.4454359176364857	0.6497011938795041	0.47294512597191685	0.5648217435297174	0.44185664356598886	0.5547493039100986	0.7095960415233749	0.5715541829301425	0.5434633116338091	0.5045022843597595
boosting	0.799039919541966	0.4186586978421121	0.5168771293646203	0.4300396532910694	0.48191315839571464	0.10545080623355486	0.09902230526170233	0.008803384670911494	0.9321799324832234	0.037362106148046394
boosting	0.0957021091327022	0.9285448926227723	0.8104797579775962	0.7700598165312807	0.6329934308184616	0.5273155986257851	0.35185122940786484	0.12273367475101347	0.568785952383341	1.0281025424661125
boosting	0.23594025800876256	0.15136271206567864	0.2089298382031001	0.19144568908999843	0.13865124908265974	0.26032899263364284	0.31248294254014775	0.09096083884039535	0.18692082899071588	0.2252121626669113
boosting	0.26298216677227987	0.11961900075483851	0.10421558492015094	0.04124903904521325	0.06552109288689803	0.1383074974236992	0.21163080253222935	0.6842145834232208	0.284882859077803	0.23575050114402932
boosting	0.07929413811250491	0.4369274784540974	0.36008274338011265	0.3017193034771893	0.3513127456544999	0.3141660549825949	0.2312410409441563	0.13295144922235844	0.5071724838645392	0.42404748208489634
boosting	1.3376408733314586	0.461033289826331	0.420917491635652	0.47357251350860896	0.44877604569594753	1.118047180733293	1.0621529837849069	0.6791780425568812	1.4423291116357244	0.8409563016475551
boosting	0.33489760733908974	1.230154081722947	1.0734804278228964	0.9905243459876097	1.1723910771840267	1.4885771508458674	1.551925532282709	0.3167730312349018	0.40144891434104013	0.8854744855047361
boosting	0.8897028344323921	0.5502122785526332	0.8797278044367828	0.6960537643780229	0.8960178345090946	0.20111874798645976	0.1990899359354044	1.296508099282633	0.35117585948363883	0.05917755845292914
boosting	1.5886585831379536	1.2442299321887271	1.2089560465793072	1.2398594362415993	1.1770538550144694	1.2410047232089574	1.2569297094882854	0.9778414431051956	0.9922209993336075	1.0414504448448614
boosting	0.9966920882872832	1.0126237605980883	1.1291307307978566	1.071187321545171	1.2821288811383809	1.0646947833176195	0.9137461277792344	0.019847468901256635	0.668575495523562	1.2872226323455274
boosting	0.9293339121868099	0.5150938815267049	0.41609210481378106	0.5616282698286952	0.5152538036828246	0.3169351642849076	0.3711085877601123	0.04038300995576928	0.8613259104031155	0.3466348511112971
boosting	0.015548238827971895	1.0699380270829113	1.032450088712289	1.1491909521809238	1.0479971298116595	0.8728375037003181	0.9236369524953677	0.5165802406072966	0.021502614104704724	0.056677651703258725
boosting	0.7861369040911965	0.07856271417525867	0.06812208552363261	0.07676739215653142	0.1295826553135412	1.3309775533100672	1.3538269689517437	0.8674431641609072	1.1892035952316986	0.12736087896152928
boosting	0.371884664525122	0.9500808843590571	0.9806879561425178	0.7485431927191026	0.8187032813754547	0.35506005339628754	0.3267250553997928	0.3473908240115076	1.151487981198881	0.4881118848789616
boosting	0.1680476083027556	0.012160341439385089	0.005767507756942758	0.009114528035128928	0.01293717578416145	0.056143485473191576	0.07500094593989466	0.16868957972651893	0.3454746950727933	0.0348166343439395
boosting	0.059364699750367296	0.3186066875960996	0.3797790838342003	0.3597882775489264	0.3106065848025513	0.21181569647937856	0.2532223335266847	0.16517292649108256	1.002204197680117	0.05791559883969121
boosting	0.9662772148518824	0.2506938368758593	0.201424100511222	0.1592891289286955	0.2522968341773742	0.05258953690429938	0.06657410750201756	0.5309470123425052	0.4897019485244023	0.5767284612051244
boosting	0.06206246496264965	0.8614929350553062	0.8740531089106788	0.7556706528736004	0.7792299413363187	0.9873091571940686	1.0758362595073478	0.8897945461369186	1.4543375907100629	0.5079396211877052
boosting	0.6503937396998579	0.6584213369915122	0.815385264312979	0.7532476463843787	0.6569503765968755	0.6757868277663017	0.6315960316130999	1.214464614272958	0.8825105298819278	1.1241732801068274
boosting	0.0722638232171989	0.028564020587072508	0.10732268742272588	0.06956235839670066	0.06752534122327705	0.7145980387975195	0.6710325595819263	0.4541811909549948	1.0265653484292303	1.563145936821062
boosting	0.7174045672881594	0.9888392783107552	1.0220484285077605	0.9817997823217947	0.940595403358943	0.65092784037139	0.5846514424876985	1.3155677665962813	0.6709683702317748	0.9350327542252439
boosting	0.9545782972577412	0.849073569398184	0.8205154681430532	0.9624601277598962	0.8927901639238145	0.9888960872685532	1.0586191596964334	0.47931755306455176	0.7821693847586384	0.38592234843527845
boosting	0.038174268357133515	1.2455947332284483	0.912470431246634	1.0075371822795782	0.9052993124843111	0.38375711031823356	0.3521490591177608	0.655640638637653	0.66744287154468	1.174305321441762
boosting	0.8971574774451595	0.5968065710136019	0.5170343114001188	0.5061202293882611	0.6781177726848899	0.18489512750612222	0.13767463353142198	0.11200658774240967	0.32039526456310125	0.1903509593518436
boosting	0.24018525787939402	0.42425680139641586	0.3859308971166842	0.41430370250811577	0.47124430013857066	0.1800190297011592	0.23708119729096566	0.6994757783228646	0.303323580200835	0.8839347877873123
boosting	0.6244006279199362	0.6732508957635303	0.657682503485578	0.6466857010192673	0.8256568104614165	0.031203910592240893	0.03997910694588916	0.1935763609215604	0.5946827349209008	0.47390872046081495
boosting	0.18448004645875482	1.2435224258857331	1.0122379825956536	1.2775942975780366	1.1956889935673825	0.058622123171662176	0.05629832688748989	1.041305770359069	0.06626401644301626	0.8252213850739348
boosting	0.059083228747411044	0.9715190713188077	1.183326329769282	1.0974507947142946	0.8891063829072893	0.14546771577793757	0.1422768785480713	0.5649735240667206	0.642512550802155	0.19647650534300565
boosting	0.11034021893025099	0.15155333792984033	0.16409796364640994	0.024575177857518737	0.06740799651850068	0.05663444375786698	0.01922722602172249	0.9898524800148389	0.9965049237425878	1.0134386483061582
boosting	0.8409777699694684	0.8140764717383777	0.8396302487369673	0.7248788686560166	0.5186964093890939	0.5275040445364139	0.41300463289926725	0.12873219786848406	0.12946038148569658	0.07986948392254734
boosting	0.8910037837716606	1.0866642211736328	0.991661837942652	0.07544131442808896	0.0980887121851998	0.050575208481554806	0.06850645707158878	0.233119863005644	0.15226945840262648	0.2437221430113864
boosting	0.42865177386486975	0.5625876499178654	0.5241450160732825	0.17206590676642633	0.07925586773202602	0.08630992840102984	0.055101839099888555	0.3756635084819736	0.34030220716348203	0.3956214334812378
boosting	0.16240938394057727	0.19575674320278447	0.23060256590452743	0.7809592238998377	0.6175829391840455	0.5224178853429884	0.6477016767333151	0.0496108565855364	0.05350720021657967	0.1123216440841044
boosting	0.9181279015214187	1.0712372322919383	0.9142131985052405	0.380467748538055	0.3004000875639347	0.31784861534541237	0.3547395008165789	0.6522741662565834	0.5652242458138848	0.6161552062320622
boosting	0.10582820597698556	0.11092911825448531	0.1476235821306318	0.7382728955473213	0.8786156017630433	0.8279952745170398	0.5772347236114915	0.44872260776671646	0.4466452052172859	0.6144411986623467
boosting	0.30630651763974365	0.5626221549981637	0.5532652551724312	0.035586311429328804	0.07238769540617186	0.06604776098686987	0.08535606000719577	0.002829895309219241	0.00988180071133004	0.0020196081434620586
boosting	0.7060153671890159	0.7087870857361995	0.7401586571410878	0.647423946595015	0.6425822573303708	0.44895252991236556	0.5180575153367565	1.4802293426065831	1.1718211379249601	1.2687986184710172
boosting	0.4880974542344434	0.2910596225351072	0.42333996882135283	0.3819143784455446	0.44707493008089294	0.5430149311151724	0.45904818012852944	0.13231937998052096	0.17577692771563505	0.1414659354910139
boosting	0.04792646314082664	0.012343286150600213	0.005192220330695156	0.8318189534527758	0.8939337972811977	0.7920811557328117	0.6159062655800857	0.36756955215874354	0.2735068384930197	0.38117845438994885
boosting	0.8864607683966957	0.8752149917966684	0.7594169395628363	0.3516429941372251	0.34066619446009694	0.336802860040613	0.3454902224453958	1.1991145120466666	1.172346333713957	1.272399915212948
boosting	0.2942900925305354	0.23955263858243914	0.18607122546618415	0.91859591409068575	0.7631980974350536	0.7714364487406665	0.8075652351865448	0.08207551017258703	0.11713337107787992	0.0679305376762498
boosting	0.4983701282297334	0.5321293095476747	0.6883238201088209	1.184668131996786	1.1484925905527539	1.1622082165671987	1.0552541655398038	0.9895012008163946	1.1132636517458065	0.9702117395149787
boosting	0.2987687754188248	0.3930969632763458	0.45639017028484935	0.8924635862340775	1.1543144166279957	0.967338817701625	1.0598789398223731	0.5845484467601009	0.45087911139821985	0.6146874658635788
boosting	0.18222665481679562	0.16441142131059355	0.24087506923716903	0.5988968888365718	0.6442137576237696	0.5331228895102742	0.5594563230789923	0.08875075941989737	0.10638922780184105	0.07698303938063744
boosting	0.26103137793116427	0.3354469395389229	0.18236062648973475	0.7015303102080125	0.6133023112732091	0.48971396134262296	0.5637256679548784	0.806760035177697	0.7985339955096487	0.7755585449142575
boosting	0.425962653312039	0.27081151159386085	0.23189145858562357	0.7957458539499257	0.8006635062943618	0.7999894600072776	0.8385370046642926	0.6790848543000481	0.6758241357797707	0.7452020185318045
boosting	0.6832871562030184	0.7977710443311554	0.6732255420608271	0.21889232201388134	0.19474336132720566	0.1556547248598344	0.1703991989733009	0.1213597008080122	0.20127973179724049	0.18311729517727937
boosting	0.3678103679891838	0.31161564174468226	0.3818754063510978	0.9046176361865669	0.8459145051770754	0.7776955789008175	0.737860864142118	0.0869367985599173	0.14771804979693515	0.08094217098414269
boosting	1.1460473276650245	1.12818035116322	1.107734202871485	1.3712425651623001	1.2768961883237073	1.2166917412401868	1.21492966494985	0.928084940213938	1.0638318873021868	1.1303875326730914
boosting	1.1327497642935043	1.0800001644973376	1.073500612940384	0.013761723991102523	0.0012048436084279891	0.016713932861926465	0.00832524262091856	0.6696014932567069	0.4242639107749666	0.4127626204156203
boosting	1.2491036887849856	1.2812066027133653	1.296543286084931	0.400507287200342	0.4503870743558727	0.4128194689675781	0.40259940288113844	0.3519818710747043	0.3292590123680849	0.2928807127290993
boosting	1.1715926285941805	1.0260773978777749	1.0278185368164507	0.6834504724536464	0.6624884795913794	0.8743579292361152	0.8821834122886166	0.33924348721082553	0.2873999874923279	0.4188837936868748
boosting	1.0854688259996426	1.1512178937637196	1.1212772193235654	0.08346558912441732	0.028440278103782746	0.04328754553763475	0.02462776348276987	1.0313017639516293	1.2022480843598078	1.1891495134616241
boosting	0.8237744649798916	1.2898196816285736	1.120440740891163	0.009352283782458438	0.013623491797487966	0.04445249456764334	0.00983463124598418	1.2315410512260478	1.2325753551510075	1.3108748465450806
boosting	0.025602500418016576	0.008532358922458974	0.01084678932889731	0.009403001640625287	0.01799154707763776	0.019309182178930007	0.03891523779935202	0.013954707879369477	0.02260100354966395	0.034243923360544236
boosting	0.2670202931176001	0.2690004548216803	0.19197035683300864	0.7659178139235847	0.565133739176825	0.7427514832550637	0.6774590504611689	1.351341810858495	1.2612422882696521	1.319212561180828
boosting	0.328850448859367	0.2937129783368614	0.33225755476492685	0.9057389936887921	0.9365401388505162	0.7661763086621565	0.9094032729019476	0.3996642003427395	0.3211817498319631	0.37965507611642213
boosting	0.3266277358200273	0.2454905432672212	0.20159306091631277	0.15242192867636445	0.24907704768202785	0.2857164054548249	0.24516838102682503	1.0510693017384543	0.7630280684431081	0.8473087709657935
boosting	0.9892779589173354	1.1086473092933313	1.046798791569784	1.2686900573513311	1.2236000430951746	1.2385340281172899	1.0710993584299093	0.8529802649602416	0.9495693293968458	0.8127908250200344
boosting	0.9519003250677103	0.8499481443031625	0.8857710495661459	0.9676340073206435	1.2160149213151539	1.231267941000355	0.9673139809529079	1.1566304049019411	1.0329225846679875	1.1030887495881103
boosting	0.7034556533832665	0.5437965609201989	0.6935022177412417	0.799077283675689	0.7203950874226898	0.768427756661451	0.7885138771801588	0.7287066696743782	0.7668892184594359	0.7496768463228805
boosting	1.4428126117828541	1.6595316649292216	1.5316489787970697	0.2662759056659581	0.26175727114628977	0.19924224834667262	0.2990604880561741	0.32675052795649884	0.23262204631867464	0.19360948667275654
boosting	0.2502697805365053	0.11831423293748619	0.03476622249366212	0.8683144254929984	1.0021102569902112	0.9591099864844533	1.0933376344282382	0.5291085673876768	0.5859889768522927	0.5163811881733694
boosting	0.28617426200247614	0.29642072036861644	0.2580006994904878	0.47301876268270526	0.4705235863186379	0.4021880160294776	0.3623257889723146	0.4862048046894721	0.6054339549193002	0.5239115642255328
boosting	1.0234179729977548	1.2468281543338158	0.9190547942247249	0.6207797236408711	0.787246043962947	0.7416450730025728	0.558858215151992	0.050946462539631726	0.01409191011909686	0.022418483540340546
boosting	0.6516989890306797	0.8774001764161825	0.9429106584586097	0.7954636411406225	0.790826100027177	0.8755413313428804	0.781472259283274	0.2574149854194925	0.35027323421292167	0.23551433268315336
boosting	0.5682906375111831	0.62726893380203	0.8945220302314117	1.2381411552705133	1.0043103335646408	1.0181143573580294	1.0512256888187386	0.3899173657136884	0.5471012650849695	0.4109832175114392
boosting	1.020538593560783	1.1538199072888626	1.054406284856208	0.5876314574542385	0.5953019803384364	0.8572020921509746	0.825722811423285	0.193863778154784	0.26822183938917765	0.29423596028755333
boosting	0.17580947576106415	0.029592994736759626	0.03857482429452819	0.8144677083670534	0.6190312955602921	0.5608476895237492	0.51049644841128194	1.235959226089399	1.160478648919656	1.0139170873747996
boosting	0.6262868831116986	0.8071654463897571	0.8675223677303414	1.398116104223432	1.4175227795000678	1.2414479799949416	1.319639352067832	1.0657248462582554	0.9658033765469602	0.967805691212239
boosting	0.4912520715734378	0.6100154802682127	0.5472708680200012	0.8540978200600001	0.6179848646607015	0.6735729498956085	0.8310129618654769	0.3485497227013481	0.4294408477841696	0.3213859325953901
boosting	0.5053118709356371	0.7410099594743833	0.5576891067110646	0.9874174322925897	1.060083343595521	0.8751954999340613	0.864555691971572	0.535574398225013	0.35221650631473966	0.40586522494976235
boosting	0.2276959719008591	0.22614056084737763	0.1508578615630955	0.17191292985634476	0.3217079407121568	0.14033026651679598	0.25170026101035925	0.08266953755446581	0.04163726598597679	0.07021367356435736
boosting	0.04839519305420267	0.005281882253536095	0.05278078171202249	0.31815987383224714	0.15882547123318952	0.2110925494476747	0.29933194393565943	1.4821362908881899	1.4025073757175814	1.355655786322948
boosting	1.1749921891927853	1.1607374032878677	1.2407712258556702	1.2647191515752552	1.1924412812646106	1.1400401415413721	1.265560782044501	0.5102813320428509	0.4061025497833234	0.5251144387240432
boosting	0.18473043564847266	0.26702545220355783	0.1938808210242915	0.054990371234017676	0.02419119952736671	0.10069984345042551	0.08176630369127028	0.8328143119537761	0.7588859245681033	0.8729688649969725
boosting	1.067882334656779	1.2052472718580793	1.0776212001734997	1.1939179787835903	1.150323594993735	1.2807929048075735	1.3164867849475237	1.2531190887642145	1.3207857662645568	1.420038002760426
boosting	0.17912452755895233	0.1062125207491343	0.09323323877156914	0.3967609486961549	0.23060311369227893	0.36133084142431804	0.3287214862708259	0.40037482952217035	0.40496973918110146	0.46273428897619306
boosting	0.07064781832737864	0.452866224297775	0.2772479339652721	0.12671634541053556	0.17450665204779356	0.13591001568093083	0.21887205172641033	0.7117228111948222	0.7205696644401773	0.810262743438817
boosting	0.07231185548618267	0.028762082982196128	0.03414856158123675	1.2497533975661366	1.2438759474354502	1.073725964568674	1.1469997104117897	0.0463154799246647	0.056956216570407794	0.03271534904742045
boosting	0.6639587575314719	0.6413951460397156	0.5222612727020183	0.4167164901493913	0.5906296939192162	0.5457527358308352	0.6294385334889947	0.2953235139599964	0.2559025108343227	0.2759222933341143
boosting	0.044212744845120514	0.04257552401989329	0.07612537230183665	0.5458543818516365	0.5359482550087956	0.7081260657511483	0.5632985603952436	0.7907635811326822	0.6386528793588038	0.7177743774270677
boosting	0.631596035666627	0.5046926028166752	0.4569033674825044	0.2210670742431037	0.31332341778027994	0.1823873232145361	0.16857136609947018	0.5943892154069842	0.5151932019568163	0.5278579339975048
boosting	1.4502056052156542	0.983944946060368	1.0209445924968563	1.1891918089748779	1.3220753067930489	1.2511387729479262	1.1895417784587918	0.26119410733078496	0.2710977188006877	0.3580906577073835
boosting	1.5277056186026854	1.2985073797901727	1.2966963938655192	0.4899553821339779	0.6371774675545187	0.6421572572291815	0.5061217963069111	0.4679636761455468	0.4660581565947158	0.40143251360918164
boosting	0.593679052437807	0.6532556211481644	0.6891807615859379	0.24831914567375515	0.17873287281888345	0.32716733891053895	0.2462722172306036	0.8238059170894338	1.0312809395592615	1.0669115065448056
boosting	1.137451579757069	0.5332006229386372	0.44515897817361827	0.9849844438877396	0.8929905150108904	0.8287034035839612	0.9644283385761662	0.7472267021632232	0.6884017100254314	0.5443639945760768
boosting	1.0678910850577745	0.875579075483961	0.9808480012609997	1.4422726950995708	1.408131774430307	1.384900995072474	1.2346176310578252	0.35663478649467517	0.3080090674852519	0.31842388905521724
boosting	0.020337626660367987	0.18723232776123988	0.16748269550074968	0.6947602626333463	0.7227783984901592	0.6228055768623993	0.5924223600465852	0.50314753467445	0.43432821456742665	0.31065411766748885
boosting	0.3667463321156769	0.4987928317894331	0.7599208342423229	0.09146454104690847	0.15182175672854545	0.09447021642346319	0.1360375293922159	0.4444011802791312	0.41340216676597635	0.6176204843849215
boosting	0.29612432856783133	0.42278241480132933	0.27799652962554394	0.5685470763709766	0.4920517260174495	0.6585079883481595	0.5079417576143886	0.7157742047342963	0.7947812108207132	0.6664650820823874
boosting	1.0771480980276085	1.196682525862129	1.2119862013247724	0.7549248937206142	0.6083031607413999	0.568695086900262	0.5046831829652797	0.8689062426350365	0.5950359298824585	0.6988833455470552
boosting	0.34719629441749905	0.2906121631035619	0.3754790714348496	0.15203208967600623	0.23775759032346822	0.18069149784287825	0.13975235292053972	0.1783162563180346	0.27416781392800954	0.20147429125701738
boosting	0.019430045536922992	0.012090239614170306	0.020166806540406045	0.8855583901101487	0.9002611341486721	0.8132537121959965	0.9416718962776357	0.36908725609068593	0.458012504621465	0.32557983972677274
boosting	0.3660803016407996	0.4438778849092622	0.6192723462745979	1.1195971648202871	1.1549061216446033	0.9342108332983924	0.9857975633755921	1.0745448483068354	0.9123838284795137	1.0273370518968803
boosting	0.057061447440172795	0.05884685542332579	0.041765263219941826	0.732093884058283	0.7771069177991885	0.6041053746397717	0.8450162536747234	0.6744635000596844	0.639543340446707	0.5511015959706034
boosting	0.9511594775870893	1.185803901644615	1.1948257043837391	0.24022333857822722	0.3195365153796768	0.3106110402721732	0.31701993122270394	0.08350359234407269	0.0960887982263352	0.04846960250256572
boosting	0.15391337199196994	0.09187595551486	0.10195915282469714	1.151498387223067	1.1241216394911016	1.0703566792439831	1.283635663455131	0.023089180613113394	0.017158554719498727	0.017368206070510192
boosting	1.0040862739227436	1.0411471485003068	1.1896559851912103	0.32399270362149457	0.3610286337839756	0.28371087225459113	0.2622431912625164	0.9767698615431067	1.16858470373534	1.0635694671238312
boosting	0.9500659657439642	0.5984956502533796	0.5357310977387616	0.11714727690604074	0.07908929880157342	0.17090595742883674	0.13059238947928223	0.36856361165414936	0.37253025242930865	0.36775571027168863
boosting	0.2753859908053351	0.340213993839965	0.2886910417223695	1.040210548717668	0.8132788893539018	0.8949235351440736	1.0978854499999662	0.6233744827686145	0.6484603088080813	0.7557930062209443
boosting	0.8324579637832673	0.9184113228584837	1.0465216305819192	0.48760741652667827	0.489284477306896	0.6007626864405216	0.5879951796164274	0.3110380202129979	0.29070432145892233	0.30355236638901834
boosting	1.21479635418653	1.6031603064385909	1.4615413773407269	0.6700865244502422	0.6424706005695899	0.5461312661544051	0.6541769056999036	0.3253159221390816	0.38607109131305195	0.3067857971377964
boosting	0.5721686243214775	0.6243757353768118	0.6606617488713556	0.48492470131310267	0.4208049044303017	0.413057029220367	0.416947871565914	0.5016515803239339	0.5582682848366242	0.6126828168455999
boosting	0.5466366974478253	0.508086393463531	0.5183140539051718	0.6056099093673956	0.850671241566747	0.6967288702976481	0.6221347714221881	0.5302051472331368	0.5230840423699168	0.40921995919211
boosting	0.5670902243600099	0.5306680059167244	0.5237094524288988	0.8880677271934404	1.0812738351958704	1.0173322413383812	0.9534341657368277	0.9051965816848047	0.8240024071674621	0.9073365984213224
boosting	0.40203196948633324	0.6022194273413098	0.6598159652752232	0.09514687820707987	0.13653280914950905	0.22760087401668438	0.1336978509479456	1.074755598283241	0.8821103673598463	1.1315749533204156
boosting	0.9074808845761116	0.7915487827370787	1.177134145013731	1.4880529624374264	1.3420037356520813	1.2611266197836046	1.306317455936073	0.8425845799846365	0.7839966276855046	0.988974564288972
boosting	0.16526732597528979	0.1887324574228305	0.13784785572571184	0.07542683900478996	0.07174890935700318	0.10963869101457281	0.13604880149883017	0.5119112019676395	0.5269718951134087	0.4378156024213705
boosting	0.25288127522638904	0.18988918709537944	0.278935821478553	1.0814446033519085	0.8713394483065788	0.8591794468213905	0.809023963720053	0.36995338031868985	0.3137056444199567	0.3373309053798734
boosting	1.3173414810715043	1.3167501698064632	1.367081393040383	0.07681988495188577	0.07329415753758287	0.07320653997073549	0.08912526140387919	0.5260989816138129	0.4897529270483501	0.3248104316567968
boosting	0.29922633596207415	0.22364348262132558	0.2174859701097974	0.9201186986051888	1.0420947660828264	0.9471739563799021	1.0512900523491593	0.07939320905852679	0.14853123617709366	0.14695267877475912
boosting	0.008637782330633687	0.003587369177466898	0.10664815196050931	0.7153531440848376	0.7784217205841335	0.6618573769264636	0.7151234133678537	0.5910511033948415	0.5306871621413749	0.6907131657827428
boosting	0.6157108352121943	0.6750264819108671	0.5430850372973515	0.6423663643042762	0.4339131453065488	0.4589599346964708	0.5837321727368509	0.2233209603992	0.19649792065788932	0.2252879568515489
boosting	0.010816059481261839	0.11833548855124079	0.09131074730673859	1.5700690029497384	1.4411705983606864	1.4221254966218573	1.4067218027925226	0.20122818404339698	0.21547768208846244	0.06696156769611522
boosting	0.9489516821690905	0.8575357647913358	0.835919681415585	0.16833267571309174	0.24084687529184912	0.14667513061807216	0.1521326992396869	0.682248922382732	0.7440175229927638	0.67578632612754
boosting	0.8986198831153094	0.7761159925677563	0.7704532710273486	0.6545644135402645	0.8376706611099731	0.7831188437416035	0.8226060294698982	0.1521582528988869	0.17382705268310314	0.10441611147580833
boosting	0.3331313030420565	0.36836279291552554	0.3222654162028915	0.1098458725750309	0.16766453178324267	0.0740894109190264	0.11108349493603856	0.9162434889746038	1.0543295620830633	1.0403044470597318
boosting	0.25146776534732673	0.1774130321978441	0.26225283366109764	0.8952115392073843	1.027952776991384	1.1409044821260863	0.9699529979814449	0.124067323038201	0.09840910568164168	0.15501715521583032
boosting	0.15455521285836094	0.17196792479731302	0.20054934788782874	0.195899516636535	0.18944742819898952	0.339539149471604	0.17255574782179794	0.11463189096560723	0.14083854484568448	0.14991145028448694
boosting	1.3006280060916233	1.441976989044656	1.2576809210676003	0.16289495003139637	0.13989036837630867	0.10758735725163855	0.1684245500927099	0.05534982362029021	0.10391190650004668	0.11994869291417959
boosting	0.12173047118241757	0.032640165096672204	0.02074357505163617	0.022359642110046766	0.044872470265927826	0.04222328508904002	0.06335997101276347	0.7275275558262106	0.8779095260274706	0.7405557499559517
boosting	0.8370969804826408	0.6690316065941766	0.6358265863125071	0.6308016193172042	0.7342093455084587	0.6555554446656048	0.621228190196055	0.8084108764350273	0.6782768456695017	0.6922299037917057
boosting	0.7877471893400759	0.6822888776142307	0.7851040007329516	0.031023508484769	0.0227023475988172	0.023524704893490903	0.05528696988886745	0.8030443250182668	0.701012327908563	0.8631945583829512
boosting	0.9142292409690334	0.9693499726183596	0.9311614035936822	0.25603023118086476	0.19184412008923285	0.26446466084273923	0.23679247603070758	0.15671855808514934	0.12987708009515653	0.09441919063505504
boosting	0.7888588486159543	0.9587960382842698	1.1055262139155901	0.2061087226425824	0.17973704241247226	0.17255554123632585	0.1580128186299863	0.14184721649231846	0.1234506474481641	0.20468352483763697
boosting	0.615726843090011	0.7100996463974527	0.7593148146735397	0.047929119959908034	0.03545222797655787	0.04429297189880208	0.05941500796091419	0.1772729403210783	0.15342249111377493	0.2424244605643962
boosting	0.09131317421664377	0.13175460292025432	0.06411787690324892	1.0511682714262975	1.024776441756877	1.0458545549924991	0.8073511658133085	0.06053292024219779	0.032951150391501455	0.019389418765821877
boosting	0.7796525011256354	0.932420080770687	0.6682179197761123	0.6177527322965327	0.6630468060982337	0.6805031920209303	0.7518243339189725	0.42006985829079035	0.48548774336558925	0.4417057888438232
boosting	1.1832910729455364	1.2935593531731553	1.4424868309997654	0.13485987228989366	0.07917093167538783	0.1257999798225188	0.03810480720317566	0.4181354461790183	0.5655673751338504	0.49486824367744453
boosting	0.30296483366323956	0.14452218849471393	0.1708838850643892	0.3010041619922352	0.13649682593110612	0.14484592312659123	0.22716966451687823	0.45573341337031087	0.49287031959531696	0.48353272500822303
boosting	0.04406909422629275	0.12672662655907854	0.07514707456855055	0.42021562818992475	0.3884565481620034	0.30462117276517003	0.3524079794596087	0.13065690816667394	0.2918906603221507	0.17116743863703063
boosting	0.4203152074156896	0.32425229000338474	0.22839436919998785	1.5611022848367504	1.4471223525670165	1.4906452111107686	1.5393071510855898	0.08002151114284274	0.06545083528573112	0.013718056502652757
boosting	0.44548791388628606	0.6018709467631901	0.5013986634424394	0.32522023854714777	0.39805129439432485	0.3999260584391713	0.3805842784774725	0.5905306527024742	0.7745035270486166	0.5872218425064288
boosting	0.534877206091722	0.4374500051543057	0.3970264918196193	0.26961392182179644	0.25140059948824056	0.2191148296740795	0.299121851546811	0.9850503457486545	0.8388260100191601	0.7883393631959854
boosting	0.22372054565421146	0.2318051726931917	0.2606645036051307	1.1209270150565442	1.1217580801162461	1.0653828234041505	1.1401664407410503	0.7119460685675	0.6767589668048074	0.6152866313003381
boosting	1.1720258486611996	1.0478598464689846	1.0532185856928495	1.2674965571577992	1.1992030717987363	1.0813207998568175	1.1761197763846312	1.3520003329910133	1.2481616470918167	1.2304279291694629
boosting	0.034099949296890225	0.011511373851579977	0.04380278300373458	1.0865125895762036	1.139155468843692	1.2366565184240759	1.1904968849852489	0.6937788796574794	0.6334878249159243	0.6598354202425492
boosting	0.37484413753588613	0.3813938575679556	0.43973250123884433	0.7401926987340248	0.6843535527802316	0.5988858833871423	0.6714914783159588	0.20299402280889295	0.276522269524307	0.2593571254546957
boosting	0.5733272006191527	0.6755185931580736	0.38588763869786374	0.056109118830719854	0.04847109866826132	0.01439784425443814	0.04650959304742674	0.27824046350708376	0.3393821658761618	0.3233392600416541
boosting	0.005072919466696734	0.042742354357711156	0.04852019619999828	0.3974445943632622	0.3507389851134352	0.3837985393352088	0.3511479393588924	0.10494082546474252	0.05266322333773993	0.07046394033073455
boosting	0.016517709438214227	0.07747807295723157	0.06383790527426081	0.014058774458193922	0.05352772379772987	0.12139980877087089	0.1042296769766071	0.6415352469828134	0.6843621866109357	0.5498300629144053
boosting	0.06653272078346378	0.17848830444679545	0.16161151865162715	0.03204831330649063	0.08095997376216339	0.08676124417973616	0.05097170834577971	0.03150614978898165	0.021749311587495886	0.013845484783742822
boosting	1.0437463572962922	0.8669038034311197	0.9084526340632779	0.20308301224640454	0.19919425078500247	0.25037953827010506	0.2965180187594621	0.12092858791528927	0.0551736020601826	0.0626738774119273
boosting	0.037909323313950166	0.11086190142384056	0.17927556246764914	0.4548934541518867	0.5631190921146406	0.686770786473471	0.8636626384680272	0.10574902218976462	0.19970472439944814	0.21156416074877854
boosting	0.9680061232233765	0.9432651334664904	0.9149609922391038	0.27491457093423455	0.36369204314706677	0.3211861489723485	0.2542545656967692	0.9981193677416687	0.9757399704232306	0.9379259377521473
boosting	0.6081752664953679	0.6873130494174596	0.7092078955489537	0.13272260171719524	0.0804401085166882	0.059495755343311196	0.0706974722849644	0.9248159038016487	0.8910936085156274	0.8270094375450603
boosting	0.9225475580595807	0.9937087396850415	0.8638695278311465	0.45957550509171796	0.44839236572087965	0.4094715036923346	0.4455409044789866	0.03037217176442166	0.018843666086831277	0.03642996434523158
boosting	1.123689188560675	0.6023033689355795	0.597735738960982	0.42289197250745286	0.36579561161873303	0.3422257239824374	0.42157292737133717	0.1520616817481949	0.25831015835637755	0.2990680144272048
boosting	0.9161031374829005	0.6510922119228721	0.7775634698522021	0.28985758365709063	0.34007702294010456	0.29227885185145386	0.2520378043371913	1.0960349069108342	0.9204705991015512	0.6025693961610248
boosting	0.13355947722532807	0.17442374774909958	0.24893986102924429	0.15642336163245424	0.1314735678203379	0.12147068497348268	0.14381458600269054	0.22482381193931125	0.1892446704169839	0.16702526447207622
boosting	0.18537994428133883	0.28430917333924893	0.2953946380659517	0.5035722062614386	0.3685630955727554	0.5483480538259895	0.42439272525328364	1.0958803803201733	0.979042320705736	0.9654766186125364
boosting	0.3137865574118567	0.11689362446903881	0.17486478805544003	0.38994579174127586	0.3374357676368697	0.3163294288485464	0.32896537985949637	0.5705607877110227	0.5840663380738566	0.47408121508073203
boosting	0.044942503872682775	0.023915896138668492	0.023437727052139153	1.1774295209130723	1.2167335322688406	1.1576245781515182	1.0189982524296992	0.5599656243616873	0.36831343051945076	0.37803185107030346
boosting	0.8414579942817056	0.8654578284201973	0.9603705142813064	0.9677667880026766	1.0518096829265775	0.676754326725676	0.8744232188590575	1.2614702432183214	1.4541540000775803	1.3862259587022723
boosting	1.0063525046301522	0.8601023331602159	1.03808523809644	0.5810754574351299	0.769277868565679	0.7332798126169486	0.6848819860034433	0.18466464995564466	0.18885207493279582	0.18438969335363692
boosting	0.1048147994468357	0.056076738086019526	0.09630465827426242	0.2597217659405072	0.15438260355878813	0.19533450384892523	0.13371586896880686	0.7322788531697626	1.2582548515378802	0.7055327952753884
boosting	1.4516926351193364	1.4099020239372309	1.392576657993063	1.3383441966967817	1.2528365155686976	1.052507149717883	1.188818263476404	0.1283130195687721	0.14936062509140532	0.08885113605848385
boosting	0.24037771299376864	0.16449385224121452	0.13795217528852638	0.7531417754011039	0.7689637127195006	0.746183586681289	0.6687526955193999	1.0760817327604284	1.0261100492031663	0.9316837866689225
boosting	0.08221246431851134	0.09383264633574513	0.04659812179624665	1.145127922088039	1.1671988148736963	1.0587951580171557	1.2455869189219722	0.4988767796198246	0.40255621669281255	0.4563674653376721
boosting	0.6508756652166764	0.540596738322993	0.5184330536090097	0.12727114036613016	0.18114684892209074	0.08397214349982218	0.13349155184001069	0.5405404043908206	0.6067933410419896	0.44227873776966475
boosting	0.36481717509923217	0.37922971054821447	0.4412869752375086	0.036170381547958354	0.0321445312577806	0.01135885168554006	0.013824671798628656	0.9477498756045064	0.8290262615604241	0.9329416871305527
boosting	2.3916903084803798e-4	0.03719727417600039	0.004376193164893097	0.0461087185192735	0.03237577130114496	0.053113814373292614	0.0012302968605410203	0.33945550204514247	0.2274726932898316	0.24802897306091795
boosting	1.341005383037987	0.987464389752456	1.0629962922922893	0.06584380350436887	0.12249022332461762	0.2632943521456219	0.1400257888390036	0.5110250771702283	0.22607230309079104	0.32041832506427614
boosting	0.07591936986470649	0.010939055582852145	0.032259160173609164	1.0869795313060664	0.953132978345546	0.9221322041864999	0.8627006107921505	0.7534506197528926	0.7463912708012729	0.7085168348304093
boosting	0.1509215052080448	0.109618253974414	0.1387410717368774	0.06478411429220443	0.09005722551175407	0.06875859808456	0.07226546808560066	0.0696872626926454	0.0780156964629378	0.022015747926475936
boosting	0.6111497638194567	0.6396298458486803	0.6288115986365141	0.35331397945507553	0.1916215588924833	0.20416589892645995	0.18875875779651252	0.6656119521383252	0.7645975519429308	0.6175887263516447
boosting	0.3544649786693438	0.49694610326936095	0.4382350333506912	0.5484106716819276	0.43866341129175984	0.5086481536500794	0.46603422661721167	0.1661930944455009	0.16799315913331045	0.171915289832672
boosting	0.5588103071047288	0.5748065070565832	0.5045387115956587	0.0383154699186268	0.042304496389761685	0.09601988573627934	0.04320674488990408	0.07578754186827277	0.06905754975849193	0.0830487058269619
boosting	0.18245241798780615	0.11838525477823843	0.08515467627812323	0.503096054744915	0.43234634792986243	0.5647094586234669	0.5540644826173701	0.5926574988556501	0.411020706828944	0.41268278958795696
boosting	1.2850267916032756	1.1348806887953762	1.1191589043164902	0.9077434813194053	0.8763615854881345	0.8596002703146697	0.9241002706857459	0.3573367481406171	0.28798868156051055	0.38660107424696805
boosting	0.09570487344292983	0.051206545250327085	0.08701306861965385	0.22737066645145854	0.18537261401574578	0.21073052529752248	0.18478338064511482	0.6296899331097245	0.5154723878879676	0.6899042063045004
boosting	0.6946933147517732	0.7764848275148116	0.5646032941717753	0.16675372172596928	0.2321152946558892	0.16801410400222067	0.14101839912000977	0.947216811262802	0.8432302640784931	0.9368558423388458
boosting	1.1193823151423237	1.0842894449166522	1.2604912268213575	0.04830906190156401	0.10822354098592453	0.03787878144634911	0.06105108528504476	0.07747479006153726	0.1173355957747016	0.09537379866882632
boosting	1.3663264445491567	1.4323046871673681	1.5315105892129914	0.38299746444017246	0.35812506667552857	0.25129866654208943	0.4360213097921016	0.677212758205282	0.6740993198611757	0.5804862564349781
boosting	0.42925541723382676	0.47856211532609677	0.6754651744278147	0.9669975838000625	1.1223181386614998	1.1641770378826861	1.0064642543321962	0.03849731186645042	0.030611556374631664	0.031977600852368754
boosting	0.8873819480640269	0.6597802640467436	0.9178593716447274	1.0982351329647733	1.119113059188941	1.0948970534931879	1.1389171874717023	0.21109909586798167	0.2168866366244451	0.16861794669766197
boosting	0.6580629174525432	0.4132447119720541	0.5485685461517058	0.7676724398087846	0.9225663576836873	0.8766242042542611	0.6664304044050892	1.2173340747723933	1.1909942837889809	1.4245070706415455
boosting	1.2634571853289394	1.342142419237225	1.2092274819145465	0.06166580328174283	0.03165103209440415	0.03295057963364978	0.02172848338757463	0.05669860962077642	0.02433034251076248	0.03289439800832804
boosting	0.26285635009139374	0.24131329403444585	0.14826607506869727	1.2802712908470446	1.2711674087827909	1.4506439472808497	1.3686411614228395	0.8505784370608871	0.6585339797012928	0.8422981393723208
boosting	0.29849816882842783	0.28564242432516895	0.355419236618171	0.12071664669274591	0.1420161264651262	0.0988965652718218	0.1614470054197768	0.14225082464640273	0.14917927418456747	0.12555190403911126
boosting	0.6764617709978498	0.6159317999944618	0.6637125980025192	0.3405582136554388	0.36556386528700135	0.32915145589545397	0.3114238545305781	0.8314020385204272	0.9394370119326118	1.0777843926199506
boosting	0.11459725248407189	0.07510285765100573	0.07945205608756933	0.6383654250207983	0.7102747366313295	0.704806800965707	0.7610759499947168	0.3624163901169183	0.44661987291011	0.44676219741663736
boosting	0.10217061592388309	0.053446032285713145	0.03237638497150874	0.08615067319039127	0.10481324481502134	0.07381002083550416	0.11524670450617586	0.28974529577798286	0.29545970201713845	0.3068007929732644
boosting	0.7123428630380584	0.7386922251257833	0.7235010101705095	0.7830524496834623	0.8504395036448348	0.8214175639833444	0.8065036830124318	0.1533936578324683	0.2013783706600303	0.1507669264537178
boosting	0.3166215772094122	0.38190464788922335	0.3730060399351927	0.759490187652611	0.9411773012294593	0.8620725508886465	0.9264747675639711	0.9474113964661399	0.8060727745152283	0.8031775744529556
boosting	0.24189352705456735	0.33184089286835117	0.2561305787509143	0.5613268105356792	0.6028224747443848	0.5928423014654506	0.4514988084282198	0.9242873206847185	0.8552055963778002	0.9256602425999946
boosting	1.018293828049096	0.8350332938392963	0.7880738028638921	0.24719458094937938	0.2503187465317361	0.39837662597102175	0.15626869171059574	0.4810896826075509	0.6154325739835396	0.557813486539038
boosting	0.8730366574623336	0.6608569037800808	0.6475279305700364	1.234508185098354	0.9088002268596975	1.0929840889111249	0.9146781243865927	1.539367728038445	1.3692106289239958	1.5044890789849286
boosting	1.070870366464416	0.9939792090421586	0.9909271861475247	0.9076034168151497	0.8624007673450996	0.6607525425118292	0.8014824491381058	0.9628929085020859	0.6634506023177936	0.677390875820198
boosting	0.015273061129289958	0.0955887635862644	0.07354071930902377	0.5993577545476915	0.7926548976011027	0.8426509576286412	0.8697429244751179	1.3332200155596552	1.345904841082484	1.4112469170693807
boosting	0.849954736726824	0.8442945316758077	0.9658279575619858	0.8909734130462426	0.6991803648170164	0.46490744467076184	0.687273921023429	0.08398306249937218	0.08870727716218235	0.011331183510776818
boosting	0.6764993313367007	0.49707746209754355	0.49386403959912395	0.010629115292473333	0.045152357530716614	0.03577717024724959	0.02663618281059325	0.04536915163374422	0.014904369847837832	0.023002629885083253
boosting	0.568640470096726	0.7738797079603982	0.41656682834830083	0.2490303007841686	0.28402124430376274	0.24712749807702747	0.2400540756639612	0.8212289087923689	0.9565241977447536	0.9611762087340359
boosting	0.6697202066401295	0.7496495268979113	0.6798327007341025	0.12998954017799716	0.25702394698843944	0.17946944959434183	0.23307221157380545	0.28076726239887523	0.13727375289857652	0.2855176580855019
boosting	0.10523289197619275	0.10302932845861258	0.08761342325256362	0.009060131594219784	0.018364089608193263	0.02490710111782321	0.04534058444130437	1.0736569896795332	0.9450175336250617	0.9296316386061391
boosting	0.29989442792032794	0.2231308932735272	0.20306413738378654	0.2006092893722862	0.32728659736602894	0.2720703789831277	0.2091588638497664	0.08101703042475406	0.021459799505705878	0.0603501088463217
boosting	0.47550686126716085	0.5571509549252807	0.6881286749789193	0.1446082010172251	0.11204041397132453	0.12081200675196423	0.24478936230266785	0.15987428391773284	0.14591209159359333	0.2166876725953774
boosting	0.9434152877244137	1.455084506018882	1.3852871894159509	0.44347710548295194	0.5442545189920031	0.3415432052012016	0.3076238743133474	0.031635744029141474	0.0332472768795664	0.04949946359227115
boosting	1.4480524019282381	1.4974829414408595	1.4267643611688616	0.197115043738306	0.24006964073946918	0.20663400778446708	0.19314942818205572	0.6113829850546113	0.5194428092494754	0.6608798361637819
boosting	0.11237309442161218	0.27541746528872224	0.11982228273841197	0.4066260251965483	0.43083598774949905	0.4437723126783065	0.40037586972257505	1.2386147862343357	1.3168135616641687	1.2493276491073706
boosting	0.90566371248094	0.9961186227464903	0.8262834687904154	0.5944168611870742	0.5646839670281533	0.5399271259107181	0.4987371552982353	0.6474787844800199	0.9863669865594805	0.6954411682430937
boosting	0.5975442061470928	0.47669325612907537	0.627249939362194	0.8409879566015196	0.5942327853865381	0.7316389199835686	0.6684909219902615	0.9549168130692479	1.1065630233119172	1.044478825375522
boosting	0.37583964579020496	0.19005746751888547	0.1636365326359512	0.6688744063075028	0.5969222557758194	0.6797571041894352	0.5201527245758616	0.5464873543639523	0.596833838363808	0.8224460756172862
boosting	0.36067791242526853	0.2625374699314663	0.26995645198872686	0.2169920765315387	0.2735074089262507	0.2205733057738007	0.33002156280546757	0.12042047875347335	0.1702446005530145	0.13171483563854094
boosting	0.7025668038581264	0.970682685019141	1.0798983939520543	0.10926209854589886	0.11722963455030355	0.05617355405834737	0.08336807341900115	0.12905488101121027	0.15107746068045824	0.09252232534318856
boosting	0.2545304721851582	0.37301091191439945	0.37303197747091843	0.29925320348027523	0.24772218000058052	0.31377796580242734	0.30721164655631106	0.030315333099090687	0.016402185814212458	0.012482872898363537
boosting	0.5724638027946007	0.23737310966921243	0.3234872654423422	0.07897435354269687	0.10702295982637611	0.18379799972332095	0.15413824463510606	1.3198980900842252	1.1822215951518462	1.1318268765526982
boosting	0.7960703715716928	0.6494835788108733	0.6956647715976544	0.5641692591643952	0.5629399333813669	0.42219806550110783	0.5584628475334413	0.5431981431267814	0.6775280908729072	0.6683405910864755
boosting	0.09141904703424657	0.156622482028079	0.05370513558741675	0.4645415392571826	0.4637666585086984	0.4901587759022467	0.44533681781161283	0.36553779878015585	0.3696671403013758	0.4776148983882232
boosting	1.1580434279211984	1.2110483317656866	1.2713616892196906	1.2234269480121227	1.3661684522915865	1.4198198261669153	1.2770262988747492	0.3197867245765739	0.40980214187287894	0.35218763855462587
boosting	0.8755654037802119	0.833529197093385	0.6339961844131754	0.024547712486530062	0.07989050963520966	0.04237426849448344	0.035021043600981634	1.271228560737096	1.3701930425214797	1.3486644586620267
boosting	0.15516106776652133	0.2086511681505475	0.354637389631532	0.14804419559932191	0.10866860603989378	0.12237373711418567	0.03704960154043539	0.6621649561997732	0.7345639103169954	0.8110603194272341
boosting	0.21777328466004636	0.10173398210414313	0.1454351187389475	0.7452508749951531	0.7994808347327438	0.762789720557112	0.7241292980442754	0.10495016317450342	0.07904961467376803	0.08767502533945234
boosting	0.517621715951993	0.7494989162284462	0.6625570407259195	0.2164002852910367	0.2114543337028237	0.2227252191762221	0.16551586081728858	0.2018270929360374	0.24303031399542308	0.2937889576293098
boosting	0.058159916806637985	0.08633573816346772	0.1475548816211882	0.2154427888741007	0.21472951401488466	0.18734304686305295	0.09638532047622901	0.22990498306243082	0.2736925716206933	0.28667217471291445
boosting	0.7527486334989477	0.8930365678549558	1.0095875467321958	0.9657751783043764	0.611913927845145	0.6445887906573974	0.5399853129341411	0.13718478915388513	0.12909259337633244	0.08727036706685135
boosting	0.6426226051829003	0.6133212030597102	0.6712749888335856	1.0467485966038947	0.8272645756822916	0.978902114782878	0.8409254710659017	1.3793584398394245	1.4164372111155767	1.6267128293247903
boosting	0.35174287249418046	0.3620546505198072	0.4879592203093914	0.35779181560529144	0.3479904983114473	0.28992561712347653	0.30017773823824867	0.3622318240888986	0.26727511974971013	0.22624054013963169
boosting	1.0869366889881895	0.5540166172688783	0.8722912739124569	0.9932672486712413	1.06912264924328	1.0478537374394816	1.0416945606054895	0.3863047577978865	0.48363015019407574	0.4154661138753524
boosting	0.3722638160231769	0.1705542695367815	0.1789269053734584	1.365633456744279	1.382782573700081	1.2047332081960174	1.1768962713170226	1.547934295565414	1.4771534460950368	1.537376012629353
boosting	1.3844579620882609	1.4097525510746014	1.513596076486997	0.2510581258722598	0.1310275435399625	0.20603445144861302	0.16291934676277817	0.9399146900078509	0.9880596795369472	0.9002995838692598
boosting	0.8894141812052963	0.8803951125407538	0.7220246005340307	0.07776019524723532	0.05573904964599463	0.06835951695474567	0.09379493661828062	1.1170052544821336	1.1065551578737445	1.216027440175735
boosting	0.060649252133849536	0.01910051467995003	0.05931761074257899	0.4160393260575417	0.4882477277863189	0.35438561535279617	0.38894150458606885	0.12817913887421253	0.04462215680052955	0.07988275165489572
boosting	0.39207244272354735	0.40979176831459585	0.4070386660897463	0.2751745272795428	0.3157082117987034	0.45841703007842977	0.3290558261407702	0.7819492627911082	0.9335673390524376	0.8921298217804374
boosting	0.365965520956899	0.37352351696357544	0.373652975830407	0.13825803579720317	0.10775605799123454	0.1338479191346931	0.07730480563812188	0.33963399830793695	0.35142337969662124	0.2712574029983677
boosting	0.261830869638376	0.17241390757958644	0.1693601893313124	0.05912107613101817	0.07902720129023894	0.07939727965775147	0.08493231230283915	0.14500256417159255	0.07434434379972818	0.1325516183142719
boosting	0.081916191627337	0.049132177005038434	0.05855886021345332	0.641874650389017	0.5695927531551583	0.5517228357869766	0.6748362560901491	0.0415834076362737	0.07021317023928182	0.08334275214103586
boosting	0.42639934956631953	0.3846183916581642	0.4214787838793454	1.3621252805703246	1.3362805950102479	1.2709133903980614	1.139459003154839	1.046147854871092	0.9055595902479485	0.7905408532791955
boosting	0.8480422106658905	0.9258723084832815	0.9148203544752277	0.8183512763893334	0.7009967205594028	0.7805244437911374	0.8033101746991593	0.13911175378680007	0.18684385610385998	0.16770144632373904
boosting	1.067261520138914	1.2693466842496355	1.1073528422531316	0.08180275871520133	0.021333552815479464	0.06800430764662527	0.18472423083779285	0.4487930886033356	0.576669241399507	0.5580034972377895
boosting	1.1276661374566677	0.49403674257410063	0.6295858334405211	1.2289829075059273	1.3008232004625502	1.2314290946105466	1.190944878718448	0.20324970229147857	0.23819809446653495	0.2548293849753658
boosting	1.162479999265441	1.0936995427581093	1.268735390964189	0.07720048252510904	0.06262642761488496	0.04626905317824691	0.0812293611812615	0.7931983767431873	0.7652615003292162	1.1676894028947915
boosting	0.3508044801174428	0.3276435626094226	0.3586947235757285	0.5677653874838215	0.6061940800203715	0.538960430266523	0.5671328503973373	0.7934910488038361	0.7369520842121191	0.6517199525860005
boosting	0.13711553003801788	0.10939513095843392	0.12922489372946697	0.8842469358726832	0.9481847956275586	0.9458315602028183	0.8869019609672152	0.09744215181614843	0.03453734588278964	0.04398808836658443
boosting	0.541575040348026	0.5445175406442376	0.7044617355835704	0.833738527033559	0.8513568425783856	0.783991455362073	0.7493122824348001	1.00744053311	1.1489133588624516	0.957613057136082
boosting	0.5833052728181211	0.6794723807776526	0.6712163941206643	0.4362445951760763	0.2788462291667972	0.331939624116358	0.2934845679091738	0.44396537320375823	0.44664599105865255	0.6263057814999078
boosting	0.07370000793208116	0.03262310573634919	0.07856902366116524	0.44838992004150335	0.49417900833918615	0.6179290291404634	0.4496326171345651	0.6169248117664555	0.6045070358011337	0.6628081566754608
boosting	1.1525621336327365	1.0715339286172192	0.968995967850467	0.2861213517237939	0.19044031406767378	0.2709401832898348	0.23829849335344463	0.2340838229779286	0.20875272771341985	0.24360510983459752
boosting	0.8128016854770593	1.1211339982437167	1.136274155970683	0.18560192127879685	0.1911225113211082	0.19281285136594828	0.17254622706401268	0.05062436454623796	0.08214618068037441	0.07330736492962378
boosting	0.7105719693028942	0.7983112368705907	0.7765618746085219	0.9639621001951849	0.01871694327290138	0.0197847734371037	0.02052572504649367	0.018394648716086794	0.012216602807991337	0.016292384773247525
boosting	0.6924394242385079	0.8123282975259482	0.5217021760100651	0.5658737086784961	0.5078642401372547	0.5615201650071604	0.40753057407022864	0.5660781785719209	0.4643559140495654	0.41557789521193017
boosting	0.02651440541254392	0.09288357060914372	0.15300089645832268	0.12828292092953114	0.08116753593664064	0.1090926376859461	0.1537686804606265	0.08086696025933587	0.08031421132639807	0.07385121869318732
boosting	0.9071819829784485	0.8829719290219843	0.825824398688748	0.9544767241837981	0.4613302582570399	0.4518882692192093	0.49732157100081376	0.6017651967101415	0.5497236840340811	0.6033420480936819
boosting	0.2198205728190435	0.16407661522711148	0.17517347879293652	0.12586555245075948	0.6981504560906588	0.9845576232699746	0.847143981106168	0.7719022597066298	0.824359446225638	0.9382319846165416
boosting	0.3733915555464543	0.3596382566958123	0.35624322616602055	0.3006206089429149	1.1306490499340771	1.1806663509851003	1.2802817773959319	1.3138265960487554	1.359183073379204	1.2326340598363
boosting	1.1761727338423196	1.4060838904431723	1.2196058733011528	1.1012118947505152	0.6465473497321728	0.6045720988798572	0.49176083701198225	0.5441888809497919	0.5577837596170472	0.5225794320082002
boosting	0.18159767431081325	0.12292437170821591	0.11075464480234094	0.09045902989523089	0.6741996833433166	0.624706558275168	0.6242708755447349	0.6487026652046533	0.6750144367241131	0.6322559851732892
boosting	0.4142569346042546	0.42406641991813204	0.312533790025883	0.5407422941723367	0.7227122868989094	0.7964988966862048	0.7839446157034905	0.691575597492162	0.8734601827878437	0.6657927298097043
boosting	0.2334482177466313	0.23077403070128352	0.19815534788801975	0.08541760740700699	0.2056846855275735	0.1677991751794796	0.17899518886564406	0.18091974104199193	0.1922080670362465	0.2346601684224889
boosting	0.11161041661805556	0.12340377889067164	0.12179529158234055	0.03478731620819797	0.5623112272726942	0.7633555751620114	0.6529849326027903	0.7585572523517029	0.7128385519230873	0.6219015277804598
boosting	0.28635584749461285	0.42243081285095047	0.46608538742530264	0.3842645823090334	0.23415150626863135	0.13176179856669448	0.2093187490350506	0.21064876336740845	0.21013780448649733	0.1386005773441419
boosting	0.5959253107469612	0.48991598329375124	0.5115975479473899	0.6680909409097392	0.20513560576172246	0.10851650828687369	0.20009122836696291	0.18473964823004935	0.06309596636370939	0.152012119722435
boosting	0.1506256995887707	0.0589781013334029	0.18572404501570003	0.0923672945398267	0.24167953880650309	0.2899491412454971	0.20605076426256733	0.18668022882142066	0.1520507239222664	0.23576119822184086
boosting	0.35679770997943033	0.5894083554765192	0.4379437280945497	0.4757609499547083	0.6548941186488054	0.6551556609322949	0.6628814326665224	0.4509451855028036	0.5440233679610286	0.3894913432852293
boosting	0.022641671735896776	0.0856451158679409	0.023118648004213174	0.038400626077994965	0.8215066159735535	0.9317992118187842	0.8827885286835533	1.0145332283339417	0.8855588257418398	1.0580944669561825
boosting	1.1729179287856435	1.1981496962592024	1.007645539077831	1.0293251635647145	0.7631839265867641	0.8961427653779603	0.7234256260071933	0.7823875558883925	0.7081642461693528	0.7304246826119238
boosting	0.28471219280666216	0.17932507435994952	0.1467512485913596	0.13184689033819563	0.09110792286710787	0.12389533690225216	0.17354069191339988	0.14769808053154795	0.12894091511267664	0.1238843959259209
boosting	0.3000911561740407	0.15446625083931134	0.12010739179854697	0.16968920493655065	0.21858463110815804	0.13955494825915127	0.2763163723090134	0.2976165766300751	0.25171433758934286	0.11619088574654957
boosting	0.16786616295121548	0.14708845411643784	0.07245386927692865	0.061416596843489095	0.3964138013660783	0.4336268844798964	0.37016082233326464	0.3794748043300611	0.40543747478430464	0.3497910609821406
boosting	1.1908759164626912	1.051827729346986	1.004471603770649	1.000565582789154	1.200612008313995	1.0934545903306623	1.0675682632940557	1.109452008538067	1.0969542406173767	0.9021636653589002
boosting	0.8399846748498047	0.6895180360836348	0.810026428808479	0.6660407629384236	0.5061836985277022	0.49153174760087726	0.5829611942226243	0.40323492318448695	0.5289976237446837	0.6877840652007048
boosting	1.014200783277029	1.3678440257667581	1.34416216182347	1.0991876702110752	0.9613540248880462	0.9196603199378253	1.0743426562503118	1.1087447834431605	1.2340966290057902	1.119357707041798
boosting	0.030048516266485675	0.030994907328068533	0.02818362719529915	0.013984109795196525	0.3202340330442009	0.3651262763748524	0.36418573840661284	0.391585812064713	0.3677159422995685	0.363831488496636
boosting	0.33806971374451694	0.4445542893723333	0.2592276926203723	0.44102108464503614	0.352195668194716	0.38657679276569035	0.3472584821416172	0.3152474594796459	0.21739313156168147	0.2807576711138574
boosting	0.7559269430673959	0.6836344848322807	0.6333907816304253	0.6394291867387495	0.024703377203825098	0.03717238954556452	0.034387856342207444	0.016575360618251194	0.049186860898049176	0.020660643720689698
boosting	0.055066550925707294	0.07252224477938514	0.0764514093019756	0.0678449649989105	1.0020892405432378	1.180858546239048	0.869425384016277	1.0429636122726873	1.0160367173343952	0.9407705327841723
boosting	0.32151969534734376	0.4032672209139752	0.44642948662600745	0.5767611083831945	1.1544261244995844	0.9185199289431804	1.1538893454729822	1.0472396287353374	1.1354786727236819	0.861293808952412
boosting	1.249907284577402	1.160505953562904	1.3510202947815524	1.272759806817157	0.7887919641339313	0.7287002925475423	0.7318164405000105	0.8040791016275338	0.6664322962332231	0.5377444672184082
boosting	0.015597456350103048	0.052382218361927135	0.04041883201377364	0.10466312318527313	0.3246140409972148	0.2536129853610476	0.2945033181152742	0.407585161946284	0.30946960627728387	0.31959566048152954
boosting	0.5896730164866313	0.5250171438847318	0.547300543659758	0.5113326410589478	0.1427632098498462	0.09153052786557542	0.0553417966988935	0.05569359510654062	0.07570974313055377	0.1448815977642446
boosting	1.2197132011926874	1.3175939140886352	1.3113636888352334	1.1686386524961252	0.6396039055846382	0.6153463064336331	0.5953563436837233	0.6188819108148046	0.6952775842566902	0.6963902638142936
boosting	1.0440485033023212	0.9958956726979106	0.8638788558069376	0.8272115747683803	0.28500893763936846	0.3310473930536866	0.3548392470904613	0.37044632032603814	0.3105174603197431	0.33241315837302293
boosting	0.7874811003456796	0.7129097416629767	0.7712077210033463	0.48573847288667654	0.8240601232874013	0.7650898953343588	0.8259445606040942	0.6876740683481881	0.5344752371193865	0.7517887091247322
boosting	0.8975464367571134	0.8700341373777851	0.8597593227839659	0.8298209107272482	0.25991895769106765	0.20987174329596414	0.34629568011048323	0.2401045722507846	0.3327286142492455	0.1796273230466544
boosting	0.1317646870269601	0.059323444465746174	0.10258335432347229	0.051768419344967974	0.6421796909387046	0.8413083026037093	0.6822938534001987	0.6782994026543089	0.6910398557198683	0.6960575768926616
boosting	0.4887513633456766	0.5154673518089177	0.5885434676417393	0.4960838261339528	1.261247581351488	1.0289525471422056	1.0759185974252512	1.108189839529035	0.9865411733826859	0.9591036435055105
boosting	0.07561014947754416	0.020159755561730913	0.00802099567167799	0.027810027421004944	1.1596220351478725	0.8749695228318434	1.1935445070268607	1.1199057975445552	1.1726840910663046	0.9654380592916899
boosting	0.1507697150008929	0.17435570717875695	0.18631675448366725	0.19513111781026546	0.04599187724089186	0.06800968389811636	0.06906646936680225	0.043583956612066516	0.0177880913651109	0.06513532806311069
boosting	1.3194063387876913	1.3242980661676467	1.3812342191125986	1.3877497528511031	1.259454563884183	1.150503613512917	1.0762837576207651	0.9971630389099488	0.9691395155319336	0.9331280294925008
boosting	0.5609522127850723	0.6388742745953292	0.7144179098797723	0.6493822481275868	0.44422982119923915	0.4755535428376497	0.5764033135033125	0.5933603974401265	0.5599505436592582	0.5426351676806574
boosting	1.237350646116168	1.0514715888429695	1.2061551268420325	0.959247902169535	1.4602873628983861	1.409866611552117	1.3609852820153232	1.407093687139581	1.287539988206117	1.3481163817485327
boosting	0.4831807683139571	0.6920118049849887	0.6851317774516072	0.7273567898740487	0.09238936251580021	0.13289215083867006	0.21987156761995752	0.2031601284313314	0.1618316862182611	0.16579160829266917
boosting	0.8107544188174435	0.5660818850800332	0.5399517853446485	0.5838812773010071	1.4484670990041708	1.2640048474206085	1.532658809063833	1.321759782258099	1.3025016442462445	1.172831897433557
boosting	0.04052802997223092	0.05613601262795283	0.04878738952963455	0.03748163030495924	1.4095749585828055	1.4642748881114458	1.382033774497461	1.4944060981178768	1.2873378921118	1.490571686832204
boosting	1.4906209915085673	1.4078945217360093	1.4812282945888833	1.476633717141627	0.9277110202945612	0.9721758150518804	1.0696433345279583	0.9249822364936696	1.0576265650236827	1.208570780776693
boosting	0.2509127029128328	0.21713183038245568	0.29813674080785324	0.3789032554111541	0.9745928163000112	0.9322402182776188	0.8437003492704158	0.8442099266563474	0.836860780101308	0.8994957544769892
boosting	0.4608058786327576	0.47322647544496027	0.6001423460333495	0.5589428285543913	0.4400421331117825	0.4390598179380732	0.5168787381427986	0.46981669434129153	0.618504118827559	0.48742497828472986
boosting	0.48567758470385836	0.34968524347327057	0.3328734902986688	0.3613571904031374	0.6723114918098917	0.8530455157807771	0.8348771608140445	0.7965552378783578	0.7966443413542328	0.8225382806623177
boosting	0.08222001020534266	0.06874575225814286	0.04284707264219705	0.04768039129903821	0.12746376426285838	0.11202520612749105	0.14178526379731113	0.17694591010000582	0.14422068579471942	0.18809570390240235
boosting	0.12037065174697552	0.04329397578053953	0.029793008949179366	0.06289534379845253	0.761449659959673	0.5289093927965106	0.7492298252516303	0.6731851497771407	0.4736795807845153	0.7536227178916044
boosting	0.6854735405620361	0.8761384171696803	1.1008701454369267	0.8464178588895463	0.7333104291823818	0.8173922667931647	0.6181253410194654	0.8892540111207154	0.8460451806428732	0.8421264558626342
boosting	0.7975173705056396	0.7591186042470566	0.7599003580169479	0.7982366426387034	0.02859750188275311	0.02954176423145844	0.040047585810136316	0.028404008038029935	0.05794812145363424	0.04546525180661981
boosting	0.65829985206057	0.7692011398228572	0.7439556388373171	0.718111803872118	0.20185212099295605	0.11733186149342395	0.20163765626783306	0.21414985692255	0.3127805288699626	0.2583648358885279
boosting	0.29693196020980217	0.3909982172764356	0.2926087869090064	0.2033713351802301	0.2988124615322274	0.21570307088808507	0.2285560974317385	0.24158768356377977	0.17114468232128305	0.22972916625407952
boosting	1.2100883902892687	1.330430004137988	1.3606779984397415	1.2509257254706394	0.9266735072661376	0.8214126739766786	0.7549353914963907	0.8307628037272369	0.8789382922921779	0.6512714744446589
boosting	0.3614258368534019	0.5467164231582906	0.5035036343949643	0.4525028361468039	0.6714538685733944	0.7997183235650516	0.6687897440234235	0.5703186753128064	0.5714501608063186	0.6193039638278468
boosting	0.028062252660620682	0.14769412782392263	0.1007936745737737	0.15086937189258043	0.09901914793080464	0.16356641625767293	0.1106532920096796	0.07268106802144207	0.11502063255888641	0.042339612594990604
boosting	0.043889944449947246	0.04557315406897272	0.046013986594001716	0.024131346651650974	0.6403128257320447	0.5999114408665094	0.5955606134652659	0.7007096346288549	0.7925021147409366	0.6283990509796741
boosting	0.6021726121253762	0.7332148493646938	0.6187120323965034	0.6382129720138621	0.9366574345723657	0.8993701730966835	1.026761006701664	1.0312530293829751	0.9400144288500856	1.1773508762905465
boosting	0.1120667856763827	0.17782642696982467	0.15271684567390045	0.11119755635176455	0.10127718255052508	0.10961479514244943	0.12269916203365774	0.13162714357916433	0.1457587100706327	0.13530536981405034
boosting	0.10285354598093602	0.08523041139996645	0.10303898868288996	0.14947614538151066	1.160244772984454	1.2417516302696172	1.3578583614174624	1.3600837873758023	1.2970300624158453	1.338398656021448
boosting	0.5879498332993507	0.6258484119484576	0.9157915280774742	0.5246491635560953	0.16952043889009258	0.1848009800232587	0.26484705390257146	0.2294948040780481	0.23087670950296577	0.259208327773174
boosting	1.056737256835862	1.2775517912608572	1.1348643764853634	1.1151801996422086	0.4214356166974641	0.6514301051933667	0.5043783143930424	0.4351605799915109	0.548789513624369	0.44654413438044926
boosting	0.03336225956263821	0.01873310855239521	0.06964177440839579	0.043052154631786715	0.7718347491563474	0.8089012857904161	0.6559185405337877	0.6847522308425089	0.8101463558494059	0.8319529150656082
boosting	0.17330499518884004	0.04997822379366645	0.04727373814304819	0.0569562994647489	1.2113807921491209	1.1427031790122633	1.1761262613049137	1.2449886487833386	1.1576378413239459	1.157135664344514
boosting	0.8339600327258606	0.8505867137537605	1.0047338032276343	1.0497456416144275	0.5739089374776521	0.6263651047093857	0.5114584210990128	0.8174020891637815	0.5429278194276598	0.5847364201515773
boosting	1.2327474657429887	1.2108166509263885	1.0753875570181304	1.119028379242015	0.11021931317119366	0.19458023520199771	0.23320623404294644	0.12783219070546	0.1575434172513847	0.151693398066416
boosting	0.9652010808568072	1.1766266787342268	1.21077278324789	1.1774655516283457	0.3592869842092988	0.3605345529839379	0.3074119393484848	0.27257950697230554	0.3648817294741081	0.36350330215064663
boosting	0.9960099296500933	1.1982813042095253	1.0921876283102816	0.9347863285572771	0.37411488169577223	0.4282085248157258	0.4116515028141069	0.4183365564210039	0.3586584478104738	0.2650199422164543
boosting	0.30133844137564175	0.38862918185951045	0.2636378116975163	0.2974789985274194	0.6903777475595665	0.7179054665269716	0.6090477084708394	0.5964833531522726	0.611400673517403	0.5261812885136606
boosting	0.31855614171681734	0.27958709458915154	0.32217950099320986	0.3096134919382935	0.693576283776355	0.6770219714704357	0.6389946502397016	0.4189477008131293	0.507093550415229	0.6020125915391269
boosting	0.0959479776001134	0.05604771163154517	0.026414344510178676	0.09171312902395044	0.1342728031854986	0.2061666461141496	0.08629298101448764	0.185126157696736	0.1875570953549963	0.10800378232325454
boosting	0.34538985620228707	0.4526078451241261	0.3378745922837423	0.3787500243655578	0.7716767257667054	0.7041420343756584	0.8541292847390953	0.7281809219563445	0.8504497465768407	0.682691481820754
boosting	1.1430835787226608	1.2517422285567674	1.0450696469546559	1.1617496053838186	0.6127382932495594	0.5070244994497134	0.6489114278649105	0.5264079429202693	0.5235226050485304	0.49625020795456753
boosting	0.5420804149408267	0.4093106353636591	0.42762467159678985	0.39253481187015143	1.0947569849618397	1.1635655614600273	1.194196287524345	0.9538053338063033	0.9580396915366183	0.9892639024621872
boosting	1.3616950893284594	1.091943704764399	1.165294186095227	1.0749630633801939	0.6448801121035028	0.60258619762371	0.667139337276001	0.5632868170088302	0.5879947759002025	0.5064577712263059
boosting	0.22560329666838755	0.13622925488000195	0.15976516147266037	0.1559695317245424	0.034106536308647094	0.06712095720932128	0.0798384727418732	0.058237075411953915	0.07729219358348532	0.057775221313386346
boosting	0.9312738938697276	1.0476208894075063	1.1009307540881952	1.1471063960673125	1.1041902406206174	1.1143566640269613	1.0333800745427544	1.0057327718431912	1.144482375330736	0.8711125953587825
boosting	0.37172553505157213	0.28036657254494496	0.27829562620398524	0.3898414384293992	0.14546284107518584	0.08541146451424458	0.05464833960798986	0.09906386889170571	0.06195102980298724	0.11086840250540649
boosting	0.16803920079804027	0.1823084953188158	0.2923279274386717	0.19066474028492356	0.5669422882730322	0.49033268577967226	0.6640025016160819	0.428961418629164	0.686849051442402	0.7043375607306985
boosting	0.46684478759606374	0.4535699554772392	0.49032676656646884	0.5174743338542143	0.28350964888691643	0.2125321073020026	0.17875041860472182	0.26102247980129134	0.15471230526242225	0.2649913827705499
boosting	0.605835403986663	0.6216419516686063	0.5290416991057058	0.43141049963760064	0.6066444125740709	0.6099972157448635	0.38993325471343254	0.5507441120875298	0.6937566317004036	0.5035820408568443
boosting	1.3559911950570174	1.36040325259082	1.2790532856747994	1.3713232242909927	0.027393487465013612	0.041654012645998495	0.050398306776621514	0.10213210773797216	0.08074051102347957	0.029109854110637552
boosting	0.009599650388935213	0.0343733507657533	0.013310378148296404	0.019081387551049628	0.5796730854791966	0.43204635413178194	0.6711149790571597	0.6384315927476674	0.6127160098695515	0.4779804169818882
boosting	0.028634857875347	0.04371634507969711	0.05706162298996932	0.08659539188434999	0.09931489458843815	0.03565602834976166	0.08263136540703094	0.07992482606274726	0.06533173814736094	0.03520387962304836
boosting	0.1839297661032948	0.12322480684571674	0.2029740549669227	0.20461488452002735	0.10245506416995902	0.10834621424200712	0.06916840763130144	0.0931342816360365	0.08913807979697513	0.09128085810902369
boosting	0.8675154940962349	1.1717274165991058	0.864014968498005	0.8358900534209156	0.09385344199426054	0.05088679855686561	0.05077489605328195	0.06630424919603473	0.11068475676729635	0.073463771666862
boosting	0.41781163717590974	0.07677984586259635	0.07342161685895664	0.18357338878421556	1.1656056138929252	1.10990351209541	1.1280361954471316	1.3197037562652274	1.2439231567446198	1.272915711097598
boosting	1.0736013236118953	1.0893791338833392	1.233213929134936	1.0607570400371102	0.0844017260767036	0.10448385808375227	0.1820693305484165	0.11690347706505402	0.2044083696775439	0.18639041085789151
boosting	0.010775811857303058	0.012149449056246018	0.007657359350481498	0.010283003960931156	0.2913422753287218	0.1506621097046717	0.12769836541917165	0.17154206185431906	0.24338697786522612	0.233739195995774
boosting	0.4270242854358014	0.5660217571378888	0.4080242411679142	0.4402167746618567	0.5582418408562373	0.3869687171166445	0.35631613203236157	0.4607258574971162	0.49322461558755915	0.36425652868274927
boosting	0.745480145059064	0.705129990915841	0.6682118603187398	0.6467849688072307	1.2763240220056424	1.3080339566601884	1.196220892856	1.1792655710499587	1.231185542672091	1.187424845861559
boosting	0.08309977200751793	0.050054431998039446	0.032234748372272984	0.043192606097657266	0.04553358243643372	0.01990657260238158	0.023233163354403737	0.043036936527483624	0.025703097627026883	0.030120663011722223
boosting	0.4287143434168909	0.1077971508627855	0.16879879574861623	0.2675964598588926	0.35359723602578547	0.31266377887232943	0.3872284266473605	0.5552367341634168	0.42023377610496704	0.3538876226352191
boosting	0.31226857004264325	0.4204134418052516	0.2820528204819576	0.3453330678757144	0.06558563431984472	0.058913839096067316	0.07157244357011648	0.0653955382410432	0.13933673357908072	0.14147837111014705
boosting	0.20910371421103377	0.27829577715218384	0.32099772690002365	0.31128050501195464	1.4815771375676146	1.3946534926524425	1.429936818608401	1.2656872063362155	1.1533835014467062	1.0736891248721134
boosting	0.06399428371434561	0.036218898761803155	0.07521735671877361	0.052158134532503064	0.23127199930378414	0.4657858337038866	0.2390493850412384	0.3940064011365559	0.4166568680113599	0.20977752198870944
boosting	0.9276605418069346	1.1297527979930877	1.1432390519157014	1.0999790066183917	0.022110233533416734	0.010746527992012775	0.053470338158132964	0.014199573903486964	0.012822025254960909	0.006362950497085461
boosting	0.7708280411103758	0.6403559364722632	0.6811734831762485	0.75377438193824	0.8877777911922373	0.783589918248652	0.9498150538112421	0.6162376998533008	0.6737362848759608	0.6812055717880093
boosting	0.23299073442396329	0.13905809425918	0.08319556954367008	0.12602525102489442	0.4492379646622129	0.2422375618640998	0.2847153491754308	0.2406223357042843	0.22450088262463697	0.2957899634144036
boosting	0.3378078730991195	0.20441223064113187	0.32723095911472067	0.16670565293193373	0.9718717914343523	0.8899042459580689	0.94170204511052	1.0305028224126893	1.0106621793797819	0.9224187983072109
boosting	0.23952321156476292	0.2852060746268524	0.159932792217805	0.275958932857329	0.30785251207057734	0.20813331766078896	0.20462669777634926	0.32730534939748296	0.26790305011144466	0.2188867269599465
boosting	0.44465068935428037	0.5788036639472242	0.7155402221277605	0.5641475113332717	0.22613279509878337	0.19716163045234186	0.21845355365417415	0.33188019291617005	0.32889485105413435	0.3224337257403164
boosting	1.425689556334489	1.4680642127366152	1.5080818703402419	1.4878879872116766	0.3463179994998023	0.42841288998682325	0.34834213571237665	0.36636912117349046	0.4134693626589526	0.3439219138953433
boosting	0.3329442542721129	0.5485986463840067	0.4394671160487937	0.49832624658492497	0.9309250694092849	0.8465982135098946	0.6634708949347395	0.870126683939118	0.6462459805990907	0.8039647987487416
boosting	0.6769621511142413	0.4689351243949979	0.3440413449828357	0.34197667388694475	1.0902899133463404	1.1455116122810676	1.1090667723105836	1.255012886587819	1.0773786771943639	1.0946966569088021
boosting	1.3071548717196388	1.0365211348395864	1.231888284088923	1.135759291334628	1.0300649995415683	1.0686241858940586	1.1294727085381693	1.1566274643967593	1.1243443002111762	1.2179026026794764
boosting	0.4171373572929855	0.3487798351702518	0.4918585178420077	0.4908891233613085	0.7609462700462343	0.7896897984803743	0.7213620334081884	1.0220237465859017	0.8764419652684183	0.8381279497216811
boosting	0.20364299681815143	0.18443400164129575	0.2200767167859952	0.17128512339108962	0.07320301421716681	0.04444608081581511	0.011533651006545388	0.05712831602530398	0.02121221909136031	0.009747321367682903
boosting	1.0780272086921978	1.0389283998305636	1.152644509353141	1.056304687142951	0.3639375759354215	0.33724645727778735	0.36760833168157303	0.38149012828775075	0.33804411579007626	0.4187883774812917
boosting	0.36547840242168506	0.45260542116492253	0.411309259207808	0.42245181284627875	0.33443428591876484	0.36544923215133696	0.31107330940733513	0.3324877928493127	0.32162127274826824	0.2674660942202885
boosting	1.054517336841874	0.8908064856287802	0.8015917472517583	0.7537971739715053	0.07762070046226853	0.09762543709189635	0.11536122775079637	0.10350966328900488	0.20409346674635329	0.10211905237565744
boosting	0.047007627864153856	0.02128790181812185	0.031854257560425786	0.03579984774379742	0.24881390324052027	0.1959787827691917	0.23185750363875832	0.18532692673009218	0.140601501308236	0.22691113543592142
boosting	0.22876511265734784	0.34043245913885917	0.32530881709685444	0.2863746853280218	0.8575414507589039	0.8166780543945577	0.8100769214042819	1.1066227575160488	0.7598197529434375	0.8535719172433937
boosting	0.16933367660209883	0.04043829657492055	0.02919240254355948	0.06294421030673104	0.8081306943429559	0.7678899680409295	0.6252425480085229	0.7280187750043889	0.7609779910421219	0.7218062746131392
boosting	0.08490670557665765	0.10445812110039106	0.1476589863861026	0.08771001050375692	0.5246439179650135	0.6260549835179805	0.5327235865139031	0.476921878647667	0.3744472254474008	0.5088814086941644
boosting	0.7844101747919323	0.8331994502191694	0.8692961895637111	0.5870155127152145	0.790382349890751	0.6354491270609255	0.7476780808678085	0.5980317799981787	0.5599437842091425	0.5175858372579814
boosting	1.382814287975755	1.5560623004050376	1.52146005282844	1.4683455537878574	0.9617966709216191	0.8953624602444568	0.9091582370011485	0.9576446824705694	0.8419229675291495	0.7825914283867471
boosting	1.0874379368356184	0.8474819083718106	0.9096689040251104	0.8411641819597552	0.7785007589915908	0.728959905351703	0.575852893889339	0.5802685615336451	0.7438149383301698	0.7440246418065907
boosting	0.7713728326059374	0.8495905761512286	0.7859745972537123	0.5923891486797254	1.025189441063755	1.0330987729815595	0.9874488588357846	0.89872749360913	0.9014972160614663	1.0474479697226045
boosting	0.2439527571083159	0.2513754834820145	0.3060547548972482	0.23724326783504246	0.8535878543773217	1.0153908036703074	0.6439911301861099	0.6783100855299338	0.6765985693973379	0.8237030779010827
boosting	1.3292809878432599	1.308770918119363	1.2536040589394701	1.1688130046850254	0.803967623473375	0.7052093447292211	0.7160489755628284	0.647057013828339	0.6734239660374601	0.6958686511342015
boosting	0.21973408201117578	0.2421030437398624	0.2553617040632809	0.19861606775385338	0.9687106374705174	1.0278903255088394	1.081699303400586	0.8037269162334775	0.9117840441769308	0.8549452937510423
boosting	0.9066196235907382	0.8000415171013037	0.8964014145491463	0.8781481676633697	0.02417406880604539	0.022653268733013876	0.0064035062285420635	0.04082470054099039	0.011920527496404364	0.023893893675109107
boosting	1.1848667549440428	0.8465944561016792	0.798623329248707	0.6872340376966517	1.0365790873839493	1.1974139425900787	1.0560935513769945	1.205715049700082	0.946438021073904	0.980431004690463
boosting	0.20821196007335882	0.35690555482702446	0.3414860425080167	0.2238473787370548	1.1176479287867602	0.982783201743556	1.0050701406837985	1.0555159419519946	1.0532812675992818	0.9600253867386104
boosting	0.7914639250910392	0.9729306157442673	0.9843246940509796	0.9598192188743845	0.7467371475262511	0.8410824223766974	0.8692505402419495	0.9954754931736444	0.8672864129367689	0.8848126494778872
boosting	0.4452852101372773	0.34519920204626037	0.4438067555731544	0.5131920524408184	0.6008562948899486	0.979349808217308	0.9159265191530134	1.0189705061765761	0.8032315862874039	0.7941835998483716
boosting	0.18414511048248575	0.055988265322957344	0.1747458751289148	0.11449428405983235	0.2583456456285072	0.17285095931243583	0.18429239340221648	0.22031617329155861	0.31178858702736645	0.18252844456957767
boosting	0.6407114373531679	0.35234433387780023	0.6112091236390497	0.6624447228446244	0.278332100576158	0.17985680262467468	0.17492984683211812	0.1852063826049663	0.15975267714957095	0.17916417240542584
boosting	0.4521441380053775	0.5340932468927864	0.514456499346358	0.6460003212392962	0.3923190147833757	0.5265076440016463	0.479669112838943	0.6155287520770166	0.5933582237968837	0.5151818129762573
boosting	1.1398575635753316	0.9201006735223409	0.9484583228995188	0.7609245603758867	0.06603785486069223	0.061226906771019704	0.03582777370823087	0.060950372709358054	0.1410274765978325	0.04141781757958644
boosting	0.6648932657881664	0.6184580186222471	0.6876776951965238	0.633360626479583	1.2149357059524364	0.9540697282608963	0.9719494492209135	0.8940431507700781	1.1698045581208076	0.9641227655571136
boosting	0.11447267096819339	0.15806186277394602	0.16918673205834378	0.22164721011554947	0.4312430463479346	0.39218602677824327	0.3539482272909024	0.35416207633403135	0.4462112161311397	0.3451387496847942
boosting	1.396968140550488	1.2550162434996217	1.3117059173888304	1.107098230631451	0.32188039849206435	0.279965809330573	0.2577479692653542	0.34796294389740523	0.31586784035732013	0.2617387919005093
boosting	0.09677085387021885	0.04833459016639186	0.030891345449107755	0.07339523802862037	0.18210546905010494	0.1858386291848955	0.16901691570514216	0.16427253577640114	0.20336205159175227	0.235606905481016
boosting	0.44130255185685713	0.33587626257641207	0.4448244367141065	0.3977889112079637	1.2837414257043316	1.2945938596862092	1.119626347841938	1.1908271159694859	1.1496789370398677	0.9971355954682939
boosting	1.4276071475292489	1.1670083595399476	1.2230822173143283	1.157264581120001	0.5393635690561479	0.3824042574085802	0.42845120958366567	0.35881474731500146	0.2704064511547391	0.4172582809257737
boosting	0.05019257091938394	0.038305767154482244	0.07796055659085692	0.05790673917252963	0.5818914607696242	0.5357124396076028	0.4106863465745788	0.5375537643772992	0.5682559412224831	0.7430263677587415
boosting	1.0319100973112403	1.1714182481592577	1.3098305579773137	1.2280605369135287	1.2310216473637237	1.3486363237215349	1.4163607708699775	1.2973471940833863	1.2789685758033957	1.1545720427175836
boosting	1.0278398739081698	1.1515571938921343	0.9747454047336238	0.91688878968736	0.029895559677958324	0.05969639426198412	0.06952123519449589	0.13048050299769656	0.06194653905266605	0.09275989895525107
boosting	0.7025574668539613	0.646622562109436	0.4226608256693389	0.5496453516749086	0.037051793226357904	0.07865296688574774	0.10676753050586651	0.06709236273871416	0.053430551316643864	0.06623607102915548
boosting	1.3578974072864631	1.4458776577079262	1.4650003997585739	1.2644144386200098	0.1273870385015839	0.18472606496087718	0.18226480391904307	0.21081388825699449	0.12376482524461956	0.22863045702104892
boosting	0.9775503660951054	0.5465186130489852	0.6155149418400087	0.5625429168205508	0.826821931075407	0.6048577039455179	0.6174318173346536	0.6514646093307711	0.5679937664788433	0.730900952603598
boosting	0.6074917208538909	0.6479604221150302	0.6270614308204614	0.5481571943925769	1.4201846961332478	1.4847025309690405	1.4775133858378413	1.41108056851293	1.4067063051742064	1.3785474910824231
boosting	0.27031299317643415	0.33256987531261234	0.34673280426053943	0.3263909717491379	0.9508879617583255	0.6530724919388284	0.6737574322986079	0.6576195434826079	0.7171448309868781	0.680651283824607
boosting	0.23484132383243542	0.29389898424743205	0.1554592506143499	0.26212935144758026	0.9115459472730527	0.9041684574693184	0.9596371751447611	1.2338103281694393	0.8157984593184009	0.8989443395368524
boosting	0.9772272583834914	0.7009931193048519	0.5930644431894327	0.5508402013834359	0.05936015584541868	0.059986197088931735	0.0977341193834598	0.07492285617018982	0.03279790410012065	0.04779565780084256
boosting	1.5258356083188194	1.5892623748018313	1.4594045223962615	1.4554333946722664	1.2942156188033902	1.273242989642993	1.4396566782266524	1.1678643331669853	1.3233831688395596	1.2995107499039167
boosting	1.0229507481190983	0.8179353583771937	0.9298133759179074	0.9454166992365951	1.1794356704806577	1.3089847849109852	1.19402780753543	1.3437895164415439	1.25498195250445	1.3021354000034717
boosting	0.39462610268317405	0.4048380547614463	0.34844615307749177	0.46736855066993804	1.3576493593848435	1.147963956455152	1.099024692177276	1.1528938725801416	1.0187004152710355	1.05257453595067
boosting	0.38180903547452044	0.37026940454917384	0.4091394875053497	0.25781020058756476	0.03457203534255021	0.04111438257580961	0.0453134505184164	0.051421745960937515	0.01667221771684953	0.021474093213335523
boosting	0.9479526625405736	0.9697030135384945	0.9142793974245639	0.9460671416243631	1.0952079192993156	1.2138565058391633	1.277787455130118	1.084160505752547	1.1559541371514201	1.1105793407382516
boosting	1.0686838123649078	0.9436479675793535	1.0788331266903404	0.9232681363191906	0.1973508728879906	0.07666416693564546	0.026802240525191513	0.03046578973464463	0.057301596961791455	0.03343940536298252
boosting	0.20868844076751522	0.05733220332444516	0.03805230846179333	0.06063086306862946	0.028558228095142548	0.04465497768402695	0.04722487603961445	0.017757620734488937	0.022896994439183204	0.03495486948401393
boosting	0.358947568703666	0.39119956119613586	0.38185564360136875	0.3385886141234106	0.07034641574044112	0.09947408102264133	0.10951827819041342	0.16072342005488258	0.07382406965498677	0.06532943290286299
boosting	0.8888258060816885	0.5390386785516822	0.6289420092814413	0.5392884411519233	0.09581747154157824	0.15197238674356084	0.18310659263710571	0.19793474300224043	0.18580948239653694	0.20819500855716228
boosting	0.7745604616157122	0.6536330912181493	0.5951093961795701	0.8247455125345096	1.2537826657824411	1.4397370625902832	1.3890932698792569	1.1789738011011868	1.5101333441751323	1.1617202688183212
boosting	0.8937295723052913	0.8129916302079532	0.6981756991932458	0.9243099677543296	1.0784322613791946	1.149468539395193	0.9787708171880116	0.9186520347843379	0.9391668347453572	1.0120182773595119
boosting	0.11841271537898328	0.24174135073236627	0.12412508518594963	0.2861500151587545	0.09333602030065082	0.10339403884455124	0.0892911102614112	0.05256488682481578	0.07012472216275338	0.050222625917417094
boosting	0.8546208926484393	0.9419139145520941	0.7734142825649872	0.632793766496908	0.28228045094461335	0.24996444994056707	0.33803760988957055	0.21945141180511657	0.2590408558280021	0.17737777358285242
boosting	0.433819490233977	0.3803020053583938	0.4656047306056206	0.42403561078102037	0.5276557829101338	0.4597413157108588	0.43425917998199076	0.41133957993520903	0.5057936777439715	0.37601907443858656
boosting	0.5226773100276605	0.5857708283879127	0.6410695246314776	0.6014557401825681	0.2069282838530133	0.21850553579912776	0.1893314290883379	0.2900035225488847	0.2773675802515829	0.24566943162313568
boosting	1.1713858794082739	1.3495077672505638	0.99156091769355	0.8991115306608541	0.3630327215662813	0.3548040426644113	0.3577269756628124	0.3841218823981311	0.4078796353696046	0.3787385816376122
boosting	0.04698953137268822	0.052923048973406196	0.05878951542274397	0.06749483116340087	0.4687940915081764	0.49429480491531036	0.48913798965212724	0.5489061599596639	0.3904611478734942	0.442012077351752
boosting	0.31907711615577905	0.643041347538515	0.35467226254819684	0.31423978784639867	0.07958530208316796	0.21184792366718092	0.10060250363326562	0.1237968940336694	0.15362013738436578	0.23787917122874375
boosting	0.3275616797603004	0.6292499096636022	0.5476253891583482	0.5823131412718486	1.1074125015004008	0.9181956501687023	1.0527345372020744	1.000616503686139	0.947351786775299	0.9992946618074418
boosting	0.23872707169520122	0.16087370182339056	0.14604860220173815	0.20623724343437555	0.05848836550156603	0.06936482394727041	0.04216067242818791	0.05464115618157057	0.08587047841921147	0.08308486388667632
boosting	0.09313323049045892	0.18659999455080456	0.12698641481638856	0.2249807661087858	0.17289429337189177	0.1950683219193416	0.1498877390142087	0.1660878898767305	0.20492989971435638	0.1355264646985788
boosting	1.2485721329241941	1.576034481398865	1.4989542803378753	1.379299780361876	0.18057796810336815	0.11095362197957377	0.20244438301280143	0.10164058231436052	0.09883538494795906	0.14152580608360396
boosting	1.1919592895245532	1.1533760945690825	1.1832852423847668	1.1767883956065948	0.6677573481943619	0.7163520725340061	0.6982045494307244	0.6219336707216953	0.6010937593202861	0.6835013670782579
boosting	1.0653874230391884	0.6682080760854164	0.698502146435897	0.7763976162491033	0.48712626550461297	0.5360048059446192	0.4153625989910284	0.47553281081760146	0.4851299836699606	0.5695955495143823
boosting	0.7627203302579498	0.803261541701194	0.9439169751973483	0.9079450394689851	0.16415975359069054	0.15152037598432028	0.21684871574620726	0.22231333592858496	0.1765587502024302	0.22825689649229078
boosting	0.7900933153885691	0.7126979095237302	0.7968095523217895	0.8881564557537964	0.27429912288531416	0.31593146728282473	0.3739475468285691	0.2501983609040643	0.38930681677358125	0.3083604261356572
boosting	0.15986626645962349	0.0549681598962972	0.028212637443416552	0.08705903849422345	0.22062748550297784	0.08159411146426081	0.13061540199886454	0.14400744144086425	0.18710217267881593	0.13724750110588232
boosting	0.9967823387869628	0.8457281404639296	0.6178055493062822	0.6576690411588848	0.44207656716822696	0.43948543761410175	0.5519486077582312	0.6506224302500122	0.6545420508212176	0.5381718198531481
boosting	0.8777632803189627	0.7557602374500424	0.8852636002462111	0.9287221718970514	0.01680440164246137	0.02054893764418885	0.006121731047572035	0.008504902536362173	0.00387939327017264	0.010299915306139443
boosting	0.06885052252957967	0.11449432791821017	0.1539791695566182	0.11335670844767509	0.6700130518607434	0.7487469353289504	0.5617510071326391	0.5708015450710127	0.46678221741826365	0.6641771133596083
boosting	0.18820440915481085	0.21245603604890428	0.21945480428441205	0.2865274583957093	0.5434852028132837	0.6501026358767017	0.6513259510795063	0.5938804055556816	0.6850320030923845	0.5779086062088562
boosting	0.4985931551124909	0.380279926002807	0.31718557353112226	0.3728468639151335	0.0893206657668216	0.039431495186466194	0.05766193566443926	0.05475998606923658	0.051492298808146986	0.03746965210799088
boosting	0.2078172792256836	0.1095886092225837	0.13689446390462767	0.16238547123687633	0.7902832842367788	0.8106464915001579	0.9508709045023769	0.9107965447700404	0.6966393460319718	0.7543494146472431
boosting	0.3807434555882525	0.40990318388696123	0.5886980769291343	0.42464597236483137	1.0990877835615334	1.2035689192327355	1.1823644792743777	1.1161719580999867	1.1149253103196615	1.1964739621351972
boosting	0.727935289234857	0.5483383063411965	0.6346417422266977	0.5397910346794916	0.45922953831090263	0.42530529289663643	0.43176860210195334	0.48154605301413317	0.4528190168526449	0.37275805425464803
boosting	0.7083455589499852	0.7892109951082912	0.753474873414886	0.66498880340799	0.0920409736742943	0.03223181392934282	0.02537584665676542	0.0867483628042945	0.05449606870220084	0.0712086899685554
boosting	1.4273139240749169	1.501529420117277	1.1779791144696665	1.3007855852654944	0.6406342730932669	0.6822078292021596	0.6871625288129044	0.6450392615631999	0.7152844457095004	0.6810162282180647
boosting	0.7999441213774237	1.0399695192805247	0.9674992758839094	0.8317500179750132	0.4692276958061763	0.6757905334228647	0.5906226166417283	0.6477866708817737	0.5025365384592708	0.6383221948865399
boosting	0.08270643325503674	0.06867434753066139	0.09473874434780244	0.16629555469555946	0.5054621526485817	0.39410107980512976	0.27757917425344103	0.5511741120565538	0.49436013550207886	0.570598563714768
boosting	0.8034929432625543	0.7994054527978907	0.6797276129803079	0.7903487753540337	0.05973105782782171	0.05143031619760564	0.09357455327057791	0.054817246296966965	0.15424396933233425	0.13875211707236565
boosting	0.359441716531093	0.29882646127792023	0.3455299337326862	0.3749795680076812	0.06428379095375915	0.03807324124986288	0.05504607608508354	0.05413043995232033	0.08916497971841518	0.09918172051877386
boosting	0.7442944955909242	0.6973318863062422	0.5664760480436862	0.5753515507179713	0.07680662224151606	0.17537132677053535	0.07905063200167176	0.1882419667730119	0.2021914433960762	0.14562380789301352
boosting	0.17766966643189647	0.08859390359713795	0.09932252160686322	0.08631198096466998	0.3094746459979774	0.40920351072538946	0.2536020577306428	0.24467351444633834	0.3674233838964803	0.21366456193637015
boosting	1.3137419405930553	1.2081805891171622	1.1202798441137019	1.2250803882672394	0.19781627529642468	0.2503266097392135	0.2534832365425588	0.24873589689919204	0.23195215459622173	0.2522819587730755
boosting	0.13239572769621266	0.2573024340023524	0.15467901243327378	0.17225233355663622	0.549805801969515	0.3796417387762599	0.49548632320181807	0.4845788139143755	0.3096812227815692	0.5591259240446824
boosting	0.958447673142958	0.9819724365862577	0.9532447084460407	0.9689400276298072	0.5181654002806467	0.4590321591450798	0.3758259241568642	0.4213416615782846	0.4258915699276698	0.38112575487298905
boosting	0.05714455476107026	0.030041901011020132	0.043744987261609934	0.023142472963386004	0.32356248928868336	0.1408173720092346	0.22307599443851253	0.24196249762753277	0.20507107927521465	0.19902052524372543
boosting	0.715847065907926	0.5829531743656674	0.5811896504059254	0.7061002263947515	0.014775764300208874	0.05897143098052301	0.07340314220991676	0.04280032382993899	0.03894203840993761	0.047832224400141773
boosting	0.14925037001480473	0.11720561780841902	0.15000335443949156	0.11261182329346353	0.41668486193513293	0.4594947320626322	0.5497061668233589	0.4785630386681163	0.7009937485506594	0.4993195684278976
boosting	0.16806621502438568	0.15736243962949334	0.16620080886476798	0.13874627374521173	1.2428982644882407	1.345857318041849	1.2858673020751263	1.2312901801528762	1.3663686110441386	1.3269714294816113
boosting	0.22463260693807602	0.19145127790990052	0.09551204860885082	0.14918849067459916	0.042480422023082234	0.03716112677580652	0.028520654801995716	0.010862466735429288	0.040509040954535336	0.0242136812296979
boosting	1.1031302676952874	0.9721941103144951	1.1582424917158256	1.0193308330904272	0.20167906035588737	0.19835983727877982	0.28360954246725195	0.31492150322355167	0.3110711225202388	0.2851100036822757
boosting	0.47494590550004595	0.55003127457049406	0.4715693681931743	0.44478973285141565	1.0043594309779962	0.9806048626062771	0.8089637192059101	1.0432945741325046	0.8968344846359677	1.0666827026916783
boosting	0.11158780873953106	0.01540399700133861	0.005960590512488636	0.012400739894647048	0.6042700163596391	0.640412954859907	0.6128256430853665	0.7261537393334702	0.8074432839291583	0.6432646790619334
boosting	0.42314011269664026	0.5310283458483354	0.5427218892633158	0.5841820778821593	0.495337732415919	0.52881634381569	0.5731229127550498	0.47898243939610213	0.5546708808695024	0.5394955155056085
boosting	0.9715924038172816	1.246761346933248	1.0000104506642646	0.947670339220698	0.21856245211582334	0.15664758573939458	0.3144378823488883	0.19894059208774145	0.22288437407811415	0.19142187749903106
boosting	0.8049574635268777	0.7812270464574169	0.8859192689004023	0.8793357958274449	0.9577515731307581	0.9649753603640603	1.0161483552054105	1.0792047251232701	1.02885494265141	1.0332309249999168
boosting	0.7859277625311448	0.5396219367319623	0.8139162800806452	0.6258502280924977	0.2354213908046167	0.23874226912779373	0.35350712108130133	0.2502681539038952	0.2044030079519808	0.1742244474591767
boosting	0.5794272054118196	0.4646678799425458	0.543887709425903	0.47463685833485314	0.4141761065501461	0.44524738676316583	0.4087043194087381	0.3588313079144232	0.5248396824319576	0.43827159160718593
boosting	0.5562996729262472	0.6395083905986785	0.8026723805263429	0.5425144047761972	0.8117382294253098	0.7314135960229503	0.6417399558899304	0.6717790514775073	0.6863681360111252	0.6220858213559097
boosting	0.4253470021548107	0.2469862363139994	0.18858009366992695	0.3056339904946177	0.6890458855964707	0.6567342096958154	0.665989159750667	0.615224878845747	0.6726646871920879	0.5626632625722334
boosting	0.06167311985266011	0.06794053080725136	0.04047452243932522	0.042072496787026306	0.30798042226924843	0.25774262294300826	0.2760753228003391	0.15951266491135435	0.18388014666848024	0.20241733954832014
boosting	0.2514027412563153	0.20521734473299888	0.1746389204054911	0.16161622457817118	0.14063554600272873	0.2278209632000613	0.28242186939964037	0.18478851101171107	0.15005572078959967	0.25150316278231266
boosting	0.2472977108509971	1.3017703074123692	1.291638951507907	1.3556242719305311	1.4182898649928641	0.03254943956283561	0.05707247325054519	0.27176924341027353	0.14605243710725502	0.16037222565948242
boosting	1.448440698129467	0.955164786043264	1.2614659780498654	1.1079028880336184	0.9821560581681362	0.1619228946244718	0.13465885445776204	0.6943668926655859	0.7689821712129753	0.8551828627870509
boosting	0.4713257111180517	0.2713119797083589	0.2542552613192978	0.12103608271221686	0.2365210366210681	0.9445295717246313	0.892215064860058	1.0154805580751707	0.9736765215706776	1.262900194312643
boosting	0.9055024409461938	0.5149790541755481	0.5343698903545675	0.5084697841565574	0.5856587943149553	0.12594495338419687	0.1413950424579696	0.19960470148731857	0.3291892519785265	0.333423287139626
boosting	0.2253041469002358	0.332022595437597	0.2836634243644205	0.26527798464319485	0.2575927731380819	0.7846164686989724	0.9370931536212543	0.14416852793451762	0.32469430342317607	0.2630116604587806
boosting	0.43548322330004474	0.7945612412983651	0.8048001850088604	0.7365855651067101	0.6259831126297302	0.16929691651895107	0.1719698314671541	0.46867832510629076	0.5657938735346114	0.4878658938840843
boosting	1.3885537013040827	1.1915395967879165	1.341847244657081	1.2486683517579813	1.3242924561967166	0.18828452070812177	0.10242042443397467	0.09198778103940793	0.07091582716705108	0.08934791735027221
boosting	0.42048872621121114	0.15491207826725023	0.09246788676012417	0.17690831607865445	0.09725417635461378	0.9369892109295898	1.061157051794108	0.0074661908228382656	0.01266651717714418	0.011672326567291235
boosting	1.1324547349041194	0.0112863002513538	0.0040999683873789074	0.003435316155741815	0.026676316159551225	0.1547611893099235	0.2644957184389413	0.0571682177974169	0.08190932920965643	0.098148290451981
boosting	1.0968319698982893	0.30665971366433054	0.3280533882197523	0.2503359284441586	0.43253467288208647	0.582627970159929	0.6207017032190398	0.06613200619055845	0.1069932582912122	0.09851631175229951
boosting	0.06491921722992501	0.23670797589248707	0.25602575693229923	0.2638238680037245	0.3002880713352626	0.8616916178209019	0.822674630658065	0.10342190107300926	0.2221432473546872	0.26355126324541417
boosting	0.2745340939954642	1.1188030980972008	1.0004377833670912	1.1120555111139618	1.0907604907079715	0.32790521931329286	0.19992408139519052	0.21373468598619305	0.2111571148834623	0.30017078885264603
boosting	0.7872512298720737	0.6319241690796742	0.7152156281719303	0.6047530235812196	0.6658107296010662	0.7897398676254591	0.8144881854168835	0.021070314711757618	0.03580163223445039	0.021848668311542273
boosting	1.1924488569547993	0.47986982345881557	0.4385751796519761	0.473618361654776	0.4121295217812569	0.5193963619535064	0.6503599333849479	0.3115017232482926	0.2810801653235124	0.24137535387561254
boosting	0.08665907710578107	0.7662222470450386	0.7708250852898902	0.7957151327853885	0.6534922027136704	0.07917691466814773	0.15135800063084703	0.08339266914905352	0.03654893959238673	0.10488806474790957
boosting	0.1968282166099571	1.2300853045977636	1.1558413666508227	1.1733985731718202	1.0467121659428527	1.3117636721766335	1.1541384966658104	0.23150678524807314	0.279124735664858	0.24128276064656057
boosting	1.1050539142622908	0.05972987625114755	0.08815047570466156	0.09122472522633604	0.11476201595984567	0.685624432546781	0.8256171184989228	0.6614167319171567	0.7212479092327528	0.6444049244071023
boosting	0.8019965312297577	0.15191955845717683	0.1366117734671447	0.2042953958689577	0.2431665305769916	0.9227324957358046	0.8409642533333861	1.3585152366176367	1.3425330664399058	1.099437906346678
boosting	0.048596535581393985	0.16870461057651112	0.11656112693456386	0.1393302396115677	0.12795597785712626	0.1952675710138295	0.18667669494202213	1.5818320517796047	1.4150159892760756	1.5299121709899526
boosting	0.30356469705846506	0.14794548840733224	0.08875405556954413	0.11740730506950187	0.12128962953457477	0.1962115866221073	0.22734295835975446	1.1100497310251183	1.114571388746952	1.0239923163291518
boosting	0.6150390989302305	0.3368315229305833	0.3348112579355666	0.3358399911936659	0.3521990754771652	1.0730124438412174	1.052796916997384	0.26121506203248446	0.32766994104417	0.2913672171287209
boosting	0.854821029505768	1.3933992394986938	1.4509847123757733	1.522428162328201	1.4076029404654449	0.7277288080414992	0.6049169287510732	0.3175120157090635	0.32755980646509886	0.35284238607330176
boosting	1.2049204232517328	0.039416794366353355	0.02866575723986862	0.023713241533528228	0.03219003668693031	0.8116957016978987	0.7801824536733956	0.043722776218732676	0.007301545786980135	0.012395267023697107
boosting	0.7564412041760605	1.1561501684828042	1.3327302149601035	1.2712723968114599	0.9760173407054008	0.5536866275614135	0.48120762372889636	0.011951619252748989	0.01095317835279577	0.01564891810750519
boosting	0.01571107793039503	1.011270527073994	1.1290224797453459	0.992146003812181	0.834853131427929	0.7134368610517537	0.7728028740233749	0.4436321470902511	0.599093535395126	0.4009258887243246
boosting	0.22449263793240226	0.7546678879246674	0.6129720796933401	0.41052949066586847	0.3402969257405082	1.2515293625575765	1.2050969325299676	0.017005508457165593	0.009761812723353384	0.016138848141962946
boosting	0.056309114842875305	0.8994579312192652	0.8491644034634545	0.8339939405904014	0.8963464312845872	0.503316223037337	0.6337650930094909	0.058116806413652695	0.03167324149796044	0.024310672152437426
boosting	0.4426943970588637	0.16469053893489416	0.16750091683421514	0.1602000622604549	0.2661627967446387	0.3720010532749965	0.35653596952078126	0.3684839280083719	0.46529351881025444	0.44537627320510065
boosting	0.37398032641366385	0.8919335157256892	0.8595942627531047	0.6856048027337521	0.6963953137468417	1.1465156621193282	1.0602973653822378	1.3891551000785722	1.3558409233883728	1.2726526625662462
boosting	0.4019130989064541	0.09132784060377584	0.059284795483924624	0.0731590892424722	0.09996335329647066	0.024317717888912377	0.037223027511257625	0.08811119721740719	0.14778640003604046	0.1446488437750525
boosting	1.2864994808264945	1.0815642887165084	0.7237078046022296	0.7419308046436528	0.5916764995128783	0.19040644034309034	0.24360103798918464	0.8327661102042523	0.6767943580358724	0.7206082912865857
boosting	1.1188908928768277	0.5141524275703139	0.548683839223371	0.5377354691043658	0.46293194193028164	0.45225448779275157	0.5140411673036922	0.2548137659184631	0.07832314386137708	0.18285750625592284
boosting	0.7034458717605995	0.016873885529436118	0.06775022999311563	0.03917008174341111	0.013620167408001684	0.45231008767521824	0.6276301780111017	0.7005785170854888	0.44357508630102416	0.7240512445261791
boosting	0.19568653790145388	0.8106011599769912	0.9879445671595423	0.7651165373144581	0.8625412017739521	0.20731671907106763	0.19517016378268112	0.9223880238144541	1.0861598531995338	0.9454464153019682
boosting	0.8898204884180461	0.44906922305275365	0.36353600562987465	0.38776294412177287	0.4073073673167634	1.0068626430390342	0.9350644841696176	0.7999342988118838	0.7236396603444726	0.6675016981896462
boosting	0.05601117895539545	0.7632793031098168	0.6740404194569032	0.6964666037841204	0.5769479576951921	0.5734351684748508	0.5903061547652395	1.2329559048413217	1.1666048328785714	1.0521803625436787
boosting	0.8159531944316443	0.4643901583869079	0.7028182839246958	0.7436440626101818	0.7980704587520799	0.9395161236200704	1.0772370159372506	0.8810974017056632	0.8785455196079645	0.8255227194560902
boosting	0.4973530118078691	0.972116357629627	0.7755744644324573	0.8643986588322093	0.8420907500530994	0.8986112329596673	0.8438847762348455	0.11817775213609368	0.09718619078521137	0.0818770743238109
boosting	1.0925215547680545	0.040143681123984386	0.04529796838406177	0.015532778711325844	0.04562229110863833	1.4160978992708282	1.4449397717924357	0.9815951860504883	0.9654466004232867	0.8736584152003993
boosting	0.01044632470878715	0.3566865092391945	0.3363796462556817	0.29889830450882027	0.2507464490085624	0.9552037798550822	1.022711883214626	0.6591119353851419	0.6475311470814211	0.64512548389797
boosting	0.13638395914815402	0.7451513596568002	0.5541788223551636	0.5440690742284956	0.7166234811137535	0.1782970130071565	0.24238830572281797	0.41761087444023437	0.2884246049464758	0.32676972097249346
boosting	1.01921841084083	0.24468436862030882	0.2883581913850489	0.3526509871690953	0.3463171859951283	1.0693471850775875	1.1046234383353595	0.24323836311643252	0.19650046554176598	0.18775416360196767
boosting	1.1789441198661088	1.0860784349069257	1.0398750255719742	1.2113801955793246	1.003431829327511	0.9471028531370606	0.9619859509858383	0.10285581098487835	0.10909683309197496	0.13327787625872037
boosting	0.7148445802271264	0.6200206600445406	0.5021203597956979	0.4591195815308289	0.5384881781368497	0.9875695251912227	0.7476163278715215	0.018493395352556945	0.058514267212557064	0.05829392168673962
boosting	0.6566950372212685	1.4121041681486055	1.4068763917459601	1.428427938526447	1.437212514158371	0.5320953695083476	0.5417271543811497	0.5881392284378871	0.6575579575276754	0.5378157215489037
boosting	0.322364979801617	0.5285929543220816	0.4053539011676786	0.49351751939690447	0.5000143582515968	0.086624901126001	0.06420712731477632	0.12330386142508466	0.07466285309516757	0.10140582507428748
boosting	0.33537682419467063	1.4744813031946669	1.1722610509463973	1.221502569598404	1.3252817180060983	0.11531061761357787	0.16316333220324084	0.5159311555821874	0.6562116262035256	0.5408501876447149
boosting	0.22572300171558257	0.1337029808542005	0.09670257080212187	0.08275010882158948	0.12802611617097506	0.7716880348099029	0.6930516414436465	0.157764466176063	0.3209214701375786	0.2756668618709343
boosting	0.023828565038743352	0.8808983149651324	0.8968297927762738	0.8583284788200823	0.7409404389227636	0.5964814109454499	0.45319833037257135	0.11204097751131256	0.13571361541209542	0.24670626213122507
boosting	0.05474924929305401	0.0505931552797965	0.04572144765645461	0.09373497590246785	0.04284604510857014	0.31120966083043133	0.24551105038431686	0.15481233361123917	0.20786607140711372	0.08780349304868253
boosting	0.012264575035319561	0.3452743768303668	0.2295306593237429	0.23047635421371618	0.2333075971885536	0.08006238608505462	0.06878097317161161	1.2192419521861626	1.2027441151896947	1.2974621180827886
boosting	0.3007471405685866	0.3407589608604541	0.3104935920373815	0.2699950980572518	0.34206451456111236	0.5225780651887253	0.6118881695427755	0.7163068489408561	0.8095391168963839	0.8473120449610743
boosting	0.3817407742105318	1.1117474361060211	0.962996468479729	0.9580338642744843	0.8449425947868274	0.19589581419333504	0.15436269402761285	0.7246009808412543	0.6531847414970843	0.7284369845040571
boosting	0.7351601656854804	0.20764623995668552	0.21478009670125692	0.21998207812774873	0.15341067527226507	0.01887455579722073	0.05491508171801511	0.7225574721715391	1.0959472369131424	0.9778740129981864
boosting	0.42778262327527355	0.39287425606029686	0.2762809828213981	0.2562885982372925	0.35187117191719525	0.28342024026635604	0.35207047610693404	0.08641726967708535	0.15724380847302827	0.10060641329304745
boosting	1.3077849984779155	1.24221888651421	1.3881855075249716	1.137609484325979	1.3719588258152378	1.2363995568243886	1.2691288816560735	1.0932831474735827	1.2031132417604469	1.1920841821561488
boosting	0.7497070688576096	0.045108888479210685	0.05652630767736691	0.025581554255971285	0.04982743526986889	0.5214877961379771	0.5303456142925016	0.37449771523669845	0.4366237488430272	0.33687420429930476
boosting	0.17421792847817327	0.4226374731027988	0.2376926347101485	0.32657060749812944	0.30664002541047747	0.8095612900819934	0.8004008357567672	0.029104440728441636	0.021526107375946537	0.040878557655164495
boosting	0.3650564552995018	0.7164836606700903	0.6517673620861419	0.6399945977305789	0.6040567207864278	0.10571969009142	0.03483619873620188	0.6660825044209329	0.5738415577122508	0.5500328746243498
boosting	0.2538771738651927	1.0051953200558763	0.9774769935991889	0.9976450912241281	1.0413616525567215	0.41649157235459955	0.4554179278776595	0.12223788547489299	0.17537478320461689	0.13714244450817353
boosting	0.3568290450329525	0.31386621350147587	0.21524366463948244	0.2635587969657772	0.19965526170644937	0.1462139614691299	0.15976587213687587	0.13882016642215267	0.06025941601429843	0.05361606913895342
boosting	0.16094359738163777	0.7310937314194101	1.0133217584759862	0.6267181656611956	0.7998814103767792	1.5991149873298416	1.4167831578893426	0.24590595082701985	0.28431697158578484	0.28094005040321735
boosting	0.3289162557212368	0.14644274128118506	0.18833924894226525	0.24210256163216062	0.14795118834120327	0.084858851538589	0.2776026394942761	0.34889459856646504	0.3647937168013044	0.4396446322862389
boosting	1.3771257836909299	0.5615840198716887	0.4204520254984706	0.4152358822846246	0.3698392887398604	0.06225539712254525	0.09171514141129816	1.0551603209625613	0.9708626475909438	0.9219818385584281
boosting	0.5713515563037881	0.49421521514759187	0.549066834191995	0.5630910271134361	0.3507084381445028	1.011074889179448	0.710526794545766	0.5277287178980657	0.6017968778157652	0.754696194887209
boosting	1.2642446942394698	1.0463055361258953	1.1456112581322917	1.1525109357366459	1.225318500940414	1.1066913942715821	1.1476045437750362	0.5705961609075617	0.619670431901784	0.7684645700659919
boosting	0.027999596228305394	0.8612801413304072	0.9281823092661539	0.8275269205389627	0.8386042943302887	1.0399738136019518	1.2644909375910605	0.7258337278722773	0.5760419048433665	0.7451854027670661
boosting	0.3103683574682242	0.453496694119901	0.3470469905591637	0.6314005945835042	0.51906431761291	0.3378906625512028	0.3774830712321585	0.0771922449690936	0.11715487489179606	0.05369082710612878
boosting	0.18502590425641008	0.40349728167283155	0.23906138771739446	0.3809542192827307	0.41745493893161645	0.6856723810887326	0.720477335930784	0.4330997803208152	0.33898274161642683	0.38916505718808936
boosting	0.0808291765789079	0.35262313676322543	0.3350031230534145	0.2968358359888938	0.3134856028315574	0.01276461452012099	0.01393886557980037	0.9268403659747203	0.81907228656474	0.9089259402346755
boosting	1.0076952983671803	0.47415027688620814	0.3171608468741145	0.5191117901220039	0.3105979540907553	0.6775558071745045	0.6586985110372903	0.8927829923990686	0.9414017372564445	0.9164494707201918
boosting	0.14061248823808864	0.14994215201949415	0.1853167756455117	0.12435078712945694	0.2771102252332961	0.3477915554500001	0.3207506246475846	0.3310444042593108	0.34983718723059437	0.21887007586258903
boosting	0.8747007784406539	0.13392538554981478	0.15724999047259675	0.2033084037475642	0.17106442000123628	0.30080065872249045	0.30944881952950765	0.29845649826733145	0.32579159416343173	0.3183321516206201
boosting	0.5717985544942802	0.6501247531519968	0.5257327255576707	0.569515775841651	0.5626713902670348	0.24514249599706545	0.21176418224745117	0.05243696605888892	0.11331354721156234	0.07161173942052357
boosting	0.6446269122995585	0.2635504031311274	0.18985951193645126	0.3267717806515792	0.22743374655407209	1.1624530460522249	1.1488759970990403	0.7458552099270052	0.7745103771035056	0.7419661418121867
boosting	0.32125913463815464	1.0261198698492138	0.9116466153666412	0.7172405774328717	0.6413282638078405	0.45860899122279575	0.6107118008323169	0.4381927529305007	0.44690446333888206	0.4149618388717603
boosting	0.6172301559592267	0.798294258437571	0.6692774952439011	0.6359222631294674	0.5248066752503274	0.09833079433085101	0.04733085429645501	0.5187855152451649	0.5454804624676068	0.5369041148792595
boosting	1.1126430966575656	0.3109445141960309	0.2659675842656599	0.20648834949450423	0.2590731338434474	0.92366670050916	0.8073748267869558	0.6085652469873274	0.7593519473628232	0.5596139287919402
boosting	0.8749809011922476	0.39421386571650857	0.4079529698194739	0.4450397370927968	0.31223150758055096	0.30751330841218955	0.47669450301556676	0.11798305324828628	0.11242345853362848	0.06545758657253584
boosting	0.5789087662441712	1.405919254199775	1.1051564570737227	1.1188820833672461	1.0725162569718083	0.7924704438652979	0.9143884178960295	0.5495359081768137	0.5177557453558829	0.568537842381115
boosting	0.06277493446066205	1.5338657115112617	1.4631456988778893	1.4900681532984144	1.3203131386721334	0.5272049527837449	0.4377206474211621	0.8235822074651169	1.0058427507213052	0.6577061171295308
boosting	0.3699244885346068	0.745441804775637	0.8895167917999345	1.113665890774231	0.8096549819077955	0.7256938222116487	0.6046019467208303	0.7454046019493269	0.7598151080926229	0.8996811322423386
boosting	0.5664426799369434	1.1861643375545186	1.1337505883655152	0.8643879331228286	0.8625191446764253	0.3724966735254152	0.39449590080231783	0.032928819106496615	0.015837686412500357	0.024099914060595792
boosting	0.4352523239595781	0.05619769061328401	0.03241103961270573	0.061203324204928765	0.06801944730208158	0.14723000068410075	0.16287492080995258	0.5782500233878016	0.3861573204770566	0.38616171562559043
boosting	0.19241827882377188	0.6206633075270601	0.6227330157726624	0.6040056451366511	0.5416076524435012	0.058094707960828225	0.10934094993547988	0.09459328761142465	0.09716289602332254	0.08946055324281955
boosting	0.4541847731586533	0.1259100373827494	0.08744440387649165	0.13642755288899794	0.16336727581670335	0.18429888848286416	0.13542379093086238	0.6848139712280241	0.5231500858945717	0.47903205675595073
boosting	0.7531901170075207	0.5412181529682314	0.7353309085802201	0.9921503036098404	0.7066515835827858	0.23613427940475465	0.12709341344396263	0.5330477748108114	0.47483600066023113	0.5021308630462039
boosting	0.013607749673262916	0.1442244309520134	0.24317731999243258	0.207100544186025	0.28305602258122253	0.8437848122254568	1.0810471563318418	0.22804286177398272	0.17804167824207082	0.15069516645186876
boosting	0.9430874044256423	1.1826603208745408	1.0066308170139913	1.0292304512405432	0.8263092483241038	1.37203205755486	1.0948989289765436	0.5462731927921018	0.6190832300571205	0.5831643071264088
boosting	0.20264325937834288	0.22611260574147726	0.13718183116604218	0.24433881989999215	0.2592786565942766	0.3339046204244976	0.26734700508771303	1.2193607556536243	1.353633080615007	1.4082340279657986
boosting	0.325191308343036	0.04911592503325671	0.03602490947092203	0.06272832465984106	0.07618283561563977	0.4859637361256015	0.5632403241381452	0.7777987406725229	0.6128877585651988	0.7960907085934856
boosting	0.6962267617722829	0.11740742347657983	0.08805558573951555	0.18108037419220757	0.15609506931014655	0.10024597437453442	0.09653961100268704	0.32344341216573397	0.3872341374148664	0.27027712168138013
boosting	0.6035601118962176	0.20825343631491433	0.1912012949191405	0.1408229622809876	0.16895201904888696	0.6137279529181876	0.5039044342344192	0.6040941095884411	0.5823175000733959	0.5536778309027688
boosting	0.1305511762357264	0.48119333339413706	0.42863229557990856	0.39579296568251293	0.3697822331532985	0.01875273259772359	0.021705680783133726	1.0234885553886348	0.8833955447718196	0.9203869984888795
boosting	0.0146455940334682	0.7958982625263407	0.7824592688632513	0.8322081333322301	0.613149639450397	0.3819399633957107	0.30472158673886196	0.71606620008406	0.849211787788744	0.5759979353122113
boosting	0.7971321122101964	1.171381973578032	0.9430268973646471	0.7007631781254244	1.0314963637045031	0.49542661000886984	0.6451830828400597	0.2501013434597287	0.33702680712842786	0.2770869609637806
boosting	0.13478819803609016	0.40698451709755135	0.38393308732873144	0.296377416773104	0.4165343043659632	0.04165968147596004	0.0804873188896398	0.7273736217841934	0.7831876323353933	0.6124708845733629
boosting	0.16823346962508134	0.6214696389647225	0.6230072425832889	0.852108008294246	0.468489300227995	0.08771170146954924	0.03656426354901633	0.6058979426173672	0.6635739407368502	0.5963886342914271
boosting	0.6729340176004133	0.06386245624721568	0.08970767068872762	0.07553717839659935	0.0412178448193667	0.32622071987653173	0.3414260187944154	0.4771311135067078	0.37395994832285556	0.30412591230453545
boosting	1.3828999002143165	0.057804940177268546	0.06374900708139788	0.07436252757018795	0.09516572151873293	0.1724601275577146	0.15970648425284953	0.6116135306555895	0.5810707137224188	0.4987605093587022
boosting	0.12682708166300252	0.5867211565345366	0.5714882799139269	0.46324258256114725	0.5959609269068372	0.7395766455110466	0.6643321517104528	0.4328190377972852	0.37004384059911233	0.44288566475488483
boosting	1.302985647219534	0.6627308841013543	0.3807127052598347	0.48639695466157934	0.5899699790036173	1.3183196771603556	1.3794694871263073	0.21931901435460743	0.18075684413646328	0.15151594530089588
boosting	0.2570935512290459	0.8304355266061916	0.7095792963493706	0.7744951312180265	0.5600863895594488	0.1972224005314134	0.08778061763232195	0.8964323331404229	0.7923168878108093	0.8050131180560443
boosting	0.5337636472414358	0.38614524586032023	0.2740717259116891	0.16047268896459801	0.2617585817550206	0.06878393842261017	0.019690120843904528	0.2651199639463703	0.20887382636862184	0.1648801712108945
boosting	0.7634615404963184	0.21745806460830538	0.22918821308570708	0.23121119539927726	0.22436022925914903	1.080196171930188	1.1249729550585172	0.22438194015236904	0.16408446697649406	0.18889972840752378
boosting	1.0621077504622005	0.3257863227009354	0.4327037934515657	0.5559431178923694	0.48107012624219236	0.24703012659716805	0.19026882890160154	0.1977468210253399	0.1983817797483871	0.11274822680126136
boosting	0.9295841900070607	1.2950346978976461	1.2017093845174684	1.1331202355018022	1.1644505332703985	1.2375405247492264	1.237704686071113	0.34255841980656837	0.467190384553451	0.4342336995951848
boosting	0.9591648316193364	0.8713753474451108	0.7788114940950173	1.0080608533646884	1.0156434256492064	0.0314534489145873	0.05085232992382965	0.5657961369283211	0.3468334361833056	0.5461792832597436
boosting	1.2342407041444385	0.44785871207866196	0.5000708929113786	0.5329895088776339	0.5243822133424574	0.5376551000122514	0.42270234773331233	0.6448958375433387	0.6161904762604563	0.6225640441089936
boosting	1.482545040666292	0.016772249637139854	0.03292643007414148	0.020464748700857547	0.039544513979010584	0.08315189007428916	0.10729349434832877	0.4652600161643483	0.4228595805647165	0.40183392452390165
boosting	0.3429757670303576	0.8481526098126894	0.7079015061779695	0.5842569116278639	0.6424172699835282	1.1468905937848772	1.1940541248469825	0.06994740715690535	0.0776742285266576	0.07589083855266007
boosting	0.9802650568908419	0.041765101814492396	0.1830540751456264	0.15419244002444274	0.1694217722955483	0.052619960545320275	0.018817885178796658	1.0876692063141242	0.8435235252096116	0.9593523660874648
boosting	0.26725879563041144	0.3574089633034908	0.33969326399539923	0.30237920164497634	0.3288128076609643	0.02087073081866319	0.016911731541582986	0.14103828197237978	0.20470174988546036	0.12841678582262026
boosting	0.003926813375505922	0.10731770891394393	0.14382252873305207	0.12109077619178854	0.18210057836369967	0.24419027006010804	0.2519774038343481	0.7491461942581086	0.6011673386304898	0.5032078972849922
boosting	0.08183999102220675	0.3346464976094339	0.22837059703163773	0.37266512906637483	0.23498404381913687	0.395404448633722	0.47412287535413616	0.40028087964420594	0.29309241436692146	0.29905567159002006
boosting	0.26185215707736065	0.8494124812377181	0.8299161637653333	0.8313187983618111	0.7755233637369348	0.12027002873650419	0.05079658227978741	0.052165234050410014	0.014615487254225297	0.015403903374201822
boosting	0.6015370696112912	0.9611218376779412	0.7547538153803303	0.8025338143774812	0.8259725252812948	0.06887389804306136	0.051202838264996976	0.7696245709630345	0.7897168336131026	0.6529242144660206
boosting	0.7929388159199906	1.3913119806382284	1.111327657965866	0.9526019377918772	0.9939668027704681	0.6655668371669794	0.6509786404505687	0.2557555823272764	0.13012021705214533	0.18538802187687328
boosting	0.2600907418297621	1.4565985438746811	1.471334236859409	1.2884309993575531	1.3905642883310751	0.8637391410337399	0.7458235466985794	0.7345426277217195	0.9623257548751336	0.6577640864417525
boosting	0.8834998115244798	0.5619221084214361	0.5861648630121958	0.5042911837451979	0.5593896340094028	0.10095617146639306	0.12150922584112592	0.8970965738436136	1.1338343231655232	1.1824888699979117
boosting	0.02770398959974343	0.5594320955735946	0.834001499294913	0.5880809724758306	0.5509608510218468	0.5917723517145465	0.6045485373091494	0.09732496657242846	0.10119437327672656	0.06503645062960006
boosting	0.8897629545963561	1.19916712966348	0.8629210309557347	0.9784147290466673	0.9176913766730922	0.7345674458628647	0.6348691640190345	0.1484237081583073	0.28669826879360677	0.1716604923629187
boosting	0.019759453986272747	0.2367788043831979	0.4502021816216828	0.3571012866146612	0.3334776924877264	0.029410978040866596	0.004634955126805395	0.21618630433219355	0.2307216179693924	0.2764104682820909
boosting	1.403214226649747	0.16135698189545344	0.15917838489064434	0.2522770641132476	0.3077478425763185	0.2035917672887049	0.18205878213408894	0.1871036132442714	0.16769411210150098	0.10008794094467777
boosting	0.140789894530576	0.22505812223494193	0.17865575936905367	0.16403744181915506	0.2202268176363664	0.9636047245095539	1.2647498723116333	0.2749802736562262	0.38953651444311993	0.3643279592994397
boosting	1.4488629123332322	0.020398055062987062	0.054170887521738736	0.050931065950705394	0.03162093952156611	0.6147780863452884	0.49301526518179645	0.5587469403385735	0.49161278779685025	0.6029461731240626
boosting	0.03825400229248102	0.13058788450948633	0.1418993462047367	0.1577050738547333	0.14410326989404518	1.0420946890030975	0.8389248550877887	0.220619874188287	0.1716587855471649	0.1814354062444402
boosting	0.7103055336604522	0.9077907467548115	1.094711070329	0.7858674145749598	0.9857152179624762	0.09593503669392704	0.04695584737663174	1.3523792046787013	1.41331069282135	1.3465733249424372
boosting	0.4746595054406855	0.1898822754954867	0.18203049175732694	0.2551700938286694	0.2944993154925855	0.45030120621412106	0.2346443608893096	0.2686136758367495	0.27393236933192755	0.34123006989834054
boosting	0.19682750287712206	0.6749773143831383	0.9177405126014189	0.8820281312968369	0.7830028627494833	0.5641635704551009	0.5127376010734377	1.3894040107578634	1.3553917033600644	1.3768838753707522
boosting	0.07950831613123831	0.7094274779282531	0.60654886203413	0.6299982824686922	0.6322638794085531	1.313244990242165	1.3971410893773228	0.5359153877060904	0.6395336650226371	0.6253904645002348
boosting	1.0524252429424437	0.567367158861764	0.6518234824499536	0.512900956477811	0.6006025504925359	1.277987119556756	1.0525534981396145	1.2688002007122445	1.2989881354411812	1.1711614527343015
boosting	0.9459024892438441	0.5005267094433884	0.6374294119974798	0.5029812609691294	0.6122374049962297	1.1278887013645347	1.080353243878305	1.214172409486617	1.141249524770192	1.1867622027738745
boosting	0.8425779142343709	1.2553604492451707	1.2021441350194073	1.2507005507425584	1.1121517596617772	1.2405875436256717	1.26989271552163	0.2776242735177685	0.26019522815698837	0.22687427959263698
boosting	0.6448279990662866	0.018465970107415443	0.002865139983645881	0.005649385777095827	0.007050081677173726	0.36712341858955133	0.3312121084661168	0.5287197481421051	0.4619170197085349	0.39539822635348154
boosting	0.18905944393879123	0.35454371421704306	0.42551976522497514	0.4733249967267132	0.5188699542812671	0.05544107336314977	0.0384633439383872	0.7506594674214339	0.7159158635748569	0.7810195533285249
boosting	0.15518382067193598	0.9602753197390013	1.109025023972699	1.1218874256635145	1.146244243931538	0.7152361701512474	0.8755752964720898	0.8250700142781124	0.7021713682771173	0.8592947733807528
boosting	1.2656799212673397	0.8265115276917414	0.8054210023836729	0.743126381455407	0.9416044564866575	0.35419952479441735	0.3505796692974948	0.0693470447254663	0.08083690509586093	0.08608213429821822
boosting	0.13064556532223567	0.3985503972249387	0.39383847092656893	0.26971618209402215	0.28215767738483677	0.5510584115748798	0.4126680827549509	1.1039261417216386	1.1467935632646729	1.1589346530071516
boosting	0.5878411036554742	0.06623780334331736	0.13008221024517289	0.05756691659058218	0.14730202069403675	0.47149221351601694	0.27159164128191166	0.0890591151228893	0.08639182163621593	0.07530235812259795
boosting	0.3140418658801309	0.21288816683706935	0.1460995721726276	0.22643235455255944	0.1664941261982446	0.2757111094549891	0.38881730249761015	0.2589395315723322	0.12071961863000592	0.16109666837549105
boosting	0.05444550024733347	0.750383389939623	0.7295697856895561	0.6400613721472993	0.6666663436459008	0.17549416892871114	0.18688621588374096	0.08757121897969425	0.07285204179435902	0.16238750451687078
boosting	0.247412102982647	0.0928138111104916	0.06966865814350975	0.04230546422359109	0.14255366152646207	0.6294815521212623	0.6757609181916788	0.42647355256109426	0.29791678882067163	0.46472417725128773
boosting	0.7458007919592998	0.7205354897585311	0.7188008405688104	0.8276616615379428	0.8340243639052114	0.08215479502539585	0.06759720148024276	1.0549586125889803	0.8223742995175617	0.7531787627889147
boosting	0.9320861602731684	1.426805480132282	1.4689421712899056	1.2969458421498372	1.221907000399152	0.6102762551187503	0.6131391297867588	1.2474667897798764	1.1599237013828798	1.3445387206578419
boosting	1.0823192175122178	0.09052750037177913	0.08649483984238537	0.10427194250523979	0.08736757487638322	0.5079005567234105	0.6302257526976127	0.7410547829404418	0.5127827839357758	0.6759843007068128
boosting	1.3608165430589365	0.054506853669671416	0.04091272069937246	0.036465349165398855	0.030039354834677023	0.1340261601060547	0.17077512161010897	0.6886792690137865	0.5553950063434688	0.5466635186941956
boosting	0.21890839686060184	0.2836725383508818	0.20672961584288194	0.14759068760185512	0.15406141464898623	0.4748696998032842	0.47363550825934747	0.2302652952605063	0.19355763634396492	0.19741729073335373
boosting	1.0067094997605734	0.6601962749984903	0.6049772221905723	0.6148068770578448	0.5515736018207558	0.18063536637412678	0.12274601025454797	0.6188893549067191	0.6395237391404155	0.7996338473867773
boosting	0.5621963951019339	0.9763170984026063	1.111230106374141	1.2041123399821396	1.136682670285041	0.22801516284548348	0.2594082741600476	1.2713018343803266	1.162284381214068	1.2517620650135268
boosting	0.9778374740668309	1.056023253623123	1.244870880319555	1.0349185932960978	0.9745752778646041	0.33120105825066903	0.3610702540130126	1.3410141977932566	1.267896272924667	1.3626984148723635
boosting	0.3806215500389227	0.03121938396518301	0.022371848430719425	0.023078552893884673	0.04777851443966855	0.4678491255490772	0.47517479177138056	0.8692077177327846	0.8080406073332967	0.7592491702249298
boosting	1.4868492151867063	1.1227842321322807	1.1058778150099864	1.1880888406595562	1.1108321362173559	0.3213932153461832	0.2153028675390291	0.2233573853490792	0.2623133285507412	0.26205000892614605
boosting	0.2662790426045901	1.3815495400787168	1.3082311057881013	1.114227059254329	1.1338934088661277	1.0278637303773603	0.9070424976689884	1.1371183620348368	1.0912413988495913	1.1219222882303066
boosting	0.7319905206348528	0.60334636454505	0.69909970872801	0.9202460628207976	0.7808667313228355	1.0096185620935543	0.8662413967535622	0.8477443500560808	0.9859600230409489	0.8716107779548611
boosting	0.07078973344100709	0.3296249918786552	0.3021018327726949	0.3241842330712428	0.2743121220662579	0.040923164169608374	0.0871635286039173	0.9483728317233242	1.1104108727017943	1.188473959399058
boosting	0.28108941161709555	0.016408253956737562	0.010801956209414054	0.0210704706745087	0.03175360489490388	0.0803100903960655	0.08807217698627764	0.11760767445121871	0.07072474611998103	0.068039664344772
boosting	0.18218598637678268	0.6253414240625906	0.5502512048186443	0.7757720835180817	0.8525562678250767	0.8058061086173143	0.8983011933637166	0.08332309277340756	0.10899946813832834	0.07558400064051134
boosting	0.07527875495510519	0.11736181435429131	0.08596517383211699	0.06852161903756032	0.0957419433117945	0.7978427239381412	0.6488035126590332	0.3809548352687864	0.3690225005881064	0.4735715924709552
boosting	0.9284629353826906	1.1413976474491572	1.1553918796658955	1.0632374109479255	1.3410355126020461	1.3601611983526505	1.517187039033753	0.5525773602570736	0.5829723824604057	0.5914335515842043
boosting	0.9233793543092892	0.32691676181919455	0.3281859688803314	0.36154525769477397	0.38364236727792345	0.5260420507163174	0.5541223891189141	0.7356324686842332	0.7822268766102656	0.9195527993092907
boosting	1.079275891069989	1.0851267837279337	0.842380096141002	0.7962647674280259	0.6999416210177933	0.6807673164806765	0.4791780826919701	0.8730012785584834	0.6725132825081108	0.9332356321981908
boosting	0.6852605089311207	0.5370067736456398	0.550810915257306	0.6017406628971119	0.5707598791763018	0.037432389638720004	0.039772958550645186	0.5123973003030613	0.5521161403810219	0.4712139017655901
boosting	0.09364765307202896	0.09176683395197131	0.07388514084986132	0.07723397645593982	0.1044491267878285	0.2333679360188497	0.27909695525282235	0.46440741025686266	0.496113962178608	0.4875418915945401
boosting	0.5173656440220604	0.05259530275964029	0.03961108269583531	0.08316029939600261	0.0472909061923122	0.9145834642130002	0.9306506081873885	0.443446524672114	0.716718754610746	0.6299995111520557
boosting	1.098470174674758	0.3998392590164139	0.6401859963630144	0.7107219861197164	0.5689165020613376	0.049905788049242075	0.015992551462294148	1.1634177425730767	0.9123864056827927	0.9062148104528189
boosting	1.0684835182960883	0.7055143553245314	0.8160200678763869	0.7763940597119945	0.8480516332191562	0.6502164496613604	0.4822570357657457	0.638019522730021	0.5195720341210245	0.5560569613821827
boosting	0.9431345312384898	0.7097491166448658	0.9186587428975419	0.6394897680116745	0.6884749920069949	0.303651753363223	0.19947498301385003	0.2500397560803276	0.2395735101686631	0.17924562486985787
boosting	0.21406116540150774	0.1783491419999366	0.12991935754444012	0.09592858250933088	0.16774981196162514	0.12666702530362145	0.27851126571045554	0.8498544257844889	1.0163797316911067	0.8756779441578527
boosting	0.8561161843661196	0.0563774601462644	0.05412944526750153	0.05561308354800264	0.04207640831379604	0.623740780412722	0.6763548746060062	0.8270820881153303	0.9646872954083484	1.0581634181065867
boosting	9.399980126162417e-4	0.8254370995790493	1.0445307875933851	0.9889709190120382	0.8139399726490372	1.4516039576115631	1.4075715205737154	0.9718029998828148	0.8506181766882851	0.9669441813802264
boosting	0.7301807372182346	0.5848158568595602	0.5331237085489438	0.44789888522548155	0.46269431811601847	0.0753342771747628	0.14774431940099136	0.8489394528329373	0.8158059724936949	0.790361229386967
boosting	0.9973185902050877	0.0777474716708667	0.031171502373802146	0.06826192306973511	0.08759900560764847	0.44326241015702156	0.5861109497610121	0.05197164970339184	0.030544709931792362	0.03605574443377797
boosting	1.2971763697919272	0.027353253566757843	0.07277210212270079	0.08814544519546155	0.10259705395730356	0.5874357430539917	0.5526199386688397	0.7221846122391092	0.754518659370847	0.8648080656447005
boosting	0.4885134796501406	0.9986919868136207	1.0329175372112178	0.9397100701221954	1.0273698523624355	1.2741058180725628	1.2421763758916815	0.9324842702713589	0.9918633953938562	1.2275112755859154
boosting	0.3821890357144669	0.5696969001266616	0.6316058619897397	0.6035473357939035	0.5610868903933921	0.48140318926785225	0.6074643952787957	0.9411183373549094	0.8555514077460548	0.8546287659930134
boosting	0.6309676760650217	0.8756322974442182	0.7223433202191335	0.8022896035960874	0.8067161267101619	0.9587835027022367	0.910530228600406	0.5773653819735495	0.5123914502045677	0.525316425574635
boosting	0.7517271656834661	0.34816147705612177	0.2668499631551229	0.26883682173168344	0.23876141309827537	0.09880420187399996	0.06983593026610317	0.12480924070783156	0.0995442772927817	0.04976367225333881
boosting	0.23420766636321716	0.07908713732722247	0.05478881227649141	0.024928428848292793	0.15727235444392235	0.11135008769123307	0.10864528291691816	0.5472375836855861	0.5245082610917537	0.4189390195741373
boosting	0.8501945189509333	0.05169691877506104	0.11903414983445018	0.05156416961117002	0.03336284194515642	1.009171746058067	0.9012983498657086	0.21258808285175027	0.15621965604861887	0.18798566115679977
boosting	0.3365379937325199	0.9125690396631453	1.2407204189638354	1.115788340702216	0.8830366059149198	1.0590050771763146	1.078333691126886	0.4437525558796197	0.5086142301536182	0.379208369791061
boosting	0.2745430164685966	0.7382881579690787	0.7242472067318705	0.7312408782582847	0.6194675476295749	0.11885957301690372	0.1407897688948562	0.2396413549045974	0.27797858114961294	0.22560729739424484
boosting	0.3984705877257844	0.42365359673852887	0.3771229705186578	0.29066194635696974	0.26827363615212413	0.07993347093848922	0.12140019787921824	1.2735436759384489	1.1433067779721655	1.2166446724426279
boosting	0.39122456239557307	1.2692817985174176	1.3119190734048731	1.250538857184306	1.4256378125594351	0.06311299821770797	0.024832970579035416	0.6262719503695813	0.6867794434278088	0.6072682764727457
boosting	0.09832842129212131	0.19180634676510536	0.08586287012589783	0.12762415698762078	0.09209394536954656	0.49271638110482446	0.44508387299698543	0.6314034706802931	0.6884229742077753	0.7017276391361726
boosting	0.5323250619662977	0.8595080896935106	0.8912502191547751	0.7848185485860317	0.8991868594909544	1.1573911775197838	0.9966890404950371	0.05730182233586298	0.042969599630069764	0.09863036173008187
boosting	0.12380721129813006	0.437249464150505	0.5492869809256162	0.4746121584420686	0.5274413343532979	0.9556295400996446	1.0690718729017608	0.048796198332650455	0.07249748822334914	0.03464408590557595
boosting	0.3842249822092045	1.140485879323904	1.1799227434442339	1.115533777340791	1.020885327059704	0.2714917140750666	0.1713414070295604	0.7992222357401365	0.8219158669210105	0.8972087754849525
boosting	0.8690675031453409	1.4094718187991528	1.5755076209038035	1.6017921867754383	1.5551449889366356	0.15919416996921726	0.29824721726712183	1.0836105795733622	1.039103870375848	1.0835198029831945
boosting	0.28487883490119686	0.8799678657274369	0.8093973578641585	0.6431037850754281	0.7559229761118704	1.340176628630699	1.3905467383486603	0.09235101343760783	0.1863784606246485	0.13367405603843704
boosting	0.3933643606326903	0.1023612048263614	0.1137415883727105	0.18698673513902314	0.1391528267349703	0.9738302698078974	0.8827808518888329	0.3004377018208777	0.26709963273896664	0.25191089276204204
boosting	1.283729999389166	1.2378736412914273	1.3259976004018967	1.2992735877236574	1.3152240599345308	0.0359693346778699	0.06597694125440477	0.10483807715151823	0.11796260004431375	0.06870243191755263
boosting	0.9214179852320346	0.03163464915160003	0.04889393189013269	0.0413386665534303	0.0059777276455780836	1.23625872469605	1.206532541788417	0.4650010947713239	0.4882612355182628	0.6671713199390873
boosting	1.1818993076875928	1.2102910425349849	1.26272427480591	1.0942695887943175	1.1609667071140402	1.1517267511133977	1.081908535515927	1.2347259343263672	1.3547997512207728	0.9740042328682754
boosting	0.6718106382568347	0.09788201511780512	0.049739050340739076	0.042755490714939996	0.03127609807564014	1.1508267015386244	1.0584268514618522	0.8985718915061147	0.992899289075548	1.1939422571848999
boosting	0.05432479336766849	0.03159825975843327	0.05289292993191873	0.030866446140755625	0.017116528761961187	0.18349371116893384	0.22438771233213434	0.13219481521808812	0.12139062777822296	0.16710291939803193
boosting	0.8962671506349655	0.18706401553484608	0.1911878484291765	0.3402531409653952	0.3507021225972655	0.2991378770107262	0.284017694174988	1.2541643251380505	1.3444157320626242	1.2743782075139878
boosting	0.31752511660454247	1.2001340964972818	1.406207274058404	1.2690658125490302	1.1538714178777294	0.5980915689009225	0.6967655804257653	0.3082572244041038	0.32046951117620454	0.32887186536453833
boosting	0.3695770800449864	0.4053158596646352	0.3046737485324072	0.2846344850309244	0.2471426705462534	0.0652875197607358	0.09761196747351054	0.07741238808395459	0.09465087105560928	0.0737126095370795
boosting	0.13910722628336533	0.0443532558404504	0.09945237072077162	0.042519437540966785	0.11056855762063997	0.5330525035107061	0.6197621662777171	0.43281242101598816	0.48650010210144035	0.6219811703857097
boosting	0.6524920416872289	0.9397988457548831	0.7870859119578493	1.0464324599934771	1.110469816079257	0.19492250115450557	0.22825011598915554	0.12160001824126619	0.07314903111313603	0.1323618346717706
boosting	0.2087324369645716	0.5482220465282579	0.6128413019956425	0.6638188890096511	0.6880756326196278	1.1157327749808232	1.1150408133778738	0.8494118960079087	0.9781924428161833	0.9048356782190139
boosting	0.5374142815412549	0.9246217610400064	0.877097267573837	0.8560717574336209	0.8367506656297096	0.7468781050833234	0.6986244554801312	0.08071075662229042	0.0797050548639518	0.07552338312294637
boosting	0.9209178187196198	0.10252660537680232	0.1161253791712575	0.08765879827690014	0.07780382309294592	0.7007466181247741	0.6417025482001344	1.3666813783638658	1.1393378241182475	1.2588048880467566
boosting	0.8438413714667488	1.2698203901711151	1.4030683575375409	1.2706156335041268	1.079576795672479	0.591251068403728	0.3517323403703799	0.570270394772084	0.5873562309358551	0.6341003714631915
boosting	0.713652439755385	0.5933936696126122	0.45008907841324	0.5770253093971142	0.5818487347096594	0.37705587370358573	0.3079573293453854	0.6720170806035581	0.6400164553683869	0.6625765436848763
boosting	0.9946747439233723	0.6523164231790988	0.8095198884282989	0.8548660404633747	0.8205235161883067	0.6730700823520364	0.7046605150591759	0.3747857038865987	0.324231892887726	0.40894003234195075
boosting	0.5691611101153394	0.8284889023686381	0.8065528374170355	0.8394897334597755	0.9913655812778145	2.5062255816474016e-4	0.003953034150789641	0.4165721978406029	0.46102463169592195	0.45912805732156353
boosting	0.45432968548283004	0.5284264971075555	0.6800450710517609	0.7659546613776996	0.6637030210644463	0.21496745231553283	0.20531169437679264	0.4515253911891092	0.3136057299997175	0.5059583673961059
boosting	0.2870332786161792	0.7439162549406619	0.6314932102057402	0.6148791565361145	0.47625558834600257	0.28669688345736727	0.4377405041116412	0.22290021258822285	0.4066333018334831	0.3570830539419874
boosting	0.17961356544146986	0.1227719347007378	0.23510870309362344	0.25323184593977843	0.238131168366553	0.3141408389307203	0.27463509750741144	0.11672249796121495	0.1698369010473058	0.1196756189328941
boosting	0.08585768354230768	0.08191834013837619	0.14470217449843958	0.15717790481642432	0.09061272779616926	0.0660341569891385	0.1317566164216766	0.09787804672782245	0.09510893177672608	0.15066760363548165
boosting	0.17228350748797827	0.09084033424246596	0.1187239157461305	0.705605069932738	0.4363407932846917	0.27677225747120093	0.1935571105822611	0.24113994052342935	0.1789087754197331	0.26272093150939124
boosting	0.7361735030232405	0.6155736663754565	0.6935294936393253	1.396637612731727	1.37020080206864	1.3648237638270373	1.404676525884915	1.4777939350129716	1.4271609259615567	1.4842720228772945
boosting	0.8637704077147974	0.7725051317292947	0.797080075078227	0.03892722373979393	0.07524646019434642	0.5218977910486348	0.4843468235934359	0.5747281547682513	0.5166113646396329	0.4816374215753456
boosting	0.7866266026400153	0.5070431788132858	0.417585196327516	1.0739116995595477	1.0531973296363042	0.8238851910969295	0.8754982701432565	0.69783567608701	0.6162472427554041	0.8770400666403255
boosting	0.3831561078580035	0.35891433169464176	0.539159685543985	0.18474353870668656	0.28591649939160113	0.33177644026968084	0.2635126298679106	0.21574080152846165	0.35346142663429564	0.31320106677631115
boosting	0.3564788668066541	0.23162015937476282	0.24451190370203846	0.7697896907528663	0.6135257228074852	0.5235716796111117	0.40432875382300737	0.530870511569664	0.4690736907498813	0.524317389070784
boosting	1.1508931156658728	1.2840829899673074	1.2777708812646251	0.09050193542560905	0.10568828834443461	1.2677056420543533	1.4900354778952307	1.2445879464711747	1.3209742191268032	1.5050613483519262
boosting	0.6289737506141406	0.47248395822356604	0.4583932369159223	0.053882665073724974	0.05421874019039492	0.38752056917905575	0.47878568910397507	0.43746388088080607	0.44337793902973777	0.3892232517873866
boosting	0.06658007743384607	0.04016081683358887	0.06791599720179903	0.311748154180232	0.2798784337211166	0.843267428310537	1.0313637652160008	0.8278149995090471	0.9622544439031596	0.7740652507995586
boosting	0.3043354619997359	0.39582028159257304	0.30276713634735875	0.890470057447179	1.01715297561802	0.9946030805862432	1.1350799476705948	0.937327829506135	0.9580604320717419	0.9938648283193652
boosting	0.8079864391246605	0.6799174679978891	0.6144634213309609	0.2634506672266314	0.2466888993319821	0.06299574191748658	0.04229834377328263	0.015741235314713383	0.009755496490861113	0.015898650881495748
boosting	1.1702311839824124	1.0741350180128717	1.2217978137648433	0.29532882677387	0.3460672853910965	0.0684993420819696	0.06148474163329279	0.10254245060557372	0.07480183388316809	0.10601351085428719
boosting	0.08963827096183527	0.040223590041162056	0.028546352089285396	0.5116150444133888	0.5089526174553294	0.6507036324621805	0.8042251626234678	0.7828716724527494	0.7230602989333018	0.872420595865585
boosting	0.3861490694886846	0.4995048667918666	0.43757055535242506	0.028033379533265453	0.10420707197692662	0.986827342096264	1.073675613340809	0.9251812727431359	1.0851281551052558	1.049849712246583
boosting	0.8369556538659622	0.6545617678368431	0.5600075608449945	0.4353977217637383	0.3193890964126432	0.1279286608649989	0.0840427173050362	0.09501462733385972	0.07780143006572994	0.0643369919964118
boosting	0.04585672332760026	0.06984947262453607	0.023498076165440744	0.14793055744454087	0.16822116181242913	0.23928303342607532	0.18533140703770065	0.12255876959091608	0.2650735369718293	0.251666978805234
boosting	1.230355349839848	0.9368744664710537	0.9365093085818316	0.8613476131783051	0.8820349288518704	0.6701001212231298	0.7993768415555496	0.7765852850965349	0.6258499261119588	0.8309538064209372
boosting	0.9053618934977402	1.1746277286494569	1.104111213456792	0.07798137000792982	0.06270867874077815	0.7892360869353883	0.7434769704548427	0.7432788928413954	0.7959959201945834	0.7997960466824972
boosting	0.1789034609020069	0.2401768294702237	0.22032749063539095	0.3452001121681473	0.36192980794461216	0.03235332139399803	0.028639949360382822	0.06849389092993467	0.0947893295812737	0.07501306613979072
boosting	0.3803699018586579	0.38112039569700873	0.3184969481896069	0.6268399906560165	0.5649473514376827	0.18880678795137876	0.30950761296912116	0.26106975491293133	0.12551801987612982	0.08520748253019442
boosting	0.5766114430168527	0.44826529619450345	0.41901606384998086	0.25588598226595577	0.23766493195613483	0.5793308097586216	0.5886433677774715	0.5299398414749865	0.6887526397268693	0.4871018079662247
boosting	0.8378605667975508	0.9749394749219062	0.9488335075841725	0.020537413187463636	0.02169616153357059	0.38460076565161566	0.5943233114837135	0.31022723061096236	0.32089529580787285	0.3858458934312062
boosting	0.9175427565322922	0.47206395526764017	0.6117478890252713	0.9664563300538976	0.9560458877352375	1.1442479647782247	1.0859658646163768	1.0274125950982802	1.0759895258951693	0.9668482097209146
boosting	0.8237169703096059	0.8856452453080002	0.9489074660155142	1.1229522994511063	1.1095943761309897	0.9282475603111542	0.5520236801156255	0.7839495336116238	0.8449455313159884	0.7578750093980469
boosting	0.3788673474162519	0.42612982111924347	0.39993456425704627	0.6659471579025527	0.6165852239421403	0.029091366645989804	0.04985938200126075	0.03478227610814382	0.08253149490680546	0.10529568023480625
boosting	0.5552377321062913	0.5464068769652165	0.6801901494170803	0.6850364520497917	0.7482802764805048	0.2031008530377982	0.18948368671908236	0.18392729883369247	0.23035282987126923	0.2676650749417248
boosting	0.1976958412339509	0.22438974466469078	0.2600087702036178	1.1581865033076588	0.8383140350158588	0.02089720596604428	0.055305252111367595	0.026554634269963413	0.055983182774375785	0.05650733763522273
boosting	0.41228480033815745	0.35809105116627715	0.3420335787418902	1.294688069110757	1.3456643303023486	0.5388745652541862	0.3381629569030686	0.3488776253526089	0.21679099433147347	0.4523364071840018
boosting	0.08315601685024765	0.03330497899863337	0.10395078848642646	0.033735965671320346	0.043151628929034354	0.34140038914555915	0.34931454856101574	0.3315265413209081	0.3353907818809631	0.30273680127710223
boosting	0.3244812319947469	0.3011092805282183	0.28781696286890296	0.1155032372270818	0.09765540830491462	0.28096774027180615	0.16170184561822912	0.30587526728986214	0.18084061455296488	0.28115873673944763
boosting	0.7849643521235353	0.55800672835014	0.6842617137226183	0.17970507081012765	0.2186099356584109	1.3114259328604996	1.2874051742123793	1.4129481529164343	1.2953928611188998	1.290935073953202
boosting	0.9309956401108076	0.9914737684689625	0.7384715671289749	0.41640934361619436	0.24005160868863187	0.8425614703544623	0.8991712282258161	0.9298153527480955	0.8785857231947619	0.8411354583664632
boosting	0.022375001420648296	0.06564371041202695	0.07970974933366007	0.6791793510741847	0.4775350420374543	0.5938176457905227	0.5814571393383022	0.5440591815880828	0.562225218307538	0.7525285380288103
boosting	0.36665431813455396	0.2624842254564839	0.29374358145926127	0.8925125118171711	0.8972038944780584	0.2757072733553958	0.35241517747046053	0.2146988271481371	0.18513238897263956	0.2035784772923833
boosting	1.0169537277296752	1.20334436355707	1.129242033927381	0.6082245181210735	0.486190331126372	0.7974140347250992	0.6924572651217729	0.7529899410732692	0.6893549779508039	0.7620430094421546
boosting	0.3042175523925625	0.22058996607288256	0.23011794881643596	0.7601549736328302	0.9714319758643205	0.059534047921841596	0.07929269102035998	0.020072521772825227	0.06742535778145142	0.053670052353695145
boosting	0.9051184093432367	0.8027888876931434	0.7686000661155515	0.08606910463283766	0.045972251771446676	0.6631739732980712	0.7660048742055509	0.654760302930121	0.6524051783223325	0.5987030220083961
boosting	0.4894643033493841	0.26190958906350176	0.40661438349831547	0.970789810136336	0.8378424179617633	0.6829970868532415	0.7433085504726538	0.769956695277831	0.6612564746066633	0.6451847219400428
boosting	0.6910487441061441	0.6431760809272022	0.7737779151621775	0.006473422545628079	0.01836346660165265	0.8313872187896012	0.78394817946028	0.7745345886231986	0.7506450393787718	0.7378127062326197
boosting	1.353563091358763	1.4228815316698205	1.345333467910172	0.14030094874864296	0.2254384503490286	0.00845356995079525	0.014145668451790133	0.01852685278937286	0.016717290197824176	0.01219165482411694
boosting	0.6406953814632158	0.7389409354026387	0.47098976508024326	0.5743270900427265	0.488305979231358	0.24276114872999127	0.24239801947946174	0.21355460613403782	0.2798414808520844	0.19812695844188866
boosting	0.34786541658815834	0.20924328513663018	0.15555526036193348	0.058119279727403265	0.054677086176528694	0.8684617262333126	1.027606306215572	1.094929112684717	0.9815879905853505	0.9479679173997868
boosting	0.19937346449954715	0.21357098023973248	0.24506975778441545	0.8060731639511608	0.6375969371504189	1.3867883351670178	1.4820908773393322	1.4595585914543092	1.1824939225035807	1.404767085754496
boosting	0.7598866267408443	0.9145867581697946	0.9910375087491337	0.5351783441282917	0.5622220795246967	0.8952163769847754	0.8298620542654929	0.7817566823019737	0.8983331206684328	0.9285999576683953
boosting	1.0601228173853203	1.1700039007109826	1.1155507414339805	0.43467073285739805	0.457991283135413	0.5714458366494244	0.5663298510608752	0.5967649851079857	0.5230023701158467	0.5220934062670987
boosting	0.24847844383060097	0.06477003009699525	0.13514147239244156	0.32340566441023927	0.20832627913718602	0.056145008284315095	0.16256946183032586	0.11481052672485752	0.1057268745831754	0.14240272155292039
boosting	0.356729667828456	0.35476050012541266	0.3452163860283548	0.18364193115811753	0.22084884089217005	0.24732217689932004	0.2518855996582602	0.345090549982006	0.231733269441068	0.2631120643815327
boosting	0.43243326940314797	0.4517734727722952	0.32363594671595797	0.1609941728311273	0.09108526468595965	0.14122060674872788	0.22574072946806292	0.11993331767064751	0.18352668723571328	0.12554154719755078
boosting	0.004578177356609577	0.014376325364198556	0.006559173107607467	0.5946474408478266	0.6397596248840289	0.06243351098214507	0.04679073952335725	0.03223505494597893	0.09454720438672254	0.08623329891061719
boosting	0.1388671100885427	0.2368038642599503	0.22271694199208378	0.02761291181158266	0.0309331367895479	0.1304603930584163	0.18077497020351335	0.11121762183391803	0.12179372083876377	0.12079428725842843
boosting	0.6815514643788544	0.7235817828887231	0.7574612072166981	0.3715292858699478	0.5255532451570389	0.12745998039621637	0.10793234970969456	0.07451723423649076	0.04983300501529134	0.07310654778133721
[truncated: 443,241 more rows]
