# Supplementary material for: DNA methylation-based epigenetic signatures predict somatic genomic alterations in gliomas
Source: Nat Commun. 2022 Jul 29;13:4410. doi: 10.1038/s41467-022-31827-x (PMC9338285; doi:10.1038/s41467-022-31827-x)
Supplement: Supplementary file 8 — Source Data [file 41467_2022_31827_MOESM8_ESM.zip › Source data - all figures.xlsx]

## Sheet: Figure 2
Figure 2C
TCGA_barcode	gold_standard	ATRX_prediction	subsets	RSEM_norm_count			182
TCGA-06-0650	WT	WT	set1	NA
TCGA-06-1804	WT	WT	set1	1888.29
TCGA-06-1806	WT	WT	set1	NA
TCGA-06-5408	WT	WT	set1	1279.29
TCGA-06-5410	WT	WT	set1	902.071
TCGA-06-5411	WT	WT	set1	1039.13
TCGA-06-5412	WT	WT	set1	1037.1
TCGA-06-5413	WT	WT	set1	1241.3
TCGA-06-5414	WT	WT	set1	1230.68
TCGA-06-5415	WT	WT	set1	1210.62
TCGA-06-5417	Mutant	Mutant	set5	1986.64
TCGA-06-5418	WT	WT	set1	1017.39
TCGA-06-5856	WT	WT	set1	1263.04
TCGA-06-5858	Mutant	WT	set4	3109.84
TCGA-06-5859	WT	WT	set1	1406.57
TCGA-06-6388	Mutant	WT	set4	NA
TCGA-06-6389	WT	Mutant	set2	NA
TCGA-06-6390	WT	WT	set1	NA
TCGA-06-6391	Mutant	WT	set4	NA
TCGA-06-6693	WT	WT	set1	NA
TCGA-06-6694	WT	WT	set1	NA
TCGA-06-6695	WT	WT	set1	NA
TCGA-06-6697	WT	WT	set1	NA
TCGA-06-6698	WT	WT	set1	NA
TCGA-06-6699	WT	WT	set1	NA
TCGA-06-6700	WT	WT	set1	NA
TCGA-06-6701	Mutant	Mutant	set5	NA
TCGA-06-A5U0	Mutant	WT	set4	NA
TCGA-06-A5U1	WT	WT	set1	NA
TCGA-06-A6S0	WT	WT	set1	NA
TCGA-06-A6S1	WT	WT	set1	NA
TCGA-06-A7TK	WT	WT	set1	NA
TCGA-06-A7TL	Mutant	Mutant	set5	NA
TCGA-12-5295	WT	WT	set1	690.921
TCGA-12-5299	WT	WT	set1	940.975
TCGA-12-5301	WT	WT	set1	NA
TCGA-14-0740	WT	WT	set1	NA
TCGA-14-0781	WT	WT	set1	1312.84
TCGA-14-0862	WT	WT	set1	NA
TCGA-14-1043	WT	WT	set1	NA
TCGA-14-1395	WT	WT	set1	NA
TCGA-14-1450	WT	WT	set1	NA
TCGA-15-1444	Mutant	Mutant	set5	831.906
TCGA-19-5947	WT	WT	set1	NA
TCGA-19-5950	WT	WT	set1	NA
TCGA-19-5951	WT	WT	set1	NA
TCGA-19-5952	WT	WT	set1	NA
TCGA-19-5953	WT	WT	set1	NA
TCGA-19-5954	WT	WT	set1	NA
TCGA-19-5955	WT	WT	set1	NA
TCGA-19-5958	WT	WT	set1	NA
TCGA-19-5959	WT	WT	set1	NA
TCGA-19-5960	WT	WT	set1	2278.77
TCGA-19-A60I	WT	WT	set1	NA
TCGA-19-A6J4	WT	WT	set1	NA
TCGA-19-A6J5	Mutant	Mutant	set5	NA
TCGA-26-1442	WT	Mutant	set2	1060.3
TCGA-26-5132	WT	WT	set1	1105.65
TCGA-26-5133	WT	WT	set1	1106.09
TCGA-26-5134	WT	WT	set1	1930.33
TCGA-26-5135	WT	WT	set1	1075.95
TCGA-26-5136	WT	WT	set1	1417.8
TCGA-26-5139	WT	WT	set1	1457.52
TCGA-26-6173	WT	WT	set1	NA
TCGA-26-6174	WT	WT	set1	NA
TCGA-26-A7UX	WT	WT	set1	NA
TCGA-28-2501	WT	WT	set1	NA
TCGA-28-2510	WT	WT	set1	1382.27
TCGA-28-5204	WT	WT	set1	1230.97
TCGA-28-5207	WT	WT	set1	1537.46
TCGA-28-5208	WT	WT	set1	1554.6
TCGA-28-5209	WT	WT	set1	1646.04
TCGA-28-5211	WT	WT	set1	NA
TCGA-28-5213	WT	WT	set1	615.804
TCGA-28-5214	WT	WT	set1	NA
TCGA-28-5215	WT	WT	set1	2312.14
TCGA-28-5216	WT	WT	set1	1353.57
TCGA-28-5218	WT	WT	set1	2403.74
TCGA-28-5219	WT	WT	set1	NA
TCGA-28-5220	WT	WT	set1	1243
TCGA-28-6450	WT	WT	set1	NA
TCGA-32-1979	WT	WT	set1	NA
TCGA-32-1980	WT	WT	set1	1007.51
TCGA-32-5222	WT	WT	set1	948.718
TCGA-41-5651	WT	WT	set1	1782.72
TCGA-41-6646	WT	WT	set1	NA
TCGA-4W-AA9R	WT	WT	set1	NA
TCGA-4W-AA9S	WT	WT	set1	NA
TCGA-4W-AA9T	Mutant	WT	set4	NA
TCGA-74-6573	WT	WT	set1	NA
TCGA-74-6575	Mutant	WT	set4	NA
TCGA-74-6577	WT	WT	set1	NA
TCGA-74-6578	WT	WT	set1	NA
TCGA-74-6584	WT	WT	set1	NA
TCGA-76-4925	WT	WT	set1	1398.63
TCGA-76-4926	WT	WT	set1	1543.31
TCGA-76-4927	WT	WT	set1	1079.52
TCGA-76-4928	WT	WT	set1	995.618
TCGA-76-4929	WT	WT	set1	1596.31
TCGA-76-4931	WT	WT	set1	1426.82
TCGA-76-4932	WT	WT	set1	1132.34
TCGA-76-4934	WT	WT	set1	NA
TCGA-76-4935	WT	WT	set1	NA
TCGA-76-6191	WT	WT	set1	NA
TCGA-76-6192	WT	WT	set1	NA
TCGA-76-6193	WT	WT	set1	NA
TCGA-76-6280	WT	WT	set1	NA
TCGA-76-6282	WT	WT	set1	NA
TCGA-76-6283	WT	WT	set1	NA
TCGA-76-6285	WT	WT	set1	NA
TCGA-76-6286	WT	WT	set1	NA
TCGA-76-6656	WT	WT	set1	NA
TCGA-76-6657	WT	WT	set1	NA
TCGA-76-6660	WT	WT	set1	NA
TCGA-76-6661	WT	WT	set1	NA
TCGA-76-6662	WT	WT	set1	NA
TCGA-76-6663	WT	WT	set1	NA
TCGA-76-6664	WT	WT	set1	NA
TCGA-81-5910	WT	WT	set1	NA
TCGA-81-5911	WT	WT	set1	NA
TCGA-87-5896	WT	WT	set1	NA
TCGA-CS-4938	Mutant	Mutant	set5	495.07
TCGA-CS-4941	WT	WT	set1	2089.72
TCGA-CS-4942	Mutant	Mutant	set5	728.028
TCGA-CS-4943	Mutant	Mutant	set5	791.383
TCGA-CS-4944	WT	WT	set1	1288.61
TCGA-CS-5390	WT	WT	set1	3991.6
TCGA-CS-5393	WT	Mutant	set3	1340.33
TCGA-CS-5394	WT	WT	set1	4505.85
TCGA-CS-5395	WT	WT	set1	3405.99
TCGA-CS-5396	WT	WT	set1	3838.33
TCGA-CS-5397	WT	WT	set1	2667
TCGA-CS-6186	WT	WT	set1	1546.5
TCGA-CS-6188	WT	WT	set1	2341.41
TCGA-CS-6290	WT	WT	set1	577.635
TCGA-CS-6665	WT	Mutant	set2	921.2
TCGA-CS-6666	Mutant	Mutant	set5	889.67
TCGA-CS-6667	WT	WT	set1	514.929
TCGA-CS-6668	WT	WT	set1	5545.8
TCGA-CS-6669	WT	WT	set1	2733.73
TCGA-CS-6670	WT	WT	set1	2692.6
TCGA-DB-5270	Mutant	Mutant	set5	1466.76
TCGA-DB-5273	Mutant	Mutant	set5	660.174
TCGA-DB-5274	WT	WT	set1	1933.33
TCGA-DB-5275	Mutant	Mutant	set5	651.17
TCGA-DB-5276	Mutant	Mutant	set5	1388.07
TCGA-DB-5277	WT	Mutant	set3	784.837
TCGA-DB-5278	WT	WT	set1	2328.66
TCGA-DB-5279	WT	WT	set1	3686.31
TCGA-DB-5280	Mutant	Mutant	set5	753.399
TCGA-DB-5281	Mutant	Mutant	set5	1241.45
TCGA-DB-A4X9	WT	Mutant	set2	684.403
TCGA-DB-A4XA	WT	WT	set1	1545
TCGA-DB-A4XB	WT	Mutant	set2	1364.74
TCGA-DB-A4XC	Mutant	Mutant	set5	1085.51
TCGA-DB-A4XD	Mutant	Mutant	set5	1157.27
TCGA-DB-A4XE	Mutant	Mutant	set5	1020.39
TCGA-DB-A4XF	WT	WT	set1	532.384
TCGA-DB-A4XG	WT	WT	set1	3224.31
TCGA-DB-A4XH	WT	WT	set1	2822.69
TCGA-DB-A64L	WT	WT	set1	2467.44
TCGA-DB-A64O	WT	WT	set1	1822.15
TCGA-DB-A64P	WT	WT	set1	2221.15
TCGA-DB-A64Q	WT	WT	set1	2546.39
TCGA-DB-A64R	WT	WT	set1	2516.47
TCGA-DB-A64S	Mutant	Mutant	set5	678.958
TCGA-DB-A64U	WT	WT	set1	2042.96
TCGA-DB-A64V	WT	WT	set1	1265.13
TCGA-DB-A64W	WT	WT	set1	3059.95
TCGA-DB-A64X	WT	WT	set1	209.305
TCGA-DB-A75K	WT	WT	set1	1301.42
TCGA-DB-A75L	WT	WT	set1	733.293
TCGA-DB-A75M	Mutant	Mutant	set5	391.633
TCGA-DB-A75O	WT	WT	set1	1248.09
TCGA-DB-A75P	WT	WT	set1	1414.08
TCGA-DH-5140	WT	WT	set1	2640.31
TCGA-DH-5141	WT	WT	set1	1252.84
TCGA-DH-5142	Mutant	Mutant	set5	1387.08
TCGA-DH-5143	WT	Mutant	set3	614.298
TCGA-DH-5144	Mutant	WT	set4	3672.05
TCGA-DH-A669	WT	WT	set1	2782.73
TCGA-DH-A66B	WT	WT	set1	432.424
TCGA-DH-A66D	Mutant	Mutant	set5	744.213
TCGA-DH-A66F	WT	WT	set1	1996.21
TCGA-DH-A66G	Mutant	Mutant	set5	1441.65
TCGA-DH-A7UR	WT	WT	set1	2257.11
TCGA-DH-A7US	WT	WT	set1	1531.88
TCGA-DH-A7UT	WT	WT	set1	1378.39
TCGA-DH-A7UU	WT	WT	set1	309.865
TCGA-DH-A7UV	Mutant	Mutant	set5	539.254
TCGA-DU-5847	WT	WT	set1	2153.25
TCGA-DU-5849	WT	WT	set1	2284.22
TCGA-DU-5851	Mutant	Mutant	set5	2083
TCGA-DU-5852	Mutant	WT	set4	2297.3
TCGA-DU-5853	Mutant	Mutant	set5	2657.55
TCGA-DU-5854	WT	WT	set1	1923.06
TCGA-DU-5855	Mutant	Mutant	set5	879.281
TCGA-DU-5870	WT	WT	set1	3225.88
TCGA-DU-5871	Mutant	Mutant	set5	782.681
TCGA-DU-5872	Mutant	Mutant	set5	2136.36
TCGA-DU-5874	WT	WT	set1	4667.25
TCGA-DU-6392	Mutant	WT	set4	804.172
TCGA-DU-6393	WT	WT	set1	3796.67
TCGA-DU-6394	WT	WT	set1	3800.46
TCGA-DU-6395	Mutant	Mutant	set5	428.517
TCGA-DU-6396	Mutant	Mutant	set5	1155.7
TCGA-DU-6397	WT	WT	set1	2952.56
TCGA-DU-6399	Mutant	Mutant	set5	695.74
TCGA-DU-6400	WT	WT	set1	2940.03
TCGA-DU-6401	Mutant	Mutant	set5	535.364
TCGA-DU-6402	WT	WT	set1	1265.82
TCGA-DU-6403	WT	WT	set1	2445.55
TCGA-DU-6404	WT	WT	set1	2759.17
TCGA-DU-6405	WT	WT	set1	2665.07
TCGA-DU-6406	WT	WT	set1	2380.83
TCGA-DU-6407	Mutant	Mutant	set5	590.106
TCGA-DU-6408	Mutant	Mutant	set5	2001.38
TCGA-DU-6410	WT	WT	set1	5304.01
TCGA-DU-6542	WT	WT	set1	1302.34
TCGA-DU-7006	WT	WT	set1	2677.67
TCGA-DU-7007	Mutant	Mutant	set5	929.947
TCGA-DU-7008	Mutant	Mutant	set5	925.955
TCGA-DU-7009	WT	WT	set1	3718.15
TCGA-DU-7010	WT	WT	set1	1770.34
TCGA-DU-7011	Mutant	Mutant	set5	1446.79
TCGA-DU-7012	WT	WT	set1	3378.61
TCGA-DU-7013	WT	WT	set1	3305.88
TCGA-DU-7015	Mutant	Mutant	set5	1016.29
TCGA-DU-7018	WT	WT	set1	4267.73
TCGA-DU-7019	WT	WT	set1	726.135
TCGA-DU-7290	WT	WT	set1	2691.23
TCGA-DU-7292	WT	WT	set1	2734.27
TCGA-DU-7294	WT	WT	set1	3908.15
TCGA-DU-7298	Mutant	WT	set4	1247.03
TCGA-DU-7299	WT	WT	set1	1053.28
TCGA-DU-7300	WT	WT	set1	3542.32
TCGA-DU-7301	Mutant	Mutant	set5	617.627
TCGA-DU-7302	WT	WT	set1	4094.75
TCGA-DU-7304	Mutant	Mutant	set5	1468.81
TCGA-DU-7306	Mutant	Mutant	set5	578.993
TCGA-DU-7309	Mutant	Mutant	set5	1592.42
TCGA-DU-8158	WT	WT	set1	2972.65
TCGA-DU-8161	WT	WT	set1	2718.22
TCGA-DU-8162	WT	WT	set1	3411.44
TCGA-DU-8163	Mutant	Mutant	set5	1536.01
TCGA-DU-8164	WT	WT	set1	4468.8
TCGA-DU-8165	WT	WT	set1	4494.74
TCGA-DU-8166	Mutant	Mutant	set5	1207.28
TCGA-DU-8167	WT	Mutant	set2	1456.59
TCGA-DU-8168	WT	WT	set1	5122.05
TCGA-DU-A5TP	Mutant	Mutant	set5	563.218
TCGA-DU-A5TR	Mutant	Mutant	set5	768.293
TCGA-DU-A5TS	Mutant	Mutant	set5	537.591
TCGA-DU-A5TT	WT	WT	set1	2333.28
TCGA-DU-A5TU	Mutant	Mutant	set5	413.457
TCGA-DU-A5TW	Mutant	Mutant	set5	579.807
TCGA-DU-A5TY	WT	WT	set1	1847.33
TCGA-DU-A6S2	WT	WT	set1	2365.09
TCGA-DU-A6S3	WT	WT	set1	2151.15
TCGA-DU-A6S6	WT	WT	set1	1850.65
TCGA-DU-A6S7	Mutant	Mutant	set5	729.698
TCGA-DU-A6S8	WT	WT	set1	2630.7
TCGA-DU-A76K	WT	WT	set1	1434
TCGA-DU-A76L	WT	WT	set1	1968.23
TCGA-DU-A76O	Mutant	Mutant	set5	1023.59
TCGA-DU-A76R	WT	WT	set1	2774.64
TCGA-DU-A7T6	WT	WT	set1	2761.13
TCGA-DU-A7T8	Mutant	Mutant	set5	653.387
TCGA-DU-A7TA	Mutant	Mutant	set5	726.748
TCGA-DU-A7TB	WT	WT	set1	1813.52
TCGA-DU-A7TC	WT	WT	set1	1235.55
TCGA-DU-A7TD	WT	WT	set1	2942.93
TCGA-DU-A7TG	WT	WT	set1	2300.86
TCGA-DU-A7TJ	WT	WT	set1	2258.85
TCGA-E1-5302	Mutant	Mutant	set5	546.521
TCGA-E1-5303	Mutant	Mutant	set5	789.235
TCGA-E1-5304	Mutant	Mutant	set5	947.304
TCGA-E1-5305	Mutant	Mutant	set5	1122.15
TCGA-E1-5307	Mutant	Mutant	set5	964.388
TCGA-E1-5311	WT	WT	set1	3330.91
TCGA-E1-5318	WT	WT	set1	3489.59
TCGA-E1-5319	WT	WT	set1	2591.16
TCGA-E1-5322	Mutant	Mutant	set5	783.457
TCGA-E1-A7YD	WT	WT	set1	2552.56
TCGA-E1-A7YE	Mutant	Mutant	set5	2304.63
TCGA-E1-A7YH	Mutant	Mutant	set5	1642.88
TCGA-E1-A7YI	Mutant	Mutant	set5	967.582
TCGA-E1-A7YJ	WT	WT	set1	1384.31
TCGA-E1-A7YK	Mutant	Mutant	set5	1179.6
TCGA-E1-A7YL	WT	WT	set1	1149.27
TCGA-E1-A7YM	WT	WT	set1	1385.83
TCGA-E1-A7YN	WT	WT	set1	1365.04
TCGA-E1-A7YO	WT	WT	set1	2810.39
TCGA-E1-A7YQ	WT	WT	set1	1394.96
TCGA-E1-A7YS	WT	WT	set1	4026.28
TCGA-E1-A7YU	WT	WT	set1	641.312
TCGA-E1-A7YV	Mutant	Mutant	set5	899.06
TCGA-E1-A7YW	Mutant	Mutant	set5	601.355
TCGA-E1-A7YY	WT	WT	set1	2145.69
TCGA-E1-A7Z2	WT	WT	set1	1222.85
TCGA-E1-A7Z3	Mutant	Mutant	set5	1004.47
TCGA-E1-A7Z4	Mutant	Mutant	set5	329.565
TCGA-E1-A7Z6	Mutant	Mutant	set5	710.254
TCGA-EZ-7264	WT	WT	set1	4238.83
TCGA-F6-A8O3	WT	WT	set1	2996.76
TCGA-F6-A8O4	Mutant	Mutant	set5	821.581
TCGA-FG-5963	Mutant	WT	set4	1544.29
TCGA-FG-5964	WT	WT	set1	1853.81
TCGA-FG-5965	Mutant	Mutant	set5	984.383
TCGA-FG-6688	WT	WT	set1	1813.85
TCGA-FG-6689	Mutant	Mutant	set5	1166.78
TCGA-FG-6690	Mutant	Mutant	set5	824.887
TCGA-FG-6691	Mutant	Mutant	set5	1014.88
TCGA-FG-6692	WT	WT	set1	1387.73
TCGA-FG-7634	WT	WT	set1	3872.4
TCGA-FG-7636	Mutant	Mutant	set5	482.749
TCGA-FG-7637	WT	WT	set1	3926.97
TCGA-FG-7638	Mutant	WT	set4	2377.71
TCGA-FG-7641	WT	WT	set1	3119.91
TCGA-FG-7643	WT	WT	set1	2406.09
TCGA-FG-8181	WT	WT	set1	2837.78
TCGA-FG-8182	Mutant	Mutant	set5	1532.14
TCGA-FG-8185	Mutant	Mutant	set5	540.427
TCGA-FG-8186	WT	WT	set1	2395.66
TCGA-FG-8187	WT	WT	set1	2203.77
TCGA-FG-8188	Mutant	Mutant	set5	922.316
TCGA-FG-8189	WT	WT	set1	2933.42
TCGA-FG-8191	Mutant	Mutant	set5	937.114
TCGA-FG-A4MT	Mutant	Mutant	set5	465.771
TCGA-FG-A4MU	WT	WT	set1	1404.27
TCGA-FG-A4MW	WT	WT	set1	1437.36
TCGA-FG-A4MX	Mutant	Mutant	set5	1589.36
TCGA-FG-A4MY	Mutant	Mutant	set5	659.186
TCGA-FG-A60J	WT	WT	set1	2264.14
TCGA-FG-A60K	WT	WT	set1	2497.3
TCGA-FG-A60L	WT	WT	set1	337.3
TCGA-FG-A6IZ	WT	WT	set1	1396.54
TCGA-FG-A6J1	WT	WT	set1	1114.42
TCGA-FG-A6J3	WT	WT	set1	121.487
TCGA-FG-A70Y	Mutant	Mutant	set5	590.452
TCGA-FG-A70Z	WT	WT	set1	1793.71
TCGA-FG-A710	WT	WT	set1	1776.26
TCGA-FG-A711	Mutant	Mutant	set5	634.211
TCGA-FG-A713	Mutant	WT	set4	1959.03
TCGA-FG-A87N	WT	WT	set1	832.79
TCGA-FG-A87Q	WT	WT	set1	1215.74
TCGA-FN-7833	Mutant	Mutant	set5	860.163
TCGA-HT-7467	WT	WT	set1	2581.04
TCGA-HT-7468	WT	WT	set1	4031.2
TCGA-HT-7469	Mutant	WT	set4	1089.07
TCGA-HT-7470	Mutant	Mutant	set5	1765.4
TCGA-HT-7471	WT	WT	set1	2974.38
TCGA-HT-7472	Mutant	Mutant	set5	1059.66
TCGA-HT-7473	Mutant	Mutant	set5	939.28
TCGA-HT-7474	Mutant	Mutant	set5	1549.5
TCGA-HT-7475	Mutant	Mutant	set5	2359.14
TCGA-HT-7476	Mutant	Mutant	set5	1388.2
TCGA-HT-7477	Mutant	Mutant	set5	1116.08
TCGA-HT-7478	Mutant	Mutant	set5	2554.53
TCGA-HT-7479	WT	WT	set1	1280.79
TCGA-HT-7480	WT	WT	set1	3245.79
TCGA-HT-7481	WT	WT	set1	3334.55
TCGA-HT-7482	Mutant	Mutant	set5	2062.97
TCGA-HT-7483	Mutant	Mutant	set5	1151.39
TCGA-HT-7485	Mutant	Mutant	set5	723.156
TCGA-HT-7601	WT	Mutant	set2	1156.84
TCGA-HT-7602	WT	WT	set1	1951.72
TCGA-HT-7603	Mutant	Mutant	set5	1936.03
TCGA-HT-7604	Mutant	Mutant	set5	829.416
TCGA-HT-7605	WT	WT	set1	2444.6
TCGA-HT-7606	WT	Mutant	set2	982.099
TCGA-HT-7607	WT	WT	set1	3087.88
TCGA-HT-7608	WT	WT	set1	2588.19
TCGA-HT-7609	WT	WT	set1	952.918
TCGA-HT-7610	Mutant	Mutant	set5	2692.45
TCGA-HT-7611	Mutant	Mutant	set5	926.084
TCGA-HT-7616	WT	WT	set1	3040.99
TCGA-HT-7620	WT	WT	set1	2582.72
TCGA-HT-7676	Mutant	Mutant	set5	619.848
TCGA-HT-7677	WT	WT	set1	3628.21
TCGA-HT-7680	WT	WT	set1	2138.67
TCGA-HT-7681	WT	WT	set1	1909.95
TCGA-HT-7684	WT	WT	set1	969.406
TCGA-HT-7686	Mutant	Mutant	set5	1051.19
TCGA-HT-7687	WT	WT	set1	4586.23
TCGA-HT-7688	Mutant	Mutant	set5	2125.01
TCGA-HT-7689	Mutant	Mutant	set5	1062.47
TCGA-HT-7690	Mutant	Mutant	set5	1984.31
TCGA-HT-7691	WT	WT	set1	1592.53
TCGA-HT-7692	WT	WT	set1	2231.74
TCGA-HT-7693	Mutant	Mutant	set5	2351.67
TCGA-HT-7694	WT	WT	set1	2941.62
TCGA-HT-7695	WT	WT	set1	3402.33
TCGA-HT-7854	WT	WT	set1	2451.37
TCGA-HT-7855	Mutant	Mutant	set5	827.103
TCGA-HT-7856	WT	WT	set1	2511.88
TCGA-HT-7857	Mutant	WT	set4	1205.17
TCGA-HT-7858	Mutant	Mutant	set5	1041.83
TCGA-HT-7860	WT	WT	set1	2773.05
TCGA-HT-7873	Mutant	Mutant	set5	1045.95
TCGA-HT-7874	WT	WT	set1	3256.37
TCGA-HT-7875	WT	WT	set1	3227.81
TCGA-HT-7877	WT	WT	set1	2966.78
TCGA-HT-7879	Mutant	Mutant	set5	891.578
TCGA-HT-7880	Mutant	WT	set4	1686.55
TCGA-HT-7881	WT	WT	set1	2281.75
TCGA-HT-7882	WT	WT	set1	1625.63
TCGA-HT-7884	Mutant	Mutant	set5	1275.94
TCGA-HT-7902	Mutant	Mutant	set5	1992.09
TCGA-HT-8010	WT	WT	set1	2599.2
TCGA-HT-8011	WT	WT	set1	2167.98
TCGA-HT-8012	WT	WT	set1	2924.06
TCGA-HT-8013	Mutant	Mutant	set5	950.901
TCGA-HT-8015	WT	WT	set1	2223.55
TCGA-HT-8018	WT	Mutant	set2	2135.3
TCGA-HT-8019	WT	WT	set1	1968.55
TCGA-HT-8104	WT	WT	set1	2060.38
TCGA-HT-8105	WT	WT	set1	3115.06
TCGA-HT-8106	WT	WT	set1	1385.26
TCGA-HT-8107	WT	WT	set1	2883.68
TCGA-HT-8108	Mutant	Mutant	set5	1196.82
TCGA-HT-8109	WT	WT	set1	3576.16
TCGA-HT-8110	WT	WT	set1	2530.32
TCGA-HT-8111	WT	WT	set1	1438.83
TCGA-HT-8113	WT	WT	set1	2444.67
TCGA-HT-8114	Mutant	Mutant	set5	782.951
TCGA-HT-8558	WT	WT	set1	2345.59
TCGA-HT-8563	Mutant	Mutant	set5	1221.81
TCGA-HT-8564	WT	WT	set1	3856.55
TCGA-HT-A4DS	WT	WT	set1	540.291
TCGA-HT-A4DV	WT	WT	set1	1121.6
TCGA-HT-A5R5	Mutant	Mutant	set5	478.194
TCGA-HT-A5R7	Mutant	Mutant	set5	1554.52
TCGA-HT-A5R9	WT	WT	set1	3818.31
TCGA-HT-A5RA	WT	WT	set1	1446.99
TCGA-HT-A5RB	Mutant	Mutant	set5	1372.96
TCGA-HT-A5RC	WT	WT	set1	2175.08
TCGA-HT-A614	Mutant	Mutant	set5	677.962
TCGA-HT-A615	WT	WT	set1	2819.69
TCGA-HT-A616	Mutant	Mutant	set5	1535.54
TCGA-HT-A617	WT	WT	set1	1449.61
TCGA-HT-A618	Mutant	Mutant	set5	1532.62
TCGA-HT-A619	WT	WT	set1	3142.5
TCGA-HT-A61A	WT	WT	set1	2097.64
TCGA-HT-A61B	WT	WT	set1	1192.72
TCGA-HT-A61C	WT	WT	set1	1092.72
TCGA-HT-A74H	WT	WT	set1	1361.11
TCGA-HT-A74J	Mutant	Mutant	set5	630.463
TCGA-HT-A74K	WT	WT	set1	890.791
TCGA-HT-A74L	WT	WT	set1	3349.37
TCGA-HT-A74O	Mutant	Mutant	set5	272.369
TCGA-HW-7486	WT	WT	set1	2283.94
TCGA-HW-7487	WT	WT	set1	2704
TCGA-HW-7489	Mutant	Mutant	set5	1297.36
TCGA-HW-7490	Mutant	Mutant	set5	664.347
TCGA-HW-7491	WT	WT	set1	5706.25
TCGA-HW-7495	WT	WT	set1	2701.07
TCGA-HW-8319	Mutant	Mutant	set5	1483.06
TCGA-HW-8320	WT	WT	set1	828.974
TCGA-HW-8321	WT	Mutant	set2	442.754
TCGA-HW-8322	WT	WT	set1	4219.63
TCGA-HW-A5KJ	WT	WT	set1	1355.05
TCGA-HW-A5KK	WT	WT	set1	1476.56
TCGA-HW-A5KL	Mutant	Mutant	set5	1064.17
TCGA-HW-A5KM	WT	Mutant	set2	875.651
TCGA-IK-7675	Mutant	Mutant	set5	787.047
TCGA-IK-8125	WT	WT	set1	3648.12
TCGA-KT-A74X	WT	WT	set1	2325.73
TCGA-KT-A7W1	WT	WT	set1	2066.14
TCGA-OX-A56R	WT	WT	set1	NA
TCGA-P5-A5ET	WT	WT	set1	1690.91
TCGA-P5-A5EU	Mutant	Mutant	set5	667.043
TCGA-P5-A5EV	Mutant	Mutant	set5	590.177
TCGA-P5-A5EW	Mutant	Mutant	set5	716.625
TCGA-P5-A5EX	WT	WT	set1	1839.77
TCGA-P5-A5EY	WT	WT	set1	2247.45
TCGA-P5-A5EZ	WT	WT	set1	555.832
TCGA-P5-A5F0	WT	WT	set1	2775.69
TCGA-P5-A5F1	Mutant	Mutant	set5	543.449
TCGA-P5-A5F2	Mutant	Mutant	set5	872.159
TCGA-P5-A5F4	WT	Mutant	set3	894.857
TCGA-P5-A5F6	WT	WT	set1	1747.58
TCGA-P5-A72U	WT	WT	set1	1302.92
TCGA-P5-A72W	Mutant	Mutant	set5	818.228
TCGA-P5-A72X	WT	WT	set1	807.609
TCGA-P5-A72Z	WT	WT	set1	2774.42
TCGA-P5-A730	WT	WT	set1	1901.14
TCGA-P5-A731	WT	WT	set1	1625.39
TCGA-P5-A733	Mutant	Mutant	set5	859.404
TCGA-P5-A735	Mutant	Mutant	set5	519.33
TCGA-P5-A736	Mutant	Mutant	set5	1028.24
TCGA-P5-A737	WT	WT	set1	3003.7
TCGA-P5-A77W	WT	WT	set1	3564.19
TCGA-P5-A77X	WT	WT	set1	2870.38
TCGA-P5-A780	WT	WT	set1	547.619
TCGA-P5-A781	WT	WT	set1	2615.07
TCGA-QH-A65R	WT	WT	set1	2108.21
TCGA-QH-A65S	Mutant	Mutant	set5	702.57
TCGA-QH-A65V	WT	WT	set1	1360.91
TCGA-QH-A65X	WT	WT	set1	835.971
TCGA-QH-A65Z	WT	WT	set1	1921.73
TCGA-QH-A6CS	WT	WT	set1	1205.51
TCGA-QH-A6CU	WT	WT	set1	913.745
TCGA-QH-A6CV	WT	WT	set1	933.904
TCGA-QH-A6CW	Mutant	Mutant	set5	697.521
TCGA-QH-A6CX	WT	WT	set1	1420.42
TCGA-QH-A6CY	WT	WT	set1	2219.51
TCGA-QH-A6CZ	WT	WT	set1	3809.49
TCGA-QH-A6X3	Mutant	Mutant	set5	947.076
TCGA-QH-A6X4	WT	WT	set1	1697.74
TCGA-QH-A6X5	WT	WT	set1	1729.59
TCGA-QH-A6X8	WT	WT	set1	2471.07
TCGA-QH-A6X9	Mutant	Mutant	set5	489.666
TCGA-QH-A6XA	Mutant	Mutant	set5	976.827
TCGA-QH-A6XC	WT	WT	set1	875.412
TCGA-QH-A86X	WT	WT	set1	2275.99
TCGA-QH-A870	Mutant	Mutant	set5	654.185
TCGA-R8-A6MK	WT	WT	set1	2314.05
TCGA-R8-A6ML	WT	WT	set1	2394.13
TCGA-R8-A6MO	WT	WT	set1	1702.47
TCGA-R8-A6YH	Mutant	Mutant	set5	668.975
TCGA-R8-A73M	WT	WT	set1	1341.86
TCGA-RR-A6KA	WT	WT	set1	NA
TCGA-RR-A6KB	WT	WT	set1	NA
TCGA-RR-A6KC	WT	WT	set1	NA
TCGA-RY-A83X	WT	WT	set1	1825.72
TCGA-RY-A83Y	WT	WT	set1	1306.61
TCGA-RY-A83Z	Mutant	Mutant	set5	419.019
TCGA-RY-A840	WT	WT	set1	1752.4
TCGA-RY-A843	WT	WT	set1	2214.67
TCGA-RY-A845	WT	WT	set1	1827.56
TCGA-RY-A847	WT	WT	set1	2445.05
TCGA-S9-A6TS	Mutant	Mutant	set5	705.027
TCGA-S9-A6TU	WT	WT	set1	308.385
TCGA-S9-A6TV	Mutant	Mutant	set5	1194.44
TCGA-S9-A6TW	WT	WT	set1	1684.73
TCGA-S9-A6TX	WT	WT	set1	1480.13
TCGA-S9-A6TY	WT	WT	set1	3030.06
TCGA-S9-A6TZ	WT	WT	set1	3305.64
TCGA-S9-A6U0	WT	WT	set1	1550.33
TCGA-S9-A6U1	Mutant	Mutant	set5	1133.12
TCGA-S9-A6U2	WT	WT	set1	2953.15
TCGA-S9-A6U5	WT	WT	set1	1897.47
TCGA-S9-A6U6	Mutant	Mutant	set5	872.932
TCGA-S9-A6U8	Mutant	Mutant	set5	1998.57
TCGA-S9-A6U9	Mutant	Mutant	set5	897.831
TCGA-S9-A6UA	Mutant	Mutant	set5	822.134
TCGA-S9-A6UB	WT	WT	set1	2867.39
TCGA-S9-A6WD	WT	WT	set1	2723.61
TCGA-S9-A6WE	WT	WT	set1	2304.81
TCGA-S9-A6WG	Mutant	Mutant	set5	1031.93
TCGA-S9-A6WH	WT	WT	set1	2329.91
TCGA-S9-A6WI	WT	WT	set1	1973.57
TCGA-S9-A6WL	WT	WT	set1	2704.69
TCGA-S9-A6WM	WT	WT	set1	1031.53
TCGA-S9-A6WN	WT	WT	set1	2278.29
TCGA-S9-A6WO	Mutant	Mutant	set5	1046.18
TCGA-S9-A6WP	WT	WT	set1	2125.09
TCGA-S9-A6WQ	Mutant	Mutant	set5	822.951
TCGA-S9-A7IQ	WT	WT	set1	2035.74
TCGA-S9-A7IS	Mutant	Mutant	set5	776.206
TCGA-S9-A7IX	WT	WT	set1	1739.6
TCGA-S9-A7IY	WT	WT	set1	2123.95
TCGA-S9-A7IZ	Mutant	Mutant	set5	876.671
TCGA-S9-A7J0	WT	Mutant	set2	828.754
TCGA-S9-A7J1	WT	WT	set1	2842.47
TCGA-S9-A7J2	WT	WT	set1	2240.98
TCGA-S9-A7J3	WT	WT	set1	2687.09
TCGA-S9-A7QW	Mutant	Mutant	set5	530.485
TCGA-S9-A7QX	Mutant	Mutant	set5	814.067
TCGA-S9-A7QY	WT	WT	set1	1747.69
TCGA-S9-A7QZ	WT	WT	set1	2362.43
TCGA-S9-A7R1	WT	WT	set1	2662.17
TCGA-S9-A7R2	WT	WT	set1	1293.89
TCGA-S9-A7R3	WT	Mutant	set2	1130.23
TCGA-S9-A7R4	WT	Mutant	set3	1158.89
TCGA-S9-A7R7	Mutant	Mutant	set5	859.532
TCGA-S9-A7R8	Mutant	Mutant	set5	1186.48
TCGA-S9-A89V	Mutant	WT	set4	1218.19
TCGA-S9-A89Z	WT	Mutant	set2	617.703
TCGA-TM-A7C3	WT	WT	set1	1885.55
TCGA-TM-A7C4	Mutant	Mutant	set5	1617.03
TCGA-TM-A7C5	WT	WT	set1	2922.15
TCGA-TM-A7CA	Mutant	Mutant	set5	988.301
TCGA-TM-A7CF	WT	WT	set1	1198.97
TCGA-TM-A84B	WT	WT	set1	2202.7
TCGA-TM-A84C	WT	WT	set1	1752.79
TCGA-TM-A84F	WT	WT	set1	1584.96
TCGA-TM-A84G	WT	WT	set1	3037.89
TCGA-TM-A84H	Mutant	Mutant	set5	826.623
TCGA-TM-A84I	Mutant	Mutant	set5	1098.91
TCGA-TM-A84J	WT	WT	set1	2833.12
TCGA-TM-A84L	Mutant	Mutant	set5	775.41
TCGA-TM-A84M	WT	WT	set1	3643.77
TCGA-TM-A84O	WT	WT	set1	2269.04
TCGA-TM-A84Q	Mutant	Mutant	set5	747.306
TCGA-TM-A84R	WT	WT	set1	2432.38
TCGA-TM-A84S	WT	WT	set1	2341.15
TCGA-TM-A84T	Mutant	Mutant	set5	820.12
TCGA-TQ-A7RF	WT	Mutant	set2	287.455
TCGA-TQ-A7RG	WT	WT	set1	2469.07
TCGA-TQ-A7RH	Mutant	Mutant	set5	1880.29
TCGA-TQ-A7RI	WT	WT	set1	2249.48
TCGA-TQ-A7RJ	Mutant	Mutant	set5	1018.6
TCGA-TQ-A7RK	Mutant	Mutant	set5	820.333
TCGA-TQ-A7RM	WT	WT	set1	87.4484
TCGA-TQ-A7RN	WT	WT	set1	2895.25
TCGA-TQ-A7RO	WT	WT	set1	3276.92
TCGA-TQ-A7RP	WT	WT	set1	2129.82
TCGA-TQ-A7RQ	WT	WT	set1	3214.53
TCGA-TQ-A7RR	Mutant	Mutant	set5	1089.51
TCGA-TQ-A7RS	WT	WT	set1	1712.79
TCGA-TQ-A7RU	WT	WT	set1	2186.5
TCGA-TQ-A7RV	Mutant	Mutant	set5	429.212
TCGA-TQ-A7RW	WT	Mutant	set2	925.313
TCGA-TQ-A8XE	WT	Mutant	set2	878.843
TCGA-VM-A8C8	Mutant	Mutant	set5	268.467
TCGA-VM-A8C9	WT	WT	set1	564.788
TCGA-VM-A8CA	WT	WT	set1	1111.76
TCGA-VM-A8CB	WT	WT	set1	1282.14
TCGA-VM-A8CD	WT	WT	set1	1686.12
TCGA-VM-A8CE	WT	WT	set1	1740.99
TCGA-VM-A8CF	Mutant	Mutant	set5	324.018
TCGA-VM-A8CH	Mutant	Mutant	set5	591.3
TCGA-VV-A829	WT	WT	set1	3213.38
TCGA-VV-A86M	WT	WT	set1	1445.87
TCGA-VW-A7QS	WT	WT	set1	1603.24
TCGA-VW-A8FI	WT	WT	set1	1318.83
TCGA-W9-A837	WT	WT	set1	2584.68
TCGA-WH-A86K	WT	Mutant	set3	160.457
TCGA-WY-A858	Mutant	Mutant	set5	827.099
TCGA-WY-A859	WT	Mutant	set3	740.753
TCGA-WY-A85A	Mutant	Mutant	set5	817.102
TCGA-WY-A85B	Mutant	Mutant	set5	891.997
TCGA-WY-A85C	WT	Mutant	set3	871.271
TCGA-WY-A85D	Mutant	Mutant	set5	481.755
TCGA-WY-A85E	Mutant	Mutant	set5	906.994

## Sheet: Figure 3
Figure 3B
Sample	Methyl-based subtype	EGFR expression	EGFR CN seg value	CDKN2A CN seg value	NF1 expression
TCGA.32.2495.01_C1	CL	5.10286	2.9892	-3.0592	0.204556
TCGA.32.1991.01_C1	CL	6.15071	3.1197	-3.0209	0.208111
TCGA.28.6450.01_C1	CL	1.33729	0.721	-2.3714	-0.212556
TCGA.28.1747.01_C1	CL	3.85036	2.7783	-2.671	0.463111
TCGA.27.1838.01_C1	CL	3.92929	3.2221	0.4882	0.331111
TCGA.26.1440.01_C1	CL	3.9895	0.4387	-2.5109	0.0235556
TCGA.19.5959.01_C1	CL	5.49664	0.5378	-3.9328	0.655778
TCGA.19.5952.01_C1	CL	4.89414	1.611	-1.5656	0.0475556
TCGA.19.5951.01_C1	CL	1.46586	3.2278	-3.7777	0.714889
TCGA.19.1791.01_C1	CL	3.54071	3.092	-0.9066	0.419667
TCGA.19.1789.01_C1	CL	5.41343	3.0856	-3.6016	0.684
TCGA.15.1446.01_C1	CL	0.919857	2.2109	-1.5861	0.310556
TCGA.14.1827.01_C1	CL	5.31729	3.5869	-2.8325	0.109667
TCGA.12.3653.01_C1	CL	1.62179	1.1004	-4.6989	0.272667
TCGA.12.1098.01_C1	CL	1.14593	0.5602	-0.8493	-0.354778
TCGA.12.0819.01_C1	CL	4.42736	3.3268	-1.9269	0.208
TCGA.06.2565.01_C1	CL	4.64364	3.2695	-3.993	0.492
TCGA.02.0037.01_C1	CL		0.4607	-2.9625
TCGA.02.0009.01_C1	CL		3.358	-3.6432
TCGA.76.4931.01_C1	CL	3.69093	0.637	-2.9559	0.3085
TCGA.19.4068.01_C1	CL	3.19993			0.284
TCGA.76.4927.01_C1	CL	3.81386			0.340889
TCGA.76.4928.01_C2	MES	-1.16836	0.4188	-1.095	0.244667
TCGA.19.0955.01_C2	MES	1.66257	0.2918	-0.9643	-0.649111
TCGA.16.1048.01_C2	MES	4.10343	3.0791	-1.8019	0.0368889
TCGA.06.0882.01_C2	MES	-0.560429	0.3675	-1.0127	-0.348222
TCGA.02.0057.01_C2	MES		0.26	-0.4636
Figure 3C
Sample	subtype	EGFR expression	EGFR CN seg value	CDKN2A CN seg value
TCGA.28.2509.01_M1	CL	0.388857	0.6265	0.3199	-0.448333
TCGA.27.2524.01_M1	CL	-1.16036	0.5974	-0.5698	-0.696444
TCGA.14.0817.01_M1	CL	1.64421	3.2474	-2.7332	-0.220333
TCGA.14.0783.01_M1	CL	3.91629	2.7913	-0.7137	-0.047
TCGA.06.5418.01_M1	CL	0.959571	0.8351	-2.5169	0.354556
TCGA.06.2562.01_M1	CL	-0.0978571	0.5137	-2.3153	-0.759556
TCGA.06.0878.01_M1	CL	3.39193	2.7756	-1.8537	0.318
TCGA.06.0155.01_M1	CL	2.49714	1.9996	-2.5911	0.215222
TCGA.28.1760.01_M2	CL	2.84686			-0.512889
TCGA.32.2494.01_M2	MES	2.77829	0.4695	-1.3532	-0.125444
TCGA.32.2491.01_M2	MES	0.346786	0.4105	0.0574	-0.320778
TCGA.28.2513.01_M2	MES	-0.404857	0.196	-0.5316	-0.190889
TCGA.19.1389.01_M2	MES	0.227929	0.2777	-0.5669	-0.747
TCGA.12.0829.01_M2	MES	2.13114	1.978	-0.7621	0.210556
TCGA.06.5410.01_M2	MES	-1.53943	0.1375	-0.0877	-0.288
TCGA.06.1084.01_M2	MES	-0.595143	0.3299	-0.3913	-0.361778
TCGA.06.0939.01_M2	MES	-0.932929	0.4173	0.0452	-0.0536667
TCGA.06.0141.01_M2	MES		0.1577	-0.0913
TCGA.06.0140.01_M2	MES		0.3612	0.034
TCGA.02.2470.01_M2	MES	-0.2355	0.369	-1.1517	0.05
TCGA.02.0107.01_M2	MES		0.2507	-0.1423
TCGA.28.1745.01_M2	MES	-0.587643			-0.0321111

## Sheet: Figure 4
Figure 4C			Figure 4F
Tumor purity by ABSOLUTE	annotation		filename	IDH_pred	ATRX_pred	TERT_pred	1p19q_pred	Survival_(months)	Vital_status_(1=dead)
NA	classified-normal		TCGA-06-0650	WT	WT	Mutant	non-codel	23.557	1
0.88	classified-normal		TCGA-06-1804	WT	WT	Mutant	non-codel	13.6019	1
0.2	classified-normal		TCGA-06-1806	WT	WT	WT	non-codel	15.3104	1
0.68	classified-normal		TCGA-06-5408	WT	WT	Mutant	non-codel	11.7292	1
0.48	classified-normal		TCGA-06-5410	WT	WT	WT	non-codel	3.54833	1
0.44	classified-normal		TCGA-06-5411	WT	WT	Mutant	non-codel	8.34514	1
0.74	classified-normal		TCGA-06-5412	WT	WT	Mutant	non-codel	4.53398	1
0.42	classified-normal		TCGA-06-5413	WT	WT	Mutant	non-codel	8.80511	0
0.28	classified-normal		TCGA-06-5414	WT	WT	Mutant	non-codel	8.96939	0
NA	classified-normal		TCGA-06-5415	WT	WT	Mutant	non-codel	8.54227	0
NA	classified-normal		TCGA-06-5416	WT	WT	WT	non-codel	6.7024	0
0.36	classified-normal		TCGA-06-5417	Mutant	Mutant	WT	non-codel	5.09251	0
0.35	classified-normal		TCGA-06-5418	WT	WT	Mutant	non-codel	2.72696	1
0.43	classified-normal		TCGA-06-5856	WT	WT	Mutant	non-codel	3.74546	1
0.24	classified-normal		TCGA-06-5858	WT	WT	WT	non-codel	6.14387	0
NA	classified-normal		TCGA-06-5859	WT	WT	Mutant	non-codel	4.56683	0
1	classified-normal		TCGA-06-6388	WT	WT	Mutant	non-codel	5.22393	1
0.34	classified-normal		TCGA-06-6389	Mutant	Mutant	WT	non-codel	7.78661	0
NA	classified-normal		TCGA-06-6390	WT	WT	Mutant	non-codel	5.3882	1
0.88	classified-normal		TCGA-06-6391	WT	WT	WT	non-codel	1.47847	1
NA	classified-normal		TCGA-06-6693	WT	WT	Mutant	non-codel	120.479	1
0.58	classified-normal		TCGA-06-6694	WT	WT	Mutant	non-codel	7.3595	1
0.92	classified-normal		TCGA-06-6695	WT	WT	Mutant	non-codel	8.31229	0
NA	classified-normal		TCGA-06-6697	WT	WT	Mutant	non-codel	12.8463	0
0.5	classified-normal		TCGA-06-6698	WT	WT	WT	non-codel	4.76396	0
NA	classified-normal		TCGA-06-6699	WT	WT	Mutant	non-codel	1.54418	0
0.68	classified-normal		TCGA-06-6700	WT	WT	Mutant	non-codel	4.76396	0
NA	classified-normal		TCGA-06-6701	Mutant	Mutant	WT	non-codel	4.96109	0
0.18	classified-normal		TCGA-06-A5U0	WT	WT	WT	non-codel	4.69825	0
0.28	classified-normal		TCGA-06-A5U1	WT	WT	Mutant	non-codel	1.87273	1
0.39	classified-normal		TCGA-06-A6S0	WT	WT	Mutant	non-codel	3.12122	1
0.52	classified-normal		TCGA-06-A6S1	WT	WT	Mutant	non-codel	2.56268	1
0.22	classified-normal		TCGA-06-A7TK	WT	WT	Mutant	non-codel	5.3882	0
0.48	classified-normal		TCGA-06-A7TL	Mutant	Mutant	WT	non-codel	NA	NA
0.5	classified-normal		TCGA-12-5295	WT	WT	Mutant	non-codel	14.9161	1
0.3	classified-normal		TCGA-12-5299	WT	WT	Mutant	non-codel	3.21978	1
0.47	classified-normal		TCGA-12-5301	WT	WT	Mutant	non-codel	2.037	1
0.58	classified-normal		TCGA-14-0740	WT	WT	WT	non-codel	11.9592	1
NA	classified-normal		TCGA-14-0781	WT	WT	WT	non-codel	0.952792	1
0.79	classified-tumor		TCGA-14-0862	WT	WT	Mutant	non-codel	2.89123	1
0.61	classified-tumor		TCGA-14-1043	WT	WT	Mutant	non-codel	0.788518	1
0.76	classified-tumor		TCGA-14-1395	WT	WT	Mutant	non-codel	1.37991	1
0.83	classified-tumor		TCGA-14-1450	WT	WT	Mutant	non-codel	58.7446	0
0.74	classified-tumor		TCGA-15-1444	Mutant	Mutant	WT	non-codel	50.498	1
0.85	classified-tumor		TCGA-19-4065	WT	WT	Mutant	non-codel	7.03095	0
0.53	classified-tumor		TCGA-19-5947	WT	WT	Mutant	non-codel	6.63669	1
0.92	classified-tumor		TCGA-19-5950	WT	WT	Mutant	non-codel	11.2692	0
0.81	classified-tumor		TCGA-19-5951	WT	WT	Mutant	non-codel	8.0166	1
0.89	classified-tumor		TCGA-19-5952	WT	WT	Mutant	non-codel	18.8916	1
0.65	classified-tumor		TCGA-19-5953	WT	WT	Mutant	non-codel	4.73111	1
0.89	classified-tumor		TCGA-19-5954	WT	WT	Mutant	non-codel	7.95089	0
0.68	classified-tumor		TCGA-19-5955	WT	WT	Mutant	non-codel	1.77416	1
0.54	classified-tumor		TCGA-19-5956	WT	WT	WT	non-codel	6.50527	0
0.61	classified-tumor		TCGA-19-5958	WT	WT	Mutant	non-codel	5.3882	0
0.24	classified-tumor		TCGA-19-5959	WT	WT	Mutant	non-codel	5.28964	0
NA	classified-tumor		TCGA-19-5960	WT	WT	Mutant	non-codel	5.42106	0
0.98	classified-tumor		TCGA-19-A60I	WT	WT	Mutant	non-codel	6.76811	0
0.82	classified-tumor		TCGA-19-A6J4	WT	WT	Mutant	non-codel	3.97544	1
0.58	classified-tumor		TCGA-19-A6J5	Mutant	Mutant	WT	non-codel	16.5589	0
0.71	classified-tumor		TCGA-26-1442	Mutant	Mutant	WT	non-codel	31.3107	0
0.82	classified-tumor		TCGA-26-5132	WT	WT	Mutant	non-codel	9.3965	0
1	classified-tumor		TCGA-26-5133	WT	WT	WT	non-codel	14.8504	0
0.36	classified-tumor		TCGA-26-5134	WT	WT	Mutant	non-codel	5.48677	0
0.9	classified-tumor		TCGA-26-5135	WT	WT	Mutant	non-codel	8.87082	1
0.78	classified-tumor		TCGA-26-5136	WT	WT	Mutant	non-codel	1.21563	0
0.83	classified-tumor		TCGA-26-5139	WT	WT	Mutant	non-codel	1.57704	0
0.88	classified-tumor		TCGA-26-6173	WT	WT	Mutant	non-codel	7.91803	0
0.28	classified-tumor		TCGA-26-6174	WT	WT	Mutant	non-codel	2.3327	0
NA	classified-tumor		TCGA-26-A7UX	WT	WT	Mutant	non-codel	8.54227	0
1	classified-tumor		TCGA-28-2501	WT	WT	Mutant	non-codel	NA	NA
0.9	classified-tumor		TCGA-28-2510	WT	WT	Mutant	non-codel	NA	NA
1	classified-tumor		TCGA-28-5204	WT	WT	Mutant	non-codel	14.9161	1
NA	classified-tumor		TCGA-28-5207	WT	WT	Mutant	non-codel	11.2692	1
NA	classified-tumor		TCGA-28-5208	WT	WT	Mutant	non-codel	15.5732	0
NA	classified-tumor		TCGA-28-5209	WT	WT	Mutant	non-codel	2.52983	0
0.92	classified-tumor		TCGA-28-5211	WT	WT	Mutant	non-codel	11.7621	0
NA	classified-tumor		TCGA-28-5213	WT	WT	Mutant	non-codel	9.79076	0
0.61	classified-tumor		TCGA-28-5214	WT	WT	Mutant	non-codel	14.1933	0
1	classified-tumor		TCGA-28-5215	WT	WT	Mutant	non-codel	11.0064	1
0.87	classified-tumor		TCGA-28-5216	WT	WT	Mutant	non-codel	13.6348	0
0.82	classified-tumor		TCGA-28-5218	WT	WT	WT	non-codel	5.15822	1
0.96	classified-tumor		TCGA-28-5219	WT	WT	Mutant	non-codel	8.50942	0
0.87	classified-tumor		TCGA-28-5220	WT	WT	Mutant	non-codel	10.4807	0
0.78	classified-tumor		TCGA-28-6450	WT	WT	Mutant	non-codel	5.42106	1
1	classified-tumor		TCGA-32-1979	WT	WT	Mutant	non-codel	19.483	1
0.8	classified-tumor		TCGA-32-1980	WT	WT	WT	non-codel	1.18278	1
NA	classified-tumor		TCGA-32-5222	WT	WT	Mutant	non-codel	5.42106	0
0.84	classified-tumor		TCGA-41-5651	WT	WT	Mutant	non-codel	11.5321	0
0.71	classified-tumor		TCGA-41-6646	WT	WT	Mutant	non-codel	7.75376	0
NA	classified-tumor		TCGA-4W-AA9R	WT	WT	Mutant	non-codel	NA	NA
1	classified-tumor		TCGA-4W-AA9S	WT	WT	Mutant	non-codel	4.13972	0
0.7	classified-tumor		TCGA-4W-AA9T	WT	WT	Mutant	non-codel	14.7519	0
0.78	classified-tumor		TCGA-74-6573	WT	WT	Mutant	non-codel	3.44976	1
0.79	classified-tumor		TCGA-74-6575	WT	WT	Mutant	non-codel	17.5445	0
0.77	classified-tumor		TCGA-74-6577	WT	WT	Mutant	non-codel	4.33685	0
0.28	classified-tumor		TCGA-74-6578	WT	WT	Mutant	non-codel	14.3247	0
0.92	classified-tumor		TCGA-74-6581	WT	WT	Mutant	non-codel	8.21373	0
0.77	classified-tumor		TCGA-74-6584	WT	WT	Mutant	non-codel	7.49092	0
1	classified-tumor		TCGA-76-4925	WT	WT	Mutant	non-codel	4.79682	1
0.68	classified-tumor		TCGA-76-4926	WT	WT	Mutant	non-codel	4.53398	1
NA	classified-tumor		TCGA-76-4927	WT	WT	Mutant	non-codel	17.5774	1
0.23	classified-tumor		TCGA-76-4928	WT	WT	Mutant	non-codel	3.08836	1
0.59	classified-tumor		TCGA-76-4929	WT	WT	Mutant	non-codel	3.64689	1
0.74	classified-tumor		TCGA-76-4931	WT	WT	Mutant	non-codel	9.16652	1
0.69	classified-tumor		TCGA-76-4932	WT	WT	Mutant	non-codel	47.9024	1
0.75	classified-tumor		TCGA-76-4934	WT	WT	Mutant	non-codel	2.52983	1
0.56	classified-tumor		TCGA-76-4935	WT	WT	Mutant	non-codel	10.7764	0
0.76	classified-tumor		TCGA-76-6191	WT	WT	Mutant	non-codel	16.6903	1
0.95	classified-tumor		TCGA-76-6192	WT	WT	Mutant	non-codel	3.28549	1
0.44	classified-tumor		TCGA-76-6193	WT	WT	Mutant	non-codel	2.6941	1
0.82	classified-tumor		TCGA-76-6280	WT	WT	Mutant	non-codel	11.3678	1
0.83	classified-tumor		TCGA-76-6282	WT	WT	Mutant	non-codel	17.0517	1
0.52	classified-tumor		TCGA-76-6283	WT	WT	Mutant	non-codel	NA	NA
0.56	classified-tumor		TCGA-76-6285	WT	WT	Mutant	non-codel	8.34514	1
0.81	classified-tumor		TCGA-76-6286	WT	WT	Mutant	non-codel	20.9614	1
0.9	classified-tumor		TCGA-76-6656	WT	WT	Mutant	non-codel	4.82967	1
0.82	classified-tumor		TCGA-76-6657	WT	WT	Mutant	non-codel	5.0268	1
0.96	classified-tumor		TCGA-76-6660	WT	WT	Mutant	non-codel	NA	NA
0.78	classified-tumor		TCGA-76-6661	WT	WT	Mutant	non-codel	0.229984	0
0.96	classified-tumor		TCGA-76-6662	WT	WT	Mutant	non-codel	9.26508	0
0.98	classified-tumor		TCGA-76-6663	WT	WT	Mutant	non-codel	7.7209	0
0.89	classified-tumor		TCGA-76-6664	WT	WT	Mutant	non-codel	7.78661	0
0.63	classified-tumor		TCGA-81-5910	WT	WT	Mutant	non-codel	1.60989	1
0.78	classified-tumor		TCGA-81-5911	WT	WT	Mutant	non-codel	17.7088	0
0.73	classified-tumor		TCGA-87-5896	WT	WT	Mutant	non-codel	0.0657098	0
0.91	classified-tumor		TCGA-CS-4938	Mutant	Mutant	WT	non-codel
NA	classified-tumor		TCGA-CS-4941	WT	WT	Mutant	non-codel	7.68805	1
0.64	classified-tumor		TCGA-CS-4942	Mutant	Mutant	WT	non-codel	43.8613	1
0.71	classified-tumor		TCGA-CS-4943	Mutant	Mutant	WT	non-codel	18.1359	0
0.27	classified-tumor		TCGA-CS-4944	Mutant	WT	WT	non-codel	10.6121	0
0.98	classified-tumor		TCGA-CS-5390	Mutant	WT	Mutant	codel	64.5927	0
0.8	classified-tumor		TCGA-CS-5393	Mutant	Mutant	WT	non-codel	40.1487	0
0.85	classified-tumor		TCGA-CS-5394	Mutant	WT	WT	codel	0.0985647	0
0.97	classified-tumor		TCGA-CS-5395	WT	WT	Mutant	non-codel	20.9943	1
0.82	classified-tumor		TCGA-CS-5396	Mutant	WT	Mutant	codel	9.95503	0
0.73	classified-tumor		TCGA-CS-5397	WT	WT	Mutant	non-codel	6.37385	1
0.84	classified-tumor		TCGA-CS-6186	WT	WT	Mutant	non-codel	17.6759	1
0.82	classified-tumor		TCGA-CS-6188	WT	WT	Mutant	non-codel	23.8198	0
NA	classified-tumor		TCGA-CS-6290	Mutant	WT	WT	non-codel	17.9388	0
0.75	classified-tumor		TCGA-CS-6665	Mutant	Mutant	WT	non-codel	12.4192	0
NA	classified-tumor		TCGA-CS-6666	Mutant	Mutant	WT	non-codel	8.47656	0
0.53	classified-tumor		TCGA-CS-6667	Mutant	WT	WT	non-codel	7.55663	0
0.96	classified-tumor		TCGA-CS-6668	Mutant	WT	Mutant	codel	8.0166	0
0.77	classified-tumor		TCGA-CS-6669	WT	WT	WT	non-codel	7.39235	0
0.33	classified-tumor		TCGA-CS-6670	Mutant	WT	Mutant	codel	6.60383	0
0.87	classified-tumor		TCGA-DB-5270	Mutant	Mutant	WT	non-codel	97.809	0
0.74	classified-tumor		TCGA-DB-5273	Mutant	Mutant	WT	non-codel	81.9073	0
0.68	classified-tumor		TCGA-DB-5274	Mutant	WT	Mutant	codel	75.2049	0
0.66	classified-tumor		TCGA-DB-5275	Mutant	Mutant	WT	non-codel	47.9024	0
0.93	classified-tumor		TCGA-DB-5276	Mutant	Mutant	WT	non-codel	72.8722	0
0.76	classified-tumor		TCGA-DB-5277	Mutant	Mutant	WT	non-codel	50.8265	1
0.68	classified-tumor		TCGA-DB-5278	Mutant	WT	WT	codel	50.1366	0
0.67	classified-tumor		TCGA-DB-5279	Mutant	WT	Mutant	codel	44.4855	0
0.88	classified-tumor		TCGA-DB-5280	Mutant	Mutant	WT	non-codel	36.5346	0
0.89	classified-tumor		TCGA-DB-5281	Mutant	Mutant	WT	non-codel	78.2275	0
0.8	classified-tumor		TCGA-DB-A4X9	Mutant	Mutant	WT	non-codel	30.0622	0
0.85	classified-tumor		TCGA-DB-A4XA	Mutant	WT	Mutant	codel	10.2836	0
NA	classified-tumor		TCGA-DB-A4XB	Mutant	Mutant	WT	non-codel	12.7148	0
0.7	classified-tumor		TCGA-DB-A4XC	Mutant	Mutant	WT	non-codel	27.5981	0
0.54	classified-tumor		TCGA-DB-A4XD	Mutant	Mutant	WT	non-codel	27.0067	0
0.46	classified-tumor		TCGA-DB-A4XE	Mutant	Mutant	WT	non-codel	18.8259	0
0.91	classified-tumor		TCGA-DB-A4XF	Mutant	WT	WT	non-codel	18.3659	0
0.58	classified-tumor		TCGA-DB-A4XG	Mutant	WT	Mutant	codel	72.905	0
0.84	classified-tumor		TCGA-DB-A4XH	Mutant	WT	Mutant	codel
0.44	classified-tumor		TCGA-DB-A64L	Mutant	WT	Mutant	codel	11.0064	0
1	classified-tumor		TCGA-DB-A64O	WT	WT	Mutant	non-codel	18.8259	0
0.7	classified-tumor		TCGA-DB-A64P	Mutant	WT	Mutant	codel	16.7889	0
0.72	classified-tumor		TCGA-DB-A64Q	Mutant	WT	Mutant	codel
0.78	classified-tumor		TCGA-DB-A64R	Mutant	WT	Mutant	codel	16.066	0
0.47	classified-tumor		TCGA-DB-A64S	Mutant	Mutant	WT	non-codel	15.4089	0
0.81	classified-tumor		TCGA-DB-A64U	Mutant	WT	Mutant	codel
0.57	classified-tumor		TCGA-DB-A64V	Mutant	WT	Mutant	codel	14.719	0
0.56	classified-tumor		TCGA-DB-A64W	Mutant	WT	Mutant	codel	13.6348	0
0.54	classified-tumor		TCGA-DB-A64X	Mutant	WT	WT	non-codel
1	classified-tumor		TCGA-DB-A75K	Mutant	WT	Mutant	codel
0.89	classified-tumor		TCGA-DB-A75L	Mutant	WT	WT	non-codel	6.43956	0
0.76	classified-tumor		TCGA-DB-A75M	Mutant	Mutant	WT	non-codel	10.2836	0
0.78	classified-tumor		TCGA-DB-A75O	Mutant	WT	WT	non-codel	30.7193	0
0.61	classified-tumor		TCGA-DB-A75P	WT	WT	WT	non-codel	3.81117	0
0.64	classified-tumor		TCGA-DH-5140	WT	WT	WT	non-codel	19.9429	1
0.71	classified-tumor		TCGA-DH-5141	Mutant	WT	Mutant	codel	31.8035	0
0.82	classified-tumor		TCGA-DH-5142	Mutant	Mutant	WT	non-codel	30.2922	0
0.86	classified-tumor		TCGA-DH-5143	Mutant	Mutant	WT	non-codel	14.3904	0
0.78	classified-tumor		TCGA-DH-5144	Mutant	WT	Mutant	codel	8.0166	0
0.75	classified-tumor		TCGA-DH-A669	Mutant	WT	Mutant	codel	30.1937	1
0.64	classified-tumor		TCGA-DH-A66B	Mutant	WT	WT	non-codel	42.0214	0
0.81	classified-tumor		TCGA-DH-A66D	Mutant	Mutant	WT	non-codel	15.7375	0
0.73	classified-tumor		TCGA-DH-A66F	Mutant	WT	Mutant	codel	17.1831	0
0.87	classified-tumor		TCGA-DH-A66G	Mutant	Mutant	WT	non-codel	3.84402	0
0.83	classified-tumor		TCGA-DH-A7UR	Mutant	WT	Mutant	codel	54.2106	0
0.48	classified-tumor		TCGA-DH-A7US	Mutant	WT	Mutant	codel	10.2179	0
0.95	classified-tumor		TCGA-DH-A7UT	Mutant	WT	WT	non-codel	6.57098	0
0.77	classified-tumor		TCGA-DH-A7UU	Mutant	WT	WT	non-codel	3.44976	0
0.23	classified-tumor		TCGA-DH-A7UV	Mutant	Mutant	WT	non-codel	6.20958	0
0.85	classified-tumor		TCGA-DU-5847	WT	WT	Mutant	non-codel	18.0045	0
0.82	classified-tumor		TCGA-DU-5849	Mutant	WT	Mutant	codel	14.5547	0
0.7	classified-tumor		TCGA-DU-5851	Mutant	Mutant	WT	non-codel	17.446	0
0.74	classified-tumor		TCGA-DU-5852	WT	WT	Mutant	non-codel	6.73525	1
0.79	classified-tumor		TCGA-DU-5853	Mutant	Mutant	WT	non-codel	13.3719	0
0.8	classified-tumor		TCGA-DU-5854	WT	WT	Mutant	non-codel	8.44371	0
0.54	classified-tumor		TCGA-DU-5855	Mutant	Mutant	WT	non-codel	6.80096	0
0.92	classified-tumor		TCGA-DU-5870	Mutant	WT	Mutant	codel	182.213	0
0.78	classified-tumor		TCGA-DU-5871	Mutant	Mutant	WT	non-codel	18.9244	0
0.42	classified-tumor		TCGA-DU-5872	Mutant	Mutant	WT	non-codel	17.4788	0
0.53	classified-tumor		TCGA-DU-5874	Mutant	WT	Mutant	codel	15.1461	0
0.5	classified-tumor		TCGA-DU-6392	WT	WT	WT	non-codel	211.027	0
0.37	classified-tumor		TCGA-DU-6393	Mutant	WT	Mutant	codel	52.075	1
0.76	classified-tumor		TCGA-DU-6394	Mutant	WT	Mutant	codel	22.407	1
0.59	classified-tumor		TCGA-DU-6395	Mutant	Mutant	WT	non-codel	48.9867	1
NA	classified-tumor		TCGA-DU-6396	Mutant	Mutant	WT	non-codel	75.1063	1
0.58	classified-tumor		TCGA-DU-6397	Mutant	WT	Mutant	codel	46.0297	1
0.75	classified-tumor		TCGA-DU-6399	Mutant	Mutant	WT	non-codel	65.7098	1
0.59	classified-tumor		TCGA-DU-6400	Mutant	WT	Mutant	codel	1.21563	1
0.5	classified-tumor		TCGA-DU-6401	Mutant	Mutant	WT	non-codel	87.394	1
0.7	classified-tumor		TCGA-DU-6402	WT	WT	Mutant	non-codel	7.03095	1
0.63	classified-tumor		TCGA-DU-6403	WT	WT	Mutant	non-codel	11.6306	1
NA	classified-tumor		TCGA-DU-6404	WT	WT	WT	non-codel	133.654	1
NA	classified-tumor		TCGA-DU-6405	WT	WT	Mutant	non-codel	19.8772	1
NA	classified-tumor		TCGA-DU-6406	WT	WT	Mutant	non-codel	16.8217	1
0.64	classified-tumor		TCGA-DU-6407	Mutant	Mutant	WT	non-codel	94.4578	1
0.58	classified-tumor		TCGA-DU-6408	Mutant	Mutant	WT	non-codel	114.007	1
0.38	classified-tumor		TCGA-DU-6410	Mutant	WT	Mutant	codel	7.95089	0
0.59	classified-tumor		TCGA-DU-6542	Mutant	WT	WT	non-codel	7.7209	0
0.53	classified-tumor		TCGA-DU-7006	WT	WT	Mutant	non-codel	11.4664	1
0.82	classified-tumor		TCGA-DU-7007	Mutant	Mutant	WT	non-codel	62.9171	1
0.84	classified-tumor		TCGA-DU-7008	Mutant	Mutant	WT	non-codel	156.126	0
NA	classified-tumor		TCGA-DU-7009	Mutant	WT	Mutant	codel	138.188	0
0.81	classified-tumor		TCGA-DU-7010	Mutant	WT	WT	non-codel	14.9818	1
NA	classified-tumor		TCGA-DU-7011	Mutant	Mutant	WT	non-codel	105.136	1
0.88	classified-tumor		TCGA-DU-7012	WT	WT	Mutant	non-codel	6.53813	1
0.79	classified-tumor		TCGA-DU-7013	WT	WT	Mutant	non-codel	8.83797	1
0.2	classified-tumor		TCGA-DU-7014	Mutant	Mutant	WT	non-codel	117.325	1
0.87	classified-tumor		TCGA-DU-7015	Mutant	Mutant	WT	non-codel	90.7124	0
0.82	classified-tumor		TCGA-DU-7018	Mutant	WT	Mutant	codel	30.6536	1
0.73	classified-tumor		TCGA-DU-7019	Mutant	WT	WT	non-codel	26.2839	0
0.28	classified-tumor		TCGA-DU-7290	WT	WT	Mutant	non-codel	10.3493	1
0.42	classified-tumor		TCGA-DU-7292	WT	WT	WT	non-codel	7.95089	1
0.87	classified-tumor		TCGA-DU-7294	Mutant	WT	Mutant	codel	94.2607	0
0.91	classified-tumor		TCGA-DU-7298	Mutant	WT	WT	non-codel	18.9244	1
0.72	classified-tumor		TCGA-DU-7299	Mutant	WT	WT	non-codel	43.9927	1
NA	classified-tumor		TCGA-DU-7300	Mutant	WT	Mutant	codel	61.9643	1
0.93	classified-tumor		TCGA-DU-7301	Mutant	Mutant	WT	non-codel	25.8897	1
0.75	classified-tumor		TCGA-DU-7302	Mutant	WT	Mutant	codel	60.2559	0
0.83	classified-tumor		TCGA-DU-7304	Mutant	Mutant	WT	non-codel	23.2941	1
0.76	classified-tumor		TCGA-DU-7306	Mutant	Mutant	WT	non-codel	41.9557	0
0.96	classified-tumor		TCGA-DU-7309	Mutant	Mutant	WT	non-codel	2.75981	0
NA	classified-tumor		TCGA-DU-8158	WT	WT	Mutant	non-codel	5.09251	1
0.7	classified-tumor		TCGA-DU-8161	WT	WT	Mutant	non-codel	23.7212	1
1	classified-tumor		TCGA-DU-8162	WT	WT	WT	non-codel	14.5876	1
0.7	classified-tumor		TCGA-DU-8163	Mutant	Mutant	WT	non-codel	20.6657	0
0.83	classified-tumor		TCGA-DU-8164	Mutant	WT	Mutant	codel	21.3885	0
0.74	classified-tumor		TCGA-DU-8165	WT	WT	Mutant	non-codel	19.1216	0
0.29	classified-tumor		TCGA-DU-8166	Mutant	Mutant	WT	non-codel	16.9531	0
NA	classified-tumor		TCGA-DU-8167	Mutant	Mutant	WT	non-codel	15.4747	0
NA	classified-tumor		TCGA-DU-8168	Mutant	WT	Mutant	codel	14.1605	0
0.91	classified-tumor		TCGA-DU-A5TP	Mutant	Mutant	WT	non-codel	14.2262	0
0.22	classified-tumor		TCGA-DU-A5TR	Mutant	Mutant	WT	non-codel	12.5834	0
0.99	classified-tumor		TCGA-DU-A5TS	Mutant	Mutant	WT	non-codel	15.1133	0
0.95	classified-tumor		TCGA-DU-A5TT	WT	WT	Mutant	non-codel	4.96109	0
0.79	classified-tumor		TCGA-DU-A5TU	Mutant	Mutant	WT	non-codel	3.64689	0
0.94	classified-tumor		TCGA-DU-A5TW	Mutant	Mutant	WT	non-codel	5.65104	0
0.71	classified-tumor		TCGA-DU-A5TY	WT	WT	Mutant	non-codel	12.1892	0
0.77	classified-tumor		TCGA-DU-A6S2	Mutant	WT	Mutant	codel	8.64084	0
0.61	classified-tumor		TCGA-DU-A6S3	Mutant	WT	Mutant	codel	2.6941	0
0.84	classified-tumor		TCGA-DU-A6S6	Mutant	WT	Mutant	codel	77.9318	0
0.71	classified-tumor		TCGA-DU-A6S7	Mutant	Mutant	WT	non-codel	7.22808	0
1	classified-tumor		TCGA-DU-A6S8	Mutant	WT	Mutant	codel	5.97959	0
0.64	classified-tumor		TCGA-DU-A76K	WT	WT	Mutant	non-codel	11.4007	1
0.52	classified-tumor		TCGA-DU-A76L	WT	WT	Mutant	non-codel	26.7439	1
0.89	classified-tumor		TCGA-DU-A76O	Mutant	Mutant	WT	non-codel	7.12951	0
0.58	classified-tumor		TCGA-DU-A76R	Mutant	WT	Mutant	codel	21.29	1
0.65	classified-tumor		TCGA-DU-A7T6	Mutant	WT	Mutant	codel	17.9716	1
0.81	classified-tumor		TCGA-DU-A7T8	Mutant	Mutant	WT	non-codel	124.422	0
0.8	classified-tumor		TCGA-DU-A7TA	Mutant	Mutant	WT	non-codel	77.8333	0
0.65	classified-tumor		TCGA-DU-A7TB	WT	WT	WT	non-codel	42.2843	0
0.47	classified-tumor		TCGA-DU-A7TC	Mutant	WT	WT	non-codel	23.4913	0
0.59	classified-tumor		TCGA-DU-A7TD	WT	WT	Mutant	non-codel	7.49092	1
0.9	classified-tumor		TCGA-DU-A7TG	Mutant	WT	Mutant	non-codel	44.387	1
0.68	classified-tumor		TCGA-DU-A7TI	Mutant	Mutant	WT	non-codel	NA	NA
0.95	classified-tumor		TCGA-DU-A7TJ	WT	WT	Mutant	non-codel	0.558533	0
0.85	classified-tumor		TCGA-E1-5302	Mutant	Mutant	WT	non-codel	50.1037	1
0.16	classified-tumor		TCGA-E1-5303	Mutant	Mutant	WT	non-codel	67.4183	1
0.63	classified-tumor		TCGA-E1-5304	Mutant	Mutant	WT	non-codel	41.1015	1
0.63	classified-tumor		TCGA-E1-5305	Mutant	Mutant	WT	non-codel	79.936	1
0.79	classified-tumor		TCGA-E1-5307	Mutant	Mutant	WT	non-codel	57.8903	1
0.42	classified-tumor		TCGA-E1-5311	Mutant	WT	Mutant	codel	134.179	1
0.71	classified-tumor		TCGA-E1-5318	Mutant	WT	Mutant	codel	78.1618	1
0.77	classified-tumor		TCGA-E1-5319	Mutant	WT	Mutant	codel	95.5092	1
NA	classified-tumor		TCGA-E1-5322	Mutant	Mutant	Mutant	non-codel	130.697	1
0.73	classified-tumor		TCGA-E1-A7YD	WT	WT	Mutant	non-codel	NA	NA
0.62	classified-tumor		TCGA-E1-A7YE	Mutant	Mutant	WT	non-codel	NA	NA
0.55	classified-tumor		TCGA-E1-A7YH	Mutant	Mutant	WT	non-codel	NA	NA
0.84	classified-tumor		TCGA-E1-A7YI	Mutant	Mutant	WT	non-codel	NA	NA
0.53	classified-tumor		TCGA-E1-A7YJ	WT	WT	Mutant	non-codel	NA	NA
0.72	classified-tumor		TCGA-E1-A7YK	Mutant	Mutant	WT	non-codel	NA	NA
0.79	classified-tumor		TCGA-E1-A7YL	WT	WT	Mutant	non-codel	NA	NA
NA	classified-tumor		TCGA-E1-A7YM	WT	WT	Mutant	non-codel	NA	NA
0.91	classified-tumor		TCGA-E1-A7YN	WT	WT	Mutant	non-codel	NA	NA
0.93	classified-tumor		TCGA-E1-A7YO	Mutant	WT	Mutant	codel	74.9749	1
0.46	classified-tumor		TCGA-E1-A7YQ	WT	WT	Mutant	non-codel	NA	NA
0.77	classified-tumor		TCGA-E1-A7YS	Mutant	WT	Mutant	codel	NA	NA
0.63	classified-tumor		TCGA-E1-A7YU	Mutant	WT	WT	non-codel	NA	NA
NA	classified-tumor		TCGA-E1-A7YV	Mutant	Mutant	WT	non-codel	32.4278	1
0.4	classified-tumor		TCGA-E1-A7YW	Mutant	Mutant	WT	non-codel	36.7975	1
0.6	classified-tumor		TCGA-E1-A7YY	Mutant	WT	WT	non-codel	NA	NA
0.74	classified-tumor		TCGA-E1-A7Z2	WT	WT	Mutant	non-codel	NA	NA
NA	classified-tumor		TCGA-E1-A7Z3	Mutant	Mutant	WT	non-codel	NA	NA
0.84	classified-tumor		TCGA-E1-A7Z4	Mutant	Mutant	WT	non-codel	NA	NA
0.66	classified-tumor		TCGA-E1-A7Z6	Mutant	Mutant	WT	non-codel	32.3292	1
0.66	classified-tumor		TCGA-EZ-7264	Mutant	WT	Mutant	codel	14.3247	0
1	classified-tumor		TCGA-F6-A8O3	Mutant	WT	Mutant	codel	0.229984	0
0.43	classified-tumor		TCGA-F6-A8O4	Mutant	Mutant	WT	non-codel	0.197129	0
NA	classified-tumor		TCGA-FG-5963	WT	WT	WT	non-codel	25.4625	1
0.62	classified-tumor		TCGA-FG-5964	Mutant	WT	Mutant	codel	34.3334	0
0.18	classified-tumor		TCGA-FG-5965	Mutant	Mutant	WT	non-codel	36.7975	1
0.43	classified-tumor		TCGA-FG-6688	WT	WT	Mutant	non-codel	18.7601	0
0.85	classified-tumor		TCGA-FG-6689	Mutant	Mutant	WT	non-codel	14.9161	0
0.89	classified-tumor		TCGA-FG-6690	Mutant	Mutant	WT	non-codel	24.9697	0
0.84	classified-tumor		TCGA-FG-6691	Mutant	Mutant	WT	non-codel	23.9512	0
1	classified-tumor		TCGA-FG-6692	WT	WT	Mutant	non-codel	18.4316	1
0.74	classified-tumor		TCGA-FG-7634	Mutant	WT	Mutant	codel	15.3432	0
0.73	classified-tumor		TCGA-FG-7636	Mutant	Mutant	WT	non-codel	17.8731	0
0.2	classified-tumor		TCGA-FG-7637	Mutant	WT	WT	codel	40.0501	0
NA	classified-tumor		TCGA-FG-7638	Mutant	WT	Mutant	codel	22.5385	0
0.66	classified-tumor		TCGA-FG-7641	Mutant	WT	Mutant	codel	20.6	0
0.57	classified-tumor		TCGA-FG-7643	WT	WT	Mutant	non-codel	20.0743	0
0.44	classified-tumor		TCGA-FG-8181	WT	WT	WT	non-codel	12.9448	0
0.63	classified-tumor		TCGA-FG-8182	Mutant	Mutant	WT	non-codel	13.6676	0
0.47	classified-tumor		TCGA-FG-8185	Mutant	Mutant	WT	non-codel	14.2262	0
0.66	classified-tumor		TCGA-FG-8186	Mutant	WT	Mutant	codel	16.0003	0
0.58	classified-tumor		TCGA-FG-8187	Mutant	WT	Mutant	codel	20.0743	0
NA	classified-tumor		TCGA-FG-8188	Mutant	Mutant	WT	non-codel	14.949	0
0.21	classified-tumor		TCGA-FG-8189	Mutant	WT	WT	non-codel	11.8606	0
0.82	classified-tumor		TCGA-FG-8191	Mutant	Mutant	WT	non-codel	15.5075	0
0.85	classified-tumor		TCGA-FG-A4MT	Mutant	Mutant	WT	non-codel	38.2431	0
0.84	classified-tumor		TCGA-FG-A4MU	WT	WT	Mutant	non-codel	0.591388	0
0.72	classified-tumor		TCGA-FG-A4MW	WT	WT	Mutant	non-codel	5.25678	0
0.8	classified-tumor		TCGA-FG-A4MX	Mutant	Mutant	WT	non-codel	18.6944	0
0.58	classified-tumor		TCGA-FG-A4MY	Mutant	Mutant	WT	non-codel	9.65934	0
0.53	classified-tumor		TCGA-FG-A60J	Mutant	WT	Mutant	non-codel	7.03095	0
0.76	classified-tumor		TCGA-FG-A60K	Mutant	WT	Mutant	codel	6.63669	0
0.53	classified-tumor		TCGA-FG-A60L	Mutant	WT	WT	non-codel	7.03095	0
0.9	classified-tumor		TCGA-FG-A6IZ	Mutant	WT	Mutant	codel	4.20543	0
0.76	classified-tumor		TCGA-FG-A6J1	Mutant	WT	Mutant	codel	4.07401	0
0.82	classified-tumor		TCGA-FG-A6J3	Mutant	WT	WT	non-codel	10.5793	0
0.69	classified-tumor		TCGA-FG-A70Y	Mutant	Mutant	WT	non-codel	28.5181	0
0.78	classified-tumor		TCGA-FG-A70Z	WT	WT	Mutant	non-codel	10.7764	0
0.65	classified-tumor		TCGA-FG-A710	Mutant	WT	Mutant	codel	22.9327	0
0.85	classified-tumor		TCGA-FG-A711	Mutant	Mutant	WT	non-codel	43.6642	0
0.82	classified-tumor		TCGA-FG-A713	Mutant	WT	Mutant	codel	5.22393	0
0.56	classified-tumor		TCGA-FG-A87N	Mutant	WT	WT	non-codel	7.42521	0
0.56	classified-tumor		TCGA-FG-A87Q	WT	WT	Mutant	non-codel	5.71675	0
0.5	classified-tumor		TCGA-FN-7833	Mutant	Mutant	WT	non-codel	0.13142	0
0.87	classified-tumor		TCGA-HT-7467	Mutant	WT	Mutant	codel	0.0985647	0
0.94	classified-tumor		TCGA-HT-7468	Mutant	WT	Mutant	codel	6.66954	0
0.67	classified-tumor		TCGA-HT-7469	WT	WT	WT	non-codel	11.5321	1
0.72	classified-tumor		TCGA-HT-7470	Mutant	Mutant	WT	non-codel	8.80511	0
0.8	classified-tumor		TCGA-HT-7471	Mutant	WT	Mutant	codel	0.13142	0
0.33	classified-tumor		TCGA-HT-7472	Mutant	Mutant	WT	non-codel	0.0328549	0
0.74	classified-tumor		TCGA-HT-7473	Mutant	Mutant	WT	non-codel	16.526	0
0.84	classified-tumor		TCGA-HT-7474	Mutant	Mutant	WT	non-codel	3.74546	0
NA	classified-tumor		TCGA-HT-7475	Mutant	Mutant	WT	non-codel	17.4131	0
NA	classified-tumor		TCGA-HT-7476	Mutant	Mutant	WT	non-codel	6.53813	0
NA	classified-tumor		TCGA-HT-7477	Mutant	Mutant	WT	non-codel	24.2469	0
NA	classified-tumor		TCGA-HT-7478	Mutant	Mutant	WT	non-codel	6.37385	0
1	classified-tumor		TCGA-HT-7479	Mutant	WT	Mutant	non-codel	7.09666	0
0.8	classified-tumor		TCGA-HT-7480	Mutant	WT	Mutant	codel	75.1392	0
0.87	classified-tumor		TCGA-HT-7481	Mutant	WT	Mutant	codel	59.1388	0
0.88	classified-tumor		TCGA-HT-7482	Mutant	Mutant	WT	non-codel	59.993	0
NA	classified-tumor		TCGA-HT-7483	Mutant	Mutant	WT	non-codel	154.089	0
0.75	classified-tumor		TCGA-HT-7485	Mutant	Mutant	WT	non-codel	4.0083	0
NA	classified-tumor		TCGA-HT-7601	Mutant	Mutant	WT	non-codel	5.0268	0
NA	classified-tumor		TCGA-HT-7602	Mutant	WT	WT	non-codel	29.8322	0
0.71	classified-tumor		TCGA-HT-7603	Mutant	Mutant	WT	non-codel	23.1627	0
NA	classified-tumor		TCGA-HT-7604	Mutant	Mutant	WT	non-codel	107.863	0
NA	classified-tumor		TCGA-HT-7605	Mutant	WT	Mutant	codel	4.56683	0
1	classified-tumor		TCGA-HT-7606	Mutant	Mutant	WT	non-codel	17.2817	0
NA	classified-tumor		TCGA-HT-7607	Mutant	WT	Mutant	codel	3.15407	1
0.61	classified-tumor		TCGA-HT-7608	Mutant	WT	Mutant	codel	22.0456	0
0.88	classified-tumor		TCGA-HT-7609	Mutant	WT	WT	non-codel	45.964	0
0.46	classified-tumor		TCGA-HT-7610	Mutant	Mutant	WT	non-codel	56.0505	0
0.81	classified-tumor		TCGA-HT-7611	Mutant	Mutant	WT	non-codel	57.5618	0
1	classified-tumor		TCGA-HT-7616	Mutant	WT	Mutant	codel	0.229984	1
0.97	classified-tumor		TCGA-HT-7620	Mutant	WT	Mutant	codel	14.259	0
0.86	classified-tumor		TCGA-HT-7676	Mutant	Mutant	WT	non-codel	0.164274	0
0.84	classified-tumor		TCGA-HT-7677	Mutant	WT	Mutant	codel	16.2303	0
0.64	classified-tumor		TCGA-HT-7680	WT	WT	WT	non-codel	0.755663	0
0.89	classified-tumor		TCGA-HT-7681	Mutant	WT	Mutant	codel	44.6498	0
0.33	classified-tumor		TCGA-HT-7684	Mutant	WT	Mutant	non-codel	6.0453	0
0.93	classified-tumor		TCGA-HT-7686	Mutant	Mutant	WT	non-codel	42.7114	0
0.68	classified-tumor		TCGA-HT-7687	Mutant	WT	Mutant	codel	0.0985647	0
0.84	classified-tumor		TCGA-HT-7688	Mutant	Mutant	WT	non-codel	31.6721	0
0.58	classified-tumor		TCGA-HT-7689	Mutant	Mutant	WT	non-codel	14.949	0
0.76	classified-tumor		TCGA-HT-7690	Mutant	Mutant	WT	non-codel	0.0985647	0
0.73	classified-tumor		TCGA-HT-7691	WT	WT	WT	non-codel	0.0985647	0
0.54	classified-tumor		TCGA-HT-7692	Mutant	WT	Mutant	codel	2.95694	0
0.71	classified-tumor		TCGA-HT-7693	Mutant	Mutant	WT	non-codel	17.5117	0
0.89	classified-tumor		TCGA-HT-7694	Mutant	WT	Mutant	codel	6.89953	0
1	classified-tumor		TCGA-HT-7695	Mutant	WT	Mutant	codel	14.5219	0
0.72	classified-tumor		TCGA-HT-7854	WT	WT	Mutant	non-codel	39.4587	0
0.58	classified-tumor		TCGA-HT-7855	Mutant	Mutant	WT	non-codel	19.2201	0
1	classified-tumor		TCGA-HT-7856	Mutant	WT	Mutant	codel	39.0645	0
0.66	classified-tumor		TCGA-HT-7857	WT	WT	WT	non-codel	0.229984	0
0.86	classified-tumor		TCGA-HT-7858	Mutant	Mutant	WT	non-codel	50.5965	0
0.85	classified-tumor		TCGA-HT-7860	WT	WT	Mutant	non-codel	0.492824	0
0.86	classified-tumor		TCGA-HT-7873	Mutant	Mutant	WT	non-codel	23.5898	0
0.84	classified-tumor		TCGA-HT-7874	Mutant	WT	Mutant	codel	37.126	0
0.7	classified-tumor		TCGA-HT-7875	Mutant	WT	Mutant	codel	0.328549	0
0.83	classified-tumor		TCGA-HT-7877	Mutant	WT	Mutant	codel	0.13142	0
0.69	classified-tumor		TCGA-HT-7879	Mutant	Mutant	WT	non-codel	3.67975	0
0.41	classified-tumor		TCGA-HT-7880	Mutant	WT	WT	non-codel	5.32249	0
1	classified-tumor		TCGA-HT-7881	Mutant	WT	Mutant	codel	2.92409	0
NA	classified-tumor		TCGA-HT-7882	WT	WT	Mutant	non-codel	3.7126	1
NA	classified-tumor		TCGA-HT-7884	Mutant	Mutant	WT	non-codel	11.2692	0
0.71	classified-tumor		TCGA-HT-7902	Mutant	Mutant	WT	non-codel	31.4093	0
0.93	classified-tumor		TCGA-HT-8010	Mutant	WT	Mutant	non-codel	1.64274	0
0.74	classified-tumor		TCGA-HT-8011	WT	WT	Mutant	non-codel	16.2303	0
0.92	classified-tumor		TCGA-HT-8012	Mutant	WT	Mutant	codel	9.3965	0
1	classified-tumor		TCGA-HT-8013	Mutant	Mutant	WT	non-codel	63.5085	1
NA	classified-tumor		TCGA-HT-8015	WT	WT	WT	non-codel	0.0985647	0
NA	classified-tumor		TCGA-HT-8018	Mutant	Mutant	WT	non-codel	21.4871	0
NA	classified-tumor		TCGA-HT-8019	WT	WT	WT	non-codel	32.9863	0
NA	classified-tumor		TCGA-HT-8104	WT	WT	Mutant	non-codel	12.222	0
NA	classified-tumor		TCGA-HT-8105	Mutant	WT	Mutant	codel	6.24243	0
NA	classified-tumor		TCGA-HT-8106	Mutant	WT	WT	non-codel	0.0985647	0
NA	classified-tumor		TCGA-HT-8107	WT	WT	WT	non-codel	0.459969	0
0.81	classified-tumor		TCGA-HT-8108	Mutant	Mutant	WT	non-codel	2.49697	0
0.71	classified-tumor		TCGA-HT-8109	Mutant	WT	Mutant	codel	3.94259	0
0.86	classified-tumor		TCGA-HT-8110	WT	WT	Mutant	non-codel	4.69825	0
0.86	classified-tumor		TCGA-HT-8111	Mutant	WT	WT	non-codel	0.229984	0
0.82	classified-tumor		TCGA-HT-8113	Mutant	WT	Mutant	non-codel	29.5694	0
0.85	classified-tumor		TCGA-HT-8114	Mutant	Mutant	WT	non-codel	3.87688	0
0.72	classified-tumor		TCGA-HT-8558	WT	WT	WT	non-codel	1.70845	0
0.9	classified-tumor		TCGA-HT-8563	Mutant	Mutant	WT	non-codel	16.0332	0
0.26	classified-tumor		TCGA-HT-8564	WT	WT	WT	non-codel	15.7046	0
0.77	classified-tumor		TCGA-HT-A4DS	WT	WT	Mutant	non-codel	0.229984	0
NA	classified-tumor		TCGA-HT-A4DV	Mutant	WT	Mutant	codel	10.4807	0
0.44	classified-tumor		TCGA-HT-A5R5	Mutant	Mutant	WT	non-codel	0.13142	0
0.58	classified-tumor		TCGA-HT-A5R7	Mutant	Mutant	WT	non-codel	13.9962	0
NA	classified-tumor		TCGA-HT-A5R9	Mutant	WT	Mutant	codel	0.0657098	0
1	classified-tumor		TCGA-HT-A5RA	WT	WT	Mutant	non-codel	14.6861	0
0.89	classified-tumor		TCGA-HT-A5RB	Mutant	Mutant	WT	non-codel	0.0985647	0
1	classified-tumor		TCGA-HT-A5RC	WT	WT	Mutant	non-codel
0.88	classified-tumor		TCGA-HT-A614	Mutant	Mutant	WT	non-codel	2.6941	0
0.75	classified-tumor		TCGA-HT-A615	Mutant	WT	Mutant	codel	13.0105	0
0.86	classified-tumor		TCGA-HT-A616	Mutant	Mutant	WT	non-codel	1.80702	0
NA	classified-tumor		TCGA-HT-A617	WT	WT	Mutant	non-codel	16.1318	0
0.89	classified-tumor		TCGA-HT-A618	Mutant	Mutant	WT	non-codel	5.32249	0
0.47	classified-tumor		TCGA-HT-A619	Mutant	WT	Mutant	codel	14.259	0
0.4	classified-tumor		TCGA-HT-A61A	Mutant	WT	Mutant	non-codel	6.37385	0
0.69	classified-tumor		TCGA-HT-A61B	Mutant	WT	WT	non-codel	NA	NA
0.48	classified-tumor		TCGA-HT-A61C	WT	WT	Mutant	non-codel	3.38405	0
NA	classified-tumor		TCGA-HT-A74H	WT	WT	Mutant	non-codel	2.43126	0
0.62	classified-tumor		TCGA-HT-A74J	Mutant	Mutant	WT	non-codel	10.5136	0
0.63	classified-tumor		TCGA-HT-A74K	Mutant	WT	Mutant	codel	NA	NA
0.59	classified-tumor		TCGA-HT-A74L	Mutant	WT	Mutant	codel	NA	NA
0.85	classified-tumor		TCGA-HT-A74O	Mutant	Mutant	WT	non-codel	0.0985647	0
0.76	classified-tumor		TCGA-HW-7486	Mutant	WT	Mutant	codel	29.898	0
0.9	classified-tumor		TCGA-HW-7487	Mutant	WT	Mutant	codel	13.4377	0
0.78	classified-tumor		TCGA-HW-7489	Mutant	Mutant	WT	non-codel	8.31229	0
1	classified-tumor		TCGA-HW-7490	Mutant	Mutant	WT	non-codel	19.2201	0
0.72	classified-tumor		TCGA-HW-7491	Mutant	WT	Mutant	codel	40.1487	0
0.69	classified-tumor		TCGA-HW-7493	Mutant	Mutant	WT	non-codel	35.8776	0
NA	classified-tumor		TCGA-HW-7495	Mutant	WT	Mutant	codel	4.30399	0
0.74	classified-tumor		TCGA-HW-8319	Mutant	Mutant	WT	non-codel	21.6842	0
1	classified-tumor		TCGA-HW-8320	Mutant	WT	WT	non-codel	21.5857	0
0.74	classified-tumor		TCGA-HW-8321	Mutant	Mutant	WT	non-codel	19.5815	0
0.74	classified-tumor		TCGA-HW-8322	Mutant	WT	Mutant	codel	17.8074	0
0.45	classified-tumor		TCGA-HW-A5KJ	Mutant	WT	Mutant	codel	10.5464	0
0.88	classified-tumor		TCGA-HW-A5KK	WT	WT	Mutant	non-codel	12.7477	1
NA	classified-tumor		TCGA-HW-A5KL	Mutant	Mutant	WT	non-codel	20.7972	0
0.89	classified-tumor		TCGA-HW-A5KM	Mutant	Mutant	WT	non-codel	20.6986	0
0.88	classified-tumor		TCGA-IK-7675	Mutant	Mutant	WT	non-codel	18.9901	1
0.67	classified-tumor		TCGA-IK-8125	Mutant	WT	Mutant	codel	42.7442	0
0.62	classified-tumor		TCGA-KT-A74X	Mutant	WT	Mutant	codel	5.22393	0
NA	classified-tumor		TCGA-KT-A7W1	WT	WT	Mutant	non-codel	4.73111	0
NA	classified-tumor		TCGA-OX-A56R	WT	WT	Mutant	non-codel	5.91388	1
NA	classified-tumor		TCGA-P5-A5ET	Mutant	WT	Mutant	codel	0	0
NA	classified-tumor		TCGA-P5-A5EU	Mutant	Mutant	WT	non-codel	0	0
NA	classified-tumor		TCGA-P5-A5EV	Mutant	Mutant	WT	non-codel	0.229984	0
NA	classified-tumor		TCGA-P5-A5EW	Mutant	Mutant	WT	non-codel	6.7024	0
NA	classified-tumor		TCGA-P5-A5EX	Mutant	WT	Mutant	codel	1.64274	0
NA	classified-tumor		TCGA-P5-A5EY	WT	WT	WT	non-codel	2.36555	0
NA	classified-tumor		TCGA-P5-A5EZ	Mutant	WT	WT	non-codel	2.29984	0
NA	classified-tumor		TCGA-P5-A5F0	Mutant	WT	Mutant	codel	4.10686	0
NA	classified-tumor		TCGA-P5-A5F1	Mutant	Mutant	WT	non-codel	5.88103	0
NA	classified-tumor		TCGA-P5-A5F2	Mutant	Mutant	WT	non-codel	7.62234	0
NA	classified-tumor		TCGA-P5-A5F4	Mutant	Mutant	WT	non-codel	0.755663	0
0.84	classified-tumor		TCGA-P5-A5F6	WT	WT	WT	non-codel	1.28134	0
0.76	classified-tumor		TCGA-P5-A72U	WT	WT	Mutant	non-codel	0.164274	0
0.8	classified-tumor		TCGA-P5-A72W	Mutant	Mutant	WT	non-codel	0.295694	0
0.84	classified-tumor		TCGA-P5-A72X	Mutant	WT	WT	non-codel	0.262839	0
0.53	classified-tumor		TCGA-P5-A72Z	Mutant	WT	Mutant	codel	0.262839	0
0.65	classified-tumor		TCGA-P5-A730	Mutant	WT	Mutant	codel	0.197129	0
0.92	classified-tumor		TCGA-P5-A731	Mutant	WT	WT	non-codel	0.197129	0
0.88	classified-tumor		TCGA-P5-A733	Mutant	Mutant	WT	non-codel	0.229984	0
0.73	classified-tumor		TCGA-P5-A735	Mutant	Mutant	WT	non-codel	NA	NA
0.34	classified-tumor		TCGA-P5-A736	Mutant	Mutant	WT	non-codel	NA	NA
0.9	classified-tumor		TCGA-P5-A737	Mutant	WT	Mutant	codel	NA	NA
0.55	classified-tumor		TCGA-P5-A77W	Mutant	WT	Mutant	codel	NA	NA
0.85	classified-tumor		TCGA-P5-A77X	Mutant	WT	Mutant	codel	NA	NA
0.94	classified-tumor		TCGA-P5-A780	Mutant	WT	WT	non-codel	NA	NA
1	classified-tumor		TCGA-P5-A781	Mutant	WT	Mutant	codel	NA	NA
1	classified-tumor		TCGA-QH-A65R	Mutant	WT	Mutant	codel	5.74961	0
NA	classified-tumor		TCGA-QH-A65S	Mutant	Mutant	WT	non-codel	2.52983	0
NA	classified-tumor		TCGA-QH-A65V	Mutant	WT	Mutant	codel	4.82967	0
NA	classified-tumor		TCGA-QH-A65X	Mutant	WT	Mutant	codel	7.78661	0
NA	classified-tumor		TCGA-QH-A65Z	Mutant	WT	Mutant	codel	4.10686	0
NA	classified-tumor		TCGA-QH-A6CS	WT	WT	WT	non-codel	4.17257	0
NA	classified-tumor		TCGA-QH-A6CU	Mutant	WT	Mutant	codel	-0.0328549	0
NA	classified-tumor		TCGA-QH-A6CV	WT	WT	Mutant	non-codel	2.95694	0
NA	classified-tumor		TCGA-QH-A6CW	Mutant	Mutant	WT	non-codel	-0.0328549	0
NA	classified-tumor		TCGA-QH-A6CX	WT	WT	Mutant	non-codel	-0.0328549	0
NA	classified-tumor		TCGA-QH-A6CY	Mutant	WT	Mutant	codel	2.20128	0
NA	classified-tumor		TCGA-QH-A6CZ	Mutant	WT	Mutant	codel	3.15407	0
0.95	classified-tumor		TCGA-QH-A6X3	Mutant	Mutant	WT	non-codel	0.591388	0
NA	classified-tumor		TCGA-QH-A6X4	Mutant	WT	Mutant	codel	6.30814	0
NA	classified-tumor		TCGA-QH-A6X5	Mutant	WT	Mutant	codel	3.90973	0
NA	classified-tumor		TCGA-QH-A6X8	Mutant	WT	Mutant	codel	4.73111	0
NA	classified-tumor		TCGA-QH-A6X9	Mutant	Mutant	WT	non-codel	1.90558	0
NA	classified-tumor		TCGA-QH-A6XA	Mutant	Mutant	WT	non-codel	0.229984	0
NA	classified-tumor		TCGA-QH-A6XC	WT	WT	Mutant	non-codel	5.0268	0
NA	classified-tumor		TCGA-QH-A86X	Mutant	WT	Mutant	codel	3.48262	0
NA	classified-tumor		TCGA-QH-A870	Mutant	Mutant	WT	non-codel	0.0657098	0
NA	classified-tumor		TCGA-R8-A6MK	Mutant	WT	Mutant	codel	88.7739	0
NA	classified-tumor		TCGA-R8-A6ML	Mutant	WT	Mutant	codel	93.965	0
NA	classified-tumor		TCGA-R8-A6MO	Mutant	WT	Mutant	codel	32.6249	0
NA	classified-tumor		TCGA-R8-A6YH	Mutant	Mutant	WT	non-codel	NA	NA
NA	classified-tumor		TCGA-R8-A73M	Mutant	WT	Mutant	codel	59.3359	0
0.24	classified-tumor		TCGA-RR-A6KA	WT	WT	Mutant	non-codel	6.27529	1
0.82	classified-tumor		TCGA-RR-A6KB	WT	WT	Mutant	non-codel	NA	NA
0.56	classified-tumor		TCGA-RR-A6KC	WT	WT	Mutant	non-codel	20.5343	1
0.87	classified-tumor		TCGA-RY-A83X	Mutant	WT	Mutant	codel	NA	NA
0.64	classified-tumor		TCGA-RY-A83Y	Mutant	WT	Mutant	codel	NA	NA
0.74	classified-tumor		TCGA-RY-A83Z	Mutant	Mutant	WT	non-codel	NA	NA
0.78	classified-tumor		TCGA-RY-A840	Mutant	WT	Mutant	codel	NA	NA
0.83	classified-tumor		TCGA-RY-A843	Mutant	WT	WT	non-codel	NA	NA
0.79	classified-tumor		TCGA-RY-A845	Mutant	WT	WT	non-codel	NA	NA
0.8	classified-tumor		TCGA-RY-A847	Mutant	WT	Mutant	codel	NA	NA
0.9	classified-tumor		TCGA-S9-A6TS	Mutant	Mutant	WT	non-codel	62.1286	1
0.85	classified-tumor		TCGA-S9-A6TU	Mutant	WT	WT	non-codel	69.0281	0
0.78	classified-tumor		TCGA-S9-A6TV	Mutant	Mutant	WT	non-codel	18.7601	0
0.76	classified-tumor		TCGA-S9-A6TW	Mutant	WT	Mutant	codel	28.2552	0
0.41	classified-tumor		TCGA-S9-A6TX	Mutant	WT	Mutant	codel	28.1238	0
0.45	classified-tumor		TCGA-S9-A6TY	Mutant	WT	Mutant	codel	22.4728	0
0.88	classified-tumor		TCGA-S9-A6TZ	Mutant	WT	WT	non-codel	21.6185	0
0.72	classified-tumor		TCGA-S9-A6U0	WT	WT	Mutant	non-codel	16.3617	0
0.85	classified-tumor		TCGA-S9-A6U1	Mutant	Mutant	WT	non-codel	11.3021	0
0.47	classified-tumor		TCGA-S9-A6U2	Mutant	WT	Mutant	codel	15.6061	0
0.87	classified-tumor		TCGA-S9-A6U5	Mutant	WT	Mutant	codel	20.0415	0
0.92	classified-tumor		TCGA-S9-A6U6	Mutant	Mutant	WT	non-codel	9.85647	0
0.77	classified-tumor		TCGA-S9-A6U8	Mutant	Mutant	WT	non-codel	94.5564	0
NA	classified-tumor		TCGA-S9-A6U9	Mutant	Mutant	WT	non-codel	83.6486	0
NA	classified-tumor		TCGA-S9-A6UA	WT	Mutant	WT	non-codel	5.84817	1
NA	classified-tumor		TCGA-S9-A6UB	Mutant	WT	Mutant	codel	103.69	0
NA	classified-tumor		TCGA-S9-A6WD	Mutant	WT	Mutant	codel	62.3257	0
NA	classified-tumor		TCGA-S9-A6WE	Mutant	WT	Mutant	codel	72.5436	0
NA	classified-tumor		TCGA-S9-A6WG	Mutant	Mutant	WT	non-codel	70.5066	0
0.74	classified-tumor		TCGA-S9-A6WH	Mutant	WT	Mutant	codel	22.8999	0
0.91	classified-tumor		TCGA-S9-A6WI	Mutant	WT	Mutant	codel	70.6052	0
0.87	classified-tumor		TCGA-S9-A6WL	Mutant	WT	Mutant	codel	10.875	0
0.89	classified-tumor		TCGA-S9-A6WM	WT	WT	Mutant	non-codel	9.29794	0
0.68	classified-tumor		TCGA-S9-A6WN	Mutant	WT	Mutant	codel	9.0351	0
0.55	classified-tumor		TCGA-S9-A6WO	Mutant	Mutant	WT	non-codel	7.58948	0
0.91	classified-tumor		TCGA-S9-A6WP	Mutant	WT	Mutant	codel	6.14387	0
0.68	classified-tumor		TCGA-S9-A6WQ	Mutant	Mutant	WT	non-codel	3.38405	0
0.59	classified-tumor		TCGA-S9-A7IQ	Mutant	WT	Mutant	codel	14.259	0
0.57	classified-tumor		TCGA-S9-A7IS	Mutant	Mutant	WT	non-codel	7.91803	1
0.82	classified-tumor		TCGA-S9-A7IX	WT	WT	Mutant	non-codel	19.6144	0
0.93	classified-tumor		TCGA-S9-A7IY	Mutant	WT	Mutant	codel	12.5834	0
0.69	classified-tumor		TCGA-S9-A7IZ	Mutant	Mutant	WT	non-codel	4.20543	0
0.54	classified-tumor		TCGA-S9-A7J0	Mutant	Mutant	WT	non-codel	9.36365	0
0.79	classified-tumor		TCGA-S9-A7J1	Mutant	WT	Mutant	codel	8.18087	0
0.38	classified-tumor		TCGA-S9-A7J2	Mutant	WT	Mutant	codel	2.037	0
0.89	classified-tumor		TCGA-S9-A7J3	Mutant	WT	Mutant	codel	8.11516	0
0.71	classified-tumor		TCGA-S9-A7QW	Mutant	Mutant	WT	non-codel	3.58118	0
0.91	classified-tumor		TCGA-S9-A7QX	Mutant	Mutant	WT	non-codel	4.04115	0
0.97	classified-tumor		TCGA-S9-A7QY	Mutant	WT	Mutant	codel	18.2016	0
NA	classified-tumor		TCGA-S9-A7QZ	Mutant	WT	Mutant	codel	13.0105	0
NA	classified-tumor		TCGA-S9-A7R1	Mutant	WT	Mutant	codel	164.274	0
NA	classified-tumor		TCGA-S9-A7R2	WT	WT	Mutant	non-codel	10.3821	1
0.79	classified-tumor		TCGA-S9-A7R3	Mutant	Mutant	WT	non-codel	87.0326	0
0.84	classified-tumor		TCGA-S9-A7R4	Mutant	Mutant	WT	non-codel	17.4131	0
0.88	classified-tumor		TCGA-S9-A7R7	Mutant	Mutant	WT	non-codel	83.7471	0
0.92	classified-tumor		TCGA-S9-A7R8	Mutant	Mutant	WT	non-codel	31.5736	1
0.82	classified-tumor		TCGA-S9-A89V	WT	WT	WT	non-codel	18.6944	0
0.83	classified-tumor		TCGA-S9-A89Z	Mutant	Mutant	WT	non-codel	4.99394	0
0.8	classified-tumor		TCGA-TM-A7C3	WT	WT	Mutant	non-codel	49.4138	0
0.56	classified-tumor		TCGA-TM-A7C4	Mutant	Mutant	WT	non-codel	35.9104	0
NA	classified-tumor		TCGA-TM-A7C5	Mutant	WT	Mutant	codel	25.2983	0
0.33	classified-tumor		TCGA-TM-A7CA	Mutant	Mutant	WT	non-codel	22.5713	0
0.89	classified-tumor		TCGA-TM-A7CF	Mutant	WT	WT	non-codel	48.3624	0
0.75	classified-tumor		TCGA-TM-A84B	WT	WT	Mutant	non-codel	11.992	0
0.87	classified-tumor		TCGA-TM-A84C	WT	WT	WT	non-codel	15.0804	0
0.92	classified-tumor		TCGA-TM-A84F	Mutant	WT	WT	non-codel	50.728	0
0.49	classified-tumor		TCGA-TM-A84G	Mutant	WT	Mutant	codel	34.3334	0
0.76	classified-tumor		TCGA-TM-A84H	Mutant	Mutant	WT	non-codel	24.2469	0
0.77	classified-tumor		TCGA-TM-A84I	Mutant	Mutant	WT	non-codel	19.3515	0
NA	classified-tumor		TCGA-TM-A84J	WT	WT	WT	non-codel	17.4788	0
0.6	classified-tumor		TCGA-TM-A84L	Mutant	Mutant	WT	non-codel	40.8058	1
0.74	classified-tumor		TCGA-TM-A84M	Mutant	WT	Mutant	codel	16.4932	0
0.89	classified-tumor		TCGA-TM-A84O	Mutant	WT	Mutant	codel	29.898	0
0.76	classified-tumor		TCGA-TM-A84Q	Mutant	Mutant	WT	non-codel	18.8916	0
NA	classified-tumor		TCGA-TM-A84R	Mutant	WT	Mutant	codel	9.42936	0
			TCGA-TM-A84S	Mutant	WT	Mutant	codel	4.56683	0
			TCGA-TM-A84T	Mutant	Mutant	WT	non-codel	11.992	0
			TCGA-TQ-A7RF	Mutant	Mutant	WT	non-codel	NA	NA
			TCGA-TQ-A7RG	Mutant	WT	Mutant	codel	NA	NA
			TCGA-TQ-A7RH	Mutant	Mutant	WT	non-codel	NA	NA
			TCGA-TQ-A7RI	Mutant	WT	Mutant	codel	NA	NA
			TCGA-TQ-A7RJ	Mutant	Mutant	WT	non-codel	NA	NA
			TCGA-TQ-A7RK	Mutant	Mutant	WT	non-codel	NA	NA
			TCGA-TQ-A7RM	Mutant	WT	WT	non-codel	NA	NA
			TCGA-TQ-A7RN	Mutant	WT	Mutant	codel	NA	NA
			TCGA-TQ-A7RO	Mutant	WT	Mutant	codel	NA	NA
			TCGA-TQ-A7RP	WT	WT	Mutant	non-codel	NA	NA
			TCGA-TQ-A7RQ	Mutant	WT	Mutant	codel	NA	NA
			TCGA-TQ-A7RR	Mutant	Mutant	WT	non-codel	NA	NA
			TCGA-TQ-A7RS	Mutant	WT	Mutant	codel	NA	NA
			TCGA-TQ-A7RU	Mutant	WT	Mutant	codel	NA	NA
			TCGA-TQ-A7RV	Mutant	Mutant	WT	non-codel	NA	NA
			TCGA-TQ-A7RW	Mutant	Mutant	WT	non-codel	NA	NA
			TCGA-TQ-A8XE	Mutant	Mutant	WT	non-codel	NA	NA
			TCGA-VM-A8C8	Mutant	Mutant	WT	non-codel	33.052	0
			TCGA-VM-A8C9	WT	WT	WT	non-codel	30.0622	0
			TCGA-VM-A8CA	Mutant	WT	Mutant	codel	13.5034	0
			TCGA-VM-A8CB	Mutant	WT	Mutant	codel	0.0985647	0
			TCGA-VM-A8CD	WT	WT	Mutant	non-codel	7.88518	1
			TCGA-VM-A8CE	Mutant	WT	Mutant	codel	26.7767	0
			TCGA-VM-A8CF	Mutant	Mutant	WT	non-codel	NA	NA
			TCGA-VM-A8CH	Mutant	Mutant	WT	non-codel	10.9407	0
			TCGA-VV-A829	Mutant	WT	Mutant	codel	27.0396	0
			TCGA-VV-A86M	Mutant	WT	WT	non-codel	7.03095	0
			TCGA-VW-A7QS	Mutant	WT	Mutant	codel	23.1956	0
			TCGA-VW-A8FI	WT	WT	Mutant	non-codel	8.04945	1
			TCGA-W9-A837	Mutant	WT	Mutant	codel	45.0441	0
			TCGA-WH-A86K	Mutant	Mutant	WT	non-codel	5.25678	0
			TCGA-WY-A858	Mutant	Mutant	WT	non-codel	43.927	0
			TCGA-WY-A859	Mutant	Mutant	WT	non-codel	NA	NA
			TCGA-WY-A85A	Mutant	Mutant	WT	non-codel	NA	NA
			TCGA-WY-A85B	Mutant	Mutant	WT	non-codel	NA	NA
			TCGA-WY-A85C	Mutant	Mutant	WT	non-codel	NA	NA
			TCGA-WY-A85D	Mutant	Mutant	WT	non-codel	NA	NA
			TCGA-WY-A85E	Mutant	Mutant	WT	non-codel	NA	NA

## Sheet: Supplemental Figure 1
Supp Figure 1b
set	M-value (log2(methylation level / (1 - methylation level))
set2	2.53437
set2	2.18763
set2	1.12047
set2	3.22317
set2	1.81743
set2	0.463375
set2	2.75816
set2	2.03377
set2	2.50294
set2	2.04826
set2	1.99408
set2	1.62489
set2	2.9057
set2	2.40852
set2	3.74062
set2	2.95777
set2	2.87504
set3	2.75526
set3	3.36661
set3	3.56928
set3	2.1557
set3	3.38599
set3	3.62623
set3	3.22178
set3	3.80786
set4	3.8311
set4	3.12083
set4	1.57393
set4	3.80962
set4	2.02198
set4	2.76637
set4	3.60759
set4	2.57536
set4	3.48189
set4	2.89284
set4	3.10557
set4	2.99116
set4	0.169186
set4	2.9617
set4	3.95183
set4	4.1419
set4	3.39586

## Sheet: Supplemental Figure 5
Supp Figure 5A (nprobes=20)				Supp Figure 5B (nprobes=50)				Supp Figure 5C (nprobes=100)				Supp Figure 5D (nprobes=200)				Supp Figure 5E (nprobes=500)				Supp Figure 5F (nprobes=1000)				Supp Figure 5G (nprobes=1500)
lambda	mean	alpha		lambda	mean	alpha		lambda	mean	alpha		lambda	mean	alpha		lambda	mean	alpha		lambda	mean	alpha		lambda	mean	alpha
5	0.994737	0		5	0.997368	0		5	0.997368	0		5	0.997368	0		5	0.997368	0		5	0.994737	0		5	0.994737	0
4.95	0.994737	0		4.95	0.997368	0		4.95	0.997368	0		4.95	0.997368	0		4.95	0.997368	0		4.95	0.994737	0		4.95	0.994737	0
4.9	0.994737	0		4.9	0.997368	0		4.9	0.997368	0		4.9	0.997368	0		4.9	0.997368	0		4.9	0.994737	0		4.9	0.994737	0
4.85	0.994737	0		4.85	0.997368	0		4.85	0.997368	0		4.85	0.997368	0		4.85	0.997368	0		4.85	0.994737	0		4.85	0.994737	0
4.8	0.994737	0		4.8	0.997368	0		4.8	0.997368	0		4.8	0.997368	0		4.8	0.997368	0		4.8	0.994737	0		4.8	0.994737	0
4.75	0.994737	0		4.75	0.997368	0		4.75	0.997368	0		4.75	0.997368	0		4.75	0.997368	0		4.75	0.994737	0		4.75	0.994737	0
4.7	0.994737	0		4.7	0.997368	0		4.7	0.997368	0		4.7	0.997368	0		4.7	0.997368	0		4.7	0.994737	0		4.7	0.994737	0
4.65	0.994737	0		4.65	0.997368	0		4.65	0.997368	0		4.65	0.997368	0		4.65	0.997368	0		4.65	0.994737	0		4.65	0.994737	0
4.6	0.994737	0		4.6	0.997368	0		4.6	0.997368	0		4.6	0.997368	0		4.6	0.997368	0		4.6	0.994737	0		4.6	0.994737	0
4.55	0.994737	0		4.55	0.997368	0		4.55	0.997368	0		4.55	0.997368	0		4.55	0.997368	0		4.55	0.994737	0		4.55	0.994737	0
4.5	0.994737	0		4.5	0.997368	0		4.5	0.997368	0		4.5	0.997368	0		4.5	0.997368	0		4.5	0.994737	0		4.5	0.994737	0
4.45	0.994737	0		4.45	0.997368	0		4.45	0.997368	0		4.45	0.997368	0		4.45	0.997368	0		4.45	0.994737	0		4.45	0.994737	0
4.4	0.994737	0		4.4	0.997368	0		4.4	0.997368	0		4.4	0.997368	0		4.4	0.997368	0		4.4	0.994737	0		4.4	0.994737	0
4.35	0.994737	0		4.35	0.997368	0		4.35	0.997368	0		4.35	0.997368	0		4.35	0.997368	0		4.35	0.994737	0		4.35	0.994737	0
4.3	0.994737	0		4.3	0.997368	0		4.3	0.997368	0		4.3	0.997368	0		4.3	0.997368	0		4.3	0.994737	0		4.3	0.994737	0
4.25	0.994737	0		4.25	0.997368	0		4.25	0.997368	0		4.25	0.997368	0		4.25	0.997368	0		4.25	0.994737	0		4.25	0.994737	0
4.2	0.994737	0		4.2	0.997368	0		4.2	0.997368	0		4.2	0.997368	0		4.2	0.997368	0		4.2	0.994737	0		4.2	0.994737	0
4.15	0.994737	0		4.15	0.997368	0		4.15	0.997368	0		4.15	0.997368	0		4.15	0.997368	0		4.15	0.994737	0		4.15	0.994737	0
4.1	0.994737	0		4.1	0.997368	0		4.1	0.997368	0		4.1	0.997368	0		4.1	0.997368	0		4.1	0.994737	0		4.1	0.994737	0
4.05	0.994737	0		4.05	0.997368	0		4.05	0.997368	0		4.05	0.997368	0		4.05	0.997368	0		4.05	0.994737	0		4.05	0.994737	0
4	0.994737	0		4	0.997368	0		4	0.997368	0		4	0.997368	0		4	0.997368	0		4	0.994737	0		4	0.994737	0
3.95	0.994737	0		3.95	0.997368	0		3.95	0.997368	0		3.95	0.997368	0		3.95	0.997368	0		3.95	0.994737	0		3.95	0.994737	0
3.9	0.994737	0		3.9	0.997368	0		3.9	0.997368	0		3.9	0.997368	0		3.9	0.997368	0		3.9	0.994737	0		3.9	0.994737	0
3.85	0.994737	0		3.85	0.997368	0		3.85	0.997368	0		3.85	0.997368	0		3.85	0.997368	0		3.85	0.994737	0		3.85	0.994737	0
3.8	0.994737	0		3.8	0.997368	0		3.8	0.997368	0		3.8	0.997368	0		3.8	0.997368	0		3.8	0.994737	0		3.8	0.994737	0
3.75	0.994737	0		3.75	0.997368	0		3.75	0.997368	0		3.75	0.997368	0		3.75	0.997368	0		3.75	0.994737	0		3.75	0.994737	0
3.7	0.994737	0		3.7	0.997368	0		3.7	0.997368	0		3.7	0.997368	0		3.7	0.997368	0		3.7	0.994737	0		3.7	0.994737	0
3.65	0.994737	0		3.65	0.997368	0		3.65	0.997368	0		3.65	0.997368	0		3.65	0.997368	0		3.65	0.994737	0		3.65	0.994737	0
3.6	0.994737	0		3.6	0.997368	0		3.6	0.997368	0		3.6	0.997368	0		3.6	0.997368	0		3.6	0.994737	0		3.6	0.994737	0
3.55	0.994737	0		3.55	0.997368	0		3.55	0.997368	0		3.55	0.997368	0		3.55	0.997368	0		3.55	0.994737	0		3.55	0.994737	0
3.5	0.994737	0		3.5	0.997368	0		3.5	0.997368	0		3.5	0.997368	0		3.5	0.997368	0		3.5	0.994737	0		3.5	0.994737	0
3.45	0.994737	0		3.45	0.997368	0		3.45	0.997368	0		3.45	0.997368	0		3.45	0.997368	0		3.45	0.994737	0		3.45	0.994737	0
3.4	0.994737	0		3.4	0.997368	0		3.4	0.997368	0		3.4	0.997368	0		3.4	0.997368	0		3.4	0.994737	0		3.4	0.994737	0
3.35	0.994737	0		3.35	0.997368	0		3.35	0.997368	0		3.35	0.997368	0		3.35	0.997368	0		3.35	0.994737	0		3.35	0.994737	0
3.3	0.994737	0		3.3	0.997368	0		3.3	0.997368	0		3.3	0.997368	0		3.3	0.997368	0		3.3	0.994737	0		3.3	0.994737	0
3.25	0.994737	0		3.25	0.997368	0		3.25	0.997368	0		3.25	0.997368	0		3.25	0.997368	0		3.25	0.994737	0		3.25	0.994737	0
3.2	0.994737	0		3.2	0.997368	0		3.2	0.997368	0		3.2	0.997368	0		3.2	0.997368	0		3.2	0.994737	0		3.2	0.994737	0
3.15	0.994737	0		3.15	0.997368	0		3.15	0.997368	0		3.15	0.997368	0		3.15	0.997368	0		3.15	0.994737	0		3.15	0.994737	0
3.1	0.994737	0		3.1	0.997368	0		3.1	0.997368	0		3.1	0.997368	0		3.1	0.997368	0		3.1	0.994737	0		3.1	0.994737	0
3.05	0.994737	0		3.05	0.997368	0		3.05	0.997368	0		3.05	0.997368	0		3.05	0.997368	0		3.05	0.994737	0		3.05	0.994737	0
3	0.994737	0		3	0.997368	0		3	0.997368	0		3	0.997368	0		3	0.997368	0		3	0.994737	0		3	0.994737	0
2.95	0.994737	0		2.95	0.997368	0		2.95	0.997368	0		2.95	0.997368	0		2.95	0.997368	0		2.95	0.994737	0		2.95	0.994737	0
2.9	0.994737	0		2.9	0.997368	0		2.9	0.997368	0		2.9	0.997368	0		2.9	0.997368	0		2.9	0.994737	0		2.9	0.994737	0
2.85	0.994737	0		2.85	0.997368	0		2.85	0.997368	0		2.85	0.997368	0		2.85	0.997368	0		2.85	0.994737	0		2.85	0.994737	0
2.8	0.994737	0		2.8	0.997368	0		2.8	0.997368	0		2.8	0.997368	0		2.8	0.997368	0		2.8	0.994737	0		2.8	0.994737	0
2.75	0.994737	0		2.75	0.997368	0		2.75	0.997368	0		2.75	0.997368	0		2.75	0.997368	0		2.75	0.994737	0		2.75	0.994737	0
2.7	0.994737	0		2.7	0.997368	0		2.7	0.997368	0		2.7	0.997368	0		2.7	0.997368	0		2.7	0.994737	0		2.7	0.994737	0
2.65	0.994737	0		2.65	0.997368	0		2.65	0.997368	0		2.65	0.997368	0		2.65	0.997368	0		2.65	0.994737	0		2.65	0.994737	0
2.6	0.994737	0		2.6	0.997368	0		2.6	0.997368	0		2.6	0.997368	0		2.6	0.997368	0		2.6	0.994737	0		2.6	0.994737	0
2.55	0.994737	0		2.55	0.997368	0		2.55	0.997368	0		2.55	0.997368	0		2.55	0.997368	0		2.55	0.994737	0		2.55	0.994737	0
2.5	0.994737	0		2.5	0.997368	0		2.5	0.997368	0		2.5	0.997368	0		2.5	0.997368	0		2.5	0.994737	0		2.5	0.994737	0
2.45	0.994737	0		2.45	0.997368	0		2.45	0.997368	0		2.45	0.997368	0		2.45	0.997368	0		2.45	0.994737	0		2.45	0.994737	0
2.4	0.994737	0		2.4	0.997368	0		2.4	0.997368	0		2.4	0.997368	0		2.4	0.997368	0		2.4	0.994737	0		2.4	0.994737	0
2.35	0.994737	0		2.35	0.997368	0		2.35	0.997368	0		2.35	0.997368	0		2.35	0.997368	0		2.35	0.994737	0		2.35	0.994737	0
2.3	0.994737	0		2.3	0.997368	0		2.3	0.997368	0		2.3	0.997368	0		2.3	0.997368	0		2.3	0.994737	0		2.3	0.994737	0
2.25	0.994737	0		2.25	0.997368	0		2.25	0.997368	0		2.25	0.997368	0		2.25	0.997368	0		2.25	0.994737	0		2.25	0.994737	0
2.2	0.994737	0		2.2	0.997368	0		2.2	0.997368	0		2.2	0.997368	0		2.2	0.997368	0		2.2	0.994737	0		2.2	0.994737	0
2.15	0.994737	0		2.15	0.997368	0		2.15	0.997368	0		2.15	0.997368	0		2.15	0.997368	0		2.15	0.994737	0		2.15	0.994737	0
2.1	0.994737	0		2.1	0.997368	0		2.1	0.997368	0		2.1	0.997368	0		2.1	0.997368	0		2.1	0.994737	0		2.1	0.994737	0
2.05	0.994737	0		2.05	0.997368	0		2.05	0.997368	0		2.05	0.997368	0		2.05	0.997368	0		2.05	0.994737	0		2.05	0.994737	0
2	0.994737	0		2	0.997368	0		2	0.997368	0		2	0.997368	0		2	0.997368	0		2	0.994737	0		2	0.994737	0
1.95	0.994737	0		1.95	0.997368	0		1.95	0.997368	0		1.95	0.997368	0		1.95	0.997368	0		1.95	0.994737	0		1.95	0.994737	0
1.9	0.994737	0		1.9	0.997368	0		1.9	0.997368	0		1.9	0.997368	0		1.9	0.997368	0		1.9	0.994737	0		1.9	0.994737	0
1.85	0.994737	0		1.85	0.997368	0		1.85	0.997368	0		1.85	0.997368	0		1.85	0.997368	0		1.85	0.994737	0		1.85	0.994737	0
1.8	0.994737	0		1.8	0.997368	0		1.8	0.997368	0		1.8	0.997368	0		1.8	0.997368	0		1.8	0.994737	0		1.8	0.994737	0
1.75	0.994737	0		1.75	0.997368	0		1.75	0.997368	0		1.75	0.997368	0		1.75	0.997368	0		1.75	0.994737	0		1.75	0.994737	0
1.7	0.994737	0		1.7	0.997368	0		1.7	0.997368	0		1.7	0.997368	0		1.7	0.997368	0		1.7	0.994737	0		1.7	0.994737	0
1.65	0.994737	0		1.65	0.997368	0		1.65	0.997368	0		1.65	0.997368	0		1.65	0.997368	0		1.65	0.994737	0		1.65	0.994737	0
1.6	0.994737	0		1.6	0.997368	0		1.6	0.997368	0		1.6	0.997368	0		1.6	0.997368	0		1.6	0.994737	0		1.6	0.994737	0
1.55	0.994737	0		1.55	0.997368	0		1.55	0.997368	0		1.55	0.997368	0		1.55	0.997368	0		1.55	0.994737	0		1.55	0.994737	0
1.5	0.994737	0		1.5	0.997368	0		1.5	0.997368	0		1.5	0.997368	0		1.5	0.997368	0		1.5	0.994737	0		1.5	0.994737	0
1.45	0.994737	0		1.45	0.997368	0		1.45	0.997368	0		1.45	0.997368	0		1.45	0.997368	0		1.45	0.994737	0		1.45	0.994737	0
1.4	0.994737	0		1.4	0.997368	0		1.4	0.997368	0		1.4	0.997368	0		1.4	0.997368	0		1.4	0.994737	0		1.4	0.994737	0
1.35	0.997368	0		1.35	0.997368	0		1.35	0.997368	0		1.35	0.997368	0		1.35	0.997368	0		1.35	0.994737	0		1.35	0.994737	0
1.3	0.997368	0		1.3	0.997368	0		1.3	0.997368	0		1.3	0.997368	0		1.3	0.997368	0		1.3	0.994737	0		1.3	0.994737	0
1.25	0.997368	0		1.25	0.997368	0		1.25	0.997368	0		1.25	0.997368	0		1.25	0.997368	0		1.25	0.994737	0		1.25	0.994737	0
1.2	0.997368	0		1.2	0.997368	0		1.2	0.997368	0		1.2	0.997368	0		1.2	0.997368	0		1.2	0.994737	0		1.2	0.994737	0
1.15	0.997368	0		1.15	0.997368	0		1.15	0.997368	0		1.15	0.997368	0		1.15	0.997368	0		1.15	0.994737	0		1.15	0.994737	0
1.1	0.997368	0		1.1	0.997368	0		1.1	0.997368	0		1.1	0.997368	0		1.1	0.997368	0		1.1	0.994737	0		1.1	0.994737	0
1.05	0.997368	0		1.05	0.997368	0		1.05	0.997368	0		1.05	0.997368	0		1.05	0.997368	0		1.05	0.994737	0		1.05	0.994737	0
1	0.997368	0		1	0.997368	0		1	0.997368	0		1	0.997368	0		1	0.997368	0		1	0.994737	0		1	0.994737	0
0.95	0.997368	0		0.95	0.997368	0		0.95	0.997368	0		0.95	0.997368	0		0.95	0.997368	0		0.95	0.994737	0		0.95	0.994737	0
0.9	0.997368	0		0.9	0.997368	0		0.9	0.997368	0		0.9	0.997368	0		0.9	0.997368	0		0.9	0.994737	0		0.9	0.994737	0
0.85	0.997368	0		0.85	0.997368	0		0.85	0.997368	0		0.85	0.997368	0		0.85	0.997368	0		0.85	0.994737	0		0.85	0.994737	0
0.8	0.997368	0		0.8	0.997368	0		0.8	0.997368	0		0.8	0.997368	0		0.8	0.997368	0		0.8	0.994737	0		0.8	0.994737	0
0.75	0.997368	0		0.75	0.997368	0		0.75	0.997368	0		0.75	0.997368	0		0.75	0.997368	0		0.75	0.994737	0		0.75	0.994737	0
0.7	0.997368	0		0.7	0.997368	0		0.7	0.997368	0		0.7	0.997368	0		0.7	0.997368	0		0.7	0.994737	0		0.7	0.994737	0
0.65	0.997368	0		0.65	0.997368	0		0.65	0.997368	0		0.65	0.997368	0		0.65	0.997368	0		0.65	0.994737	0		0.65	0.994737	0
0.6	0.997368	0		0.6	0.997368	0		0.6	0.997368	0		0.6	0.997368	0		0.6	0.997368	0		0.6	0.994737	0		0.6	0.994737	0
0.55	0.997368	0		0.55	0.997368	0		0.55	0.997368	0		0.55	0.997368	0		0.55	0.997368	0		0.55	0.994737	0		0.55	0.994737	0
0.5	0.997368	0		0.5	0.997368	0		0.5	0.997368	0		0.5	0.997368	0		0.5	0.997368	0		0.5	0.994737	0		0.5	0.994737	0
0.45	0.997368	0		0.45	0.997368	0		0.45	0.997368	0		0.45	0.997368	0		0.45	0.997368	0		0.45	0.994737	0		0.45	0.994737	0
0.4	0.997368	0		0.4	0.997368	0		0.4	0.997368	0		0.4	0.997368	0		0.4	0.997368	0		0.4	0.994737	0		0.4	0.994737	0
0.35	0.997368	0		0.35	0.997368	0		0.35	0.997368	0		0.35	0.997368	0		0.35	0.997368	0		0.35	0.994737	0		0.35	0.994737	0
0.3	0.997368	0		0.3	0.997368	0		0.3	0.997368	0		0.3	0.997368	0		0.3	0.997368	0		0.3	0.994737	0		0.3	0.994737	0
0.25	0.997368	0		0.25	0.997368	0		0.25	0.997368	0		0.25	0.997368	0		0.25	0.997368	0		0.25	0.994737	0		0.25	0.994737	0
0.2	0.997368	0		0.2	0.997368	0		0.2	0.997368	0		0.2	0.997368	0		0.2	0.997368	0		0.2	0.994737	0		0.2	0.994737	0
0.15	0.997368	0		0.15	0.997368	0		0.15	0.997368	0		0.15	0.997368	0		0.15	0.997368	0		0.15	0.994737	0		0.15	0.994737	0
0.1	0.997368	0		0.1	0.997368	0		0.1	0.997368	0		0.1	0.997368	0		0.1	0.997368	0		0.1	0.994737	0		0.1	0.994737	0
0.05	0.997368	0		0.05	0.997368	0		0.05	0.997368	0		0.05	0.997368	0		0.05	0.997368	0		0.05	0.994737	0		0.05	0.994737	0
0	0.994737	0		0	0.997368	0		0	0.997368	0		0	0.997368	0		0	0.997368	0		0	0.997368	0		0	0.997368	0
5	0.665824	0.1		5	0.665824	0.1		5	0.665824	0.1		5	0.665824	0.1		5	0.665824	0.1		5	0.665824	0.1		5	0.665824	0.1
4.95	0.665824	0.1		4.95	0.665824	0.1		4.95	0.665824	0.1		4.95	0.665824	0.1		4.95	0.665824	0.1		4.95	0.665824	0.1		4.95	0.665824	0.1
4.9	0.665824	0.1		4.9	0.665824	0.1		4.9	0.665824	0.1		4.9	0.665824	0.1		4.9	0.665824	0.1		4.9	0.665824	0.1		4.9	0.665824	0.1
4.85	0.665824	0.1		4.85	0.665824	0.1		4.85	0.665824	0.1		4.85	0.665824	0.1		4.85	0.665824	0.1		4.85	0.665824	0.1		4.85	0.665824	0.1
4.8	0.665824	0.1		4.8	0.665824	0.1		4.8	0.665824	0.1		4.8	0.665824	0.1		4.8	0.665824	0.1		4.8	0.665824	0.1		4.8	0.665824	0.1
4.75	0.665824	0.1		4.75	0.665824	0.1		4.75	0.665824	0.1		4.75	0.665824	0.1		4.75	0.665824	0.1		4.75	0.665824	0.1		4.75	0.665824	0.1
4.7	0.665824	0.1		4.7	0.665824	0.1		4.7	0.665824	0.1		4.7	0.665824	0.1		4.7	0.665824	0.1		4.7	0.665824	0.1		4.7	0.665824	0.1
4.65	0.665824	0.1		4.65	0.665824	0.1		4.65	0.665824	0.1		4.65	0.665824	0.1		4.65	0.665824	0.1		4.65	0.665824	0.1		4.65	0.665824	0.1
4.6	0.665824	0.1		4.6	0.665824	0.1		4.6	0.665824	0.1		4.6	0.665824	0.1		4.6	0.665824	0.1		4.6	0.665824	0.1		4.6	0.665824	0.1
4.55	0.665824	0.1		4.55	0.665824	0.1		4.55	0.665824	0.1		4.55	0.665824	0.1		4.55	0.665824	0.1		4.55	0.665824	0.1		4.55	0.665824	0.1
4.5	0.665824	0.1		4.5	0.665824	0.1		4.5	0.665824	0.1		4.5	0.665824	0.1		4.5	0.665824	0.1		4.5	0.665824	0.1		4.5	0.665824	0.1
4.45	0.665824	0.1		4.45	0.665824	0.1		4.45	0.665824	0.1		4.45	0.665824	0.1		4.45	0.665824	0.1		4.45	0.665824	0.1		4.45	0.665824	0.1
4.4	0.665824	0.1		4.4	0.665824	0.1		4.4	0.665824	0.1		4.4	0.665824	0.1		4.4	0.665824	0.1		4.4	0.665824	0.1		4.4	0.665824	0.1
4.35	0.665824	0.1		4.35	0.665824	0.1		4.35	0.665824	0.1		4.35	0.665824	0.1		4.35	0.665824	0.1		4.35	0.665824	0.1		4.35	0.665824	0.1
4.3	0.665824	0.1		4.3	0.665824	0.1		4.3	0.665824	0.1		4.3	0.665824	0.1		4.3	0.665824	0.1		4.3	0.665824	0.1		4.3	0.665824	0.1
4.25	0.665824	0.1		4.25	0.665824	0.1		4.25	0.665824	0.1		4.25	0.665824	0.1		4.25	0.665824	0.1		4.25	0.665824	0.1		4.25	0.665824	0.1
4.2	0.665824	0.1		4.2	0.665824	0.1		4.2	0.665824	0.1		4.2	0.665824	0.1		4.2	0.665824	0.1		4.2	0.665824	0.1		4.2	0.665824	0.1
4.15	0.665824	0.1		4.15	0.665824	0.1		4.15	0.665824	0.1		4.15	0.665824	0.1		4.15	0.665824	0.1		4.15	0.665824	0.1		4.15	0.665824	0.1
4.1	0.665824	0.1		4.1	0.665824	0.1		4.1	0.665824	0.1		4.1	0.665824	0.1		4.1	0.665824	0.1		4.1	0.665824	0.1		4.1	0.665824	0.1
4.05	0.665824	0.1		4.05	0.665824	0.1		4.05	0.665824	0.1		4.05	0.665824	0.1		4.05	0.665824	0.1		4.05	0.665824	0.1		4.05	0.665824	0.1
4	0.665824	0.1		4	0.665824	0.1		4	0.665824	0.1		4	0.665824	0.1		4	0.665824	0.1		4	0.665824	0.1		4	0.665824	0.1
3.95	0.665824	0.1		3.95	0.665824	0.1		3.95	0.665824	0.1		3.95	0.665824	0.1		3.95	0.665824	0.1		3.95	0.665824	0.1		3.95	0.665824	0.1
3.9	0.665824	0.1		3.9	0.665824	0.1		3.9	0.665824	0.1		3.9	0.665824	0.1		3.9	0.665824	0.1		3.9	0.665824	0.1		3.9	0.665824	0.1
3.85	0.665824	0.1		3.85	0.665824	0.1		3.85	0.665824	0.1		3.85	0.665824	0.1		3.85	0.665824	0.1		3.85	0.665824	0.1		3.85	0.665824	0.1
3.8	0.665824	0.1		3.8	0.665824	0.1		3.8	0.665824	0.1		3.8	0.665824	0.1		3.8	0.665824	0.1		3.8	0.665824	0.1		3.8	0.665824	0.1
3.75	0.665824	0.1		3.75	0.665824	0.1		3.75	0.665824	0.1		3.75	0.665824	0.1		3.75	0.665824	0.1		3.75	0.665824	0.1		3.75	0.665824	0.1
3.7	0.665824	0.1		3.7	0.665824	0.1		3.7	0.665824	0.1		3.7	0.665824	0.1		3.7	0.665824	0.1		3.7	0.665824	0.1		3.7	0.665824	0.1
3.65	0.665824	0.1		3.65	0.665824	0.1		3.65	0.665824	0.1		3.65	0.665824	0.1		3.65	0.665824	0.1		3.65	0.665824	0.1		3.65	0.665824	0.1
3.6	0.665824	0.1		3.6	0.665824	0.1		3.6	0.665824	0.1		3.6	0.665824	0.1		3.6	0.665824	0.1		3.6	0.665824	0.1		3.6	0.665824	0.1
3.55	0.665824	0.1		3.55	0.665824	0.1		3.55	0.665824	0.1		3.55	0.665824	0.1		3.55	0.665824	0.1		3.55	0.665824	0.1		3.55	0.665824	0.1
3.5	0.665824	0.1		3.5	0.665824	0.1		3.5	0.665824	0.1		3.5	0.665824	0.1		3.5	0.665824	0.1		3.5	0.665824	0.1		3.5	0.665824	0.1
3.45	0.665824	0.1		3.45	0.665824	0.1		3.45	0.665824	0.1		3.45	0.665824	0.1		3.45	0.665824	0.1		3.45	0.665824	0.1		3.45	0.665824	0.1
3.4	0.665824	0.1		3.4	0.665824	0.1		3.4	0.665824	0.1		3.4	0.671053	0.1		3.4	0.678845	0.1		3.4	0.678845	0.1		3.4	0.678845	0.1
3.35	0.665824	0.1		3.35	0.665824	0.1		3.35	0.671053	0.1		3.35	0.6919	0.1		3.35	0.707553	0.1		3.35	0.707553	0.1		3.35	0.707553	0.1
3.3	0.665824	0.1		3.3	0.665824	0.1		3.3	0.689303	0.1		3.3	0.731032	0.1		3.3	0.762372	0.1		3.3	0.765003	0.1		3.3	0.765003	0.1
3.25	0.665824	0.1		3.25	0.67365	0.1		3.25	0.733664	0.1		3.25	0.801435	0.1		3.25	0.814491	0.1		3.25	0.822351	0.1		3.25	0.822351	0.1
3.2	0.665824	0.1		3.2	0.694498	0.1		3.2	0.793643	0.1		3.2	0.845899	0.1		3.2	0.853794	0.1		3.2	0.853794	0.1		3.2	0.853794	0.1
3.15	0.665824	0.1		3.15	0.733595	0.1		3.15	0.845796	0.1		3.15	0.892925	0.1		3.15	0.916405	0.1		3.15	0.921634	0.1		3.15	0.921634	0.1
3.1	0.665824	0.1		3.1	0.788414	0.1		3.1	0.898154	0.1		3.1	0.939952	0.1		3.1	0.942515	0.1		3.1	0.939918	0.1		3.1	0.939918	0.1
3.05	0.665824	0.1		3.05	0.824983	0.1		3.05	0.939952	0.1		3.05	0.958168	0.1		3.05	0.958134	0.1		3.05	0.955537	0.1		3.05	0.955537	0.1
3	0.665824	0.1		3	0.874573	0.1		3	0.955571	0.1		3	0.96596	0.1		3	0.963363	0.1		3	0.963363	0.1		3	0.963363	0.1
2.95	0.673684	0.1		2.95	0.926931	0.1		2.95	0.973821	0.1		2.95	0.971189	0.1		2.95	0.971189	0.1		2.95	0.971189	0.1		2.95	0.971189	0.1
2.9	0.6919	0.1		2.9	0.955571	0.1		2.9	0.976418	0.1		2.9	0.981647	0.1		2.9	0.984279	0.1		2.9	0.984279	0.1		2.9	0.984279	0.1
2.85	0.733664	0.1		2.85	0.966029	0.1		2.85	0.986876	0.1		2.85	0.984279	0.1		2.85	0.984279	0.1		2.85	0.984279	0.1		2.85	0.984279	0.1
2.8	0.764935	0.1		2.8	0.971224	0.1		2.8	0.986876	0.1		2.8	0.984279	0.1		2.8	0.984279	0.1		2.8	0.984279	0.1		2.8	0.984279	0.1
2.75	0.801504	0.1		2.75	0.984245	0.1		2.75	0.986876	0.1		2.75	0.986876	0.1		2.75	0.984279	0.1		2.75	0.984279	0.1		2.75	0.984279	0.1
2.7	0.840533	0.1		2.7	0.986876	0.1		2.7	0.986876	0.1		2.7	0.986876	0.1		2.7	0.984279	0.1		2.7	0.984279	0.1		2.7	0.984279	0.1
2.65	0.879768	0.1		2.65	0.986876	0.1		2.65	0.986876	0.1		2.65	0.986876	0.1		2.65	0.989542	0.1		2.65	0.98691	0.1		2.65	0.98691	0.1
2.6	0.916439	0.1		2.6	0.986876	0.1		2.6	0.989474	0.1		2.6	0.989508	0.1		2.6	0.989542	0.1		2.6	0.989542	0.1		2.6	0.989542	0.1
2.55	0.952973	0.1		2.55	0.989474	0.1		2.55	0.994737	0.1		2.55	0.994737	0.1		2.55	0.989542	0.1		2.55	0.989542	0.1		2.55	0.989542	0.1
2.5	0.965995	0.1		2.5	0.989474	0.1		2.5	0.994737	0.1		2.5	0.994737	0.1		2.5	0.992139	0.1		2.5	0.989542	0.1		2.5	0.989542	0.1
2.45	0.981681	0.1		2.45	0.989474	0.1		2.45	0.994737	0.1		2.45	0.994737	0.1		2.45	0.992139	0.1		2.45	0.989542	0.1		2.45	0.989542	0.1
2.4	0.989474	0.1		2.4	0.989474	0.1		2.4	0.994737	0.1		2.4	0.994737	0.1		2.4	0.992139	0.1		2.4	0.992139	0.1		2.4	0.992139	0.1
2.35	0.989474	0.1		2.35	0.989474	0.1		2.35	0.994737	0.1		2.35	0.994737	0.1		2.35	0.992139	0.1		2.35	0.992139	0.1		2.35	0.992139	0.1
2.3	0.989474	0.1		2.3	0.989474	0.1		2.3	0.994737	0.1		2.3	0.994737	0.1		2.3	0.992139	0.1		2.3	0.992139	0.1		2.3	0.992139	0.1
2.25	0.992105	0.1		2.25	0.992105	0.1		2.25	0.994737	0.1		2.25	0.994737	0.1		2.25	0.992139	0.1		2.25	0.992139	0.1		2.25	0.992139	0.1
2.2	0.992105	0.1		2.2	0.994737	0.1		2.2	0.994737	0.1		2.2	0.994737	0.1		2.2	0.992139	0.1		2.2	0.992139	0.1		2.2	0.992139	0.1
2.15	0.992105	0.1		2.15	0.994737	0.1		2.15	0.994737	0.1		2.15	0.994737	0.1		2.15	0.992139	0.1		2.15	0.992139	0.1		2.15	0.992139	0.1
2.1	0.992105	0.1		2.1	0.994737	0.1		2.1	0.994737	0.1		2.1	0.994737	0.1		2.1	0.994737	0.1		2.1	0.992139	0.1		2.1	0.992139	0.1
2.05	0.994737	0.1		2.05	0.994737	0.1		2.05	0.994737	0.1		2.05	0.994737	0.1		2.05	0.994737	0.1		2.05	0.992139	0.1		2.05	0.992139	0.1
2	0.994737	0.1		2	0.994737	0.1		2	0.994737	0.1		2	0.994737	0.1		2	0.994737	0.1		2	0.992139	0.1		2	0.992139	0.1
1.95	0.994737	0.1		1.95	0.994737	0.1		1.95	0.994737	0.1		1.95	0.994737	0.1		1.95	0.994737	0.1		1.95	0.992139	0.1		1.95	0.992139	0.1
1.9	0.994737	0.1		1.9	0.994737	0.1		1.9	0.994737	0.1		1.9	0.994737	0.1		1.9	0.994737	0.1		1.9	0.994737	0.1		1.9	0.994737	0.1
1.85	0.994737	0.1		1.85	0.994737	0.1		1.85	0.994737	0.1		1.85	0.994737	0.1		1.85	0.994737	0.1		1.85	0.994737	0.1		1.85	0.994737	0.1
1.8	0.994737	0.1		1.8	0.994737	0.1		1.8	0.994737	0.1		1.8	0.994737	0.1		1.8	0.994737	0.1		1.8	0.994737	0.1		1.8	0.994737	0.1
1.75	0.994737	0.1		1.75	0.994737	0.1		1.75	0.994737	0.1		1.75	0.994737	0.1		1.75	0.994737	0.1		1.75	0.994737	0.1		1.75	0.994737	0.1
1.7	0.994737	0.1		1.7	0.994737	0.1		1.7	0.994737	0.1		1.7	0.997368	0.1		1.7	0.994737	0.1		1.7	0.994737	0.1		1.7	0.994737	0.1
1.65	0.994737	0.1		1.65	0.994737	0.1		1.65	0.994737	0.1		1.65	0.997368	0.1		1.65	0.997368	0.1		1.65	0.994737	0.1		1.65	0.994737	0.1
1.6	0.994737	0.1		1.6	0.994737	0.1		1.6	0.997368	0.1		1.6	0.997368	0.1		1.6	0.997368	0.1		1.6	0.997368	0.1		1.6	0.997368	0.1
1.55	0.994737	0.1		1.55	0.994737	0.1		1.55	0.997368	0.1		1.55	0.997368	0.1		1.55	0.997368	0.1		1.55	0.997368	0.1		1.55	0.997368	0.1
1.5	0.994737	0.1		1.5	0.994737	0.1		1.5	0.997368	0.1		1.5	0.997368	0.1		1.5	0.997368	0.1		1.5	0.997368	0.1		1.5	0.997368	0.1
1.45	0.994737	0.1		1.45	0.994737	0.1		1.45	0.997368	0.1		1.45	0.997368	0.1		1.45	0.997368	0.1		1.45	0.997368	0.1		1.45	0.997368	0.1
1.4	0.994737	0.1		1.4	0.994737	0.1		1.4	0.997368	0.1		1.4	0.997368	0.1		1.4	0.997368	0.1		1.4	0.997368	0.1		1.4	0.997368	0.1
1.35	0.994737	0.1		1.35	0.994737	0.1		1.35	0.997368	0.1		1.35	0.997368	0.1		1.35	0.997368	0.1		1.35	0.997368	0.1		1.35	0.997368	0.1
1.3	0.994737	0.1		1.3	0.994737	0.1		1.3	0.997368	0.1		1.3	0.997368	0.1		1.3	0.997368	0.1		1.3	0.997368	0.1		1.3	0.997368	0.1
1.25	0.994737	0.1		1.25	0.994737	0.1		1.25	0.997368	0.1		1.25	0.997368	0.1		1.25	0.997368	0.1		1.25	0.997368	0.1		1.25	0.997368	0.1
1.2	0.994737	0.1		1.2	0.997368	0.1		1.2	0.997368	0.1		1.2	0.997368	0.1		1.2	0.997368	0.1		1.2	0.997368	0.1		1.2	0.997368	0.1
1.15	0.994737	0.1		1.15	0.997368	0.1		1.15	0.997368	0.1		1.15	0.997368	0.1		1.15	0.997368	0.1		1.15	0.997368	0.1		1.15	0.997368	0.1
1.1	0.994737	0.1		1.1	0.997368	0.1		1.1	0.997368	0.1		1.1	0.997368	0.1		1.1	0.997368	0.1		1.1	0.997368	0.1		1.1	0.997368	0.1
1.05	0.994737	0.1		1.05	0.997368	0.1		1.05	0.997368	0.1		1.05	0.997368	0.1		1.05	0.997368	0.1		1.05	0.997368	0.1		1.05	0.997368	0.1
1	0.994737	0.1		1	0.997368	0.1		1	0.997368	0.1		1	0.997368	0.1		1	0.997368	0.1		1	0.997368	0.1		1	0.997368	0.1
0.95	0.994737	0.1		0.95	0.997368	0.1		0.95	0.997368	0.1		0.95	0.997368	0.1		0.95	0.997368	0.1		0.95	0.997368	0.1		0.95	0.997368	0.1
0.9	0.994737	0.1		0.9	0.997368	0.1		0.9	0.997368	0.1		0.9	0.997368	0.1		0.9	0.997368	0.1		0.9	0.997368	0.1		0.9	0.997368	0.1
0.85	0.994737	0.1		0.85	0.997368	0.1		0.85	0.997368	0.1		0.85	0.997368	0.1		0.85	0.997368	0.1		0.85	0.997368	0.1		0.85	0.997368	0.1
0.8	0.994737	0.1		0.8	0.997368	0.1		0.8	0.997368	0.1		0.8	0.997368	0.1		0.8	0.997368	0.1		0.8	0.997368	0.1		0.8	0.997368	0.1
0.75	0.994737	0.1		0.75	0.997368	0.1		0.75	0.997368	0.1		0.75	0.997368	0.1		0.75	0.997368	0.1		0.75	0.997368	0.1		0.75	0.997368	0.1
0.7	0.994737	0.1		0.7	0.997368	0.1		0.7	0.997368	0.1		0.7	0.997368	0.1		0.7	0.997368	0.1		0.7	0.997368	0.1		0.7	0.997368	0.1
0.65	0.997368	0.1		0.65	0.997368	0.1		0.65	0.997368	0.1		0.65	0.997368	0.1		0.65	0.997368	0.1		0.65	0.997368	0.1		0.65	0.997368	0.1
0.6	0.997368	0.1		0.6	0.997368	0.1		0.6	0.997368	0.1		0.6	0.997368	0.1		0.6	0.997368	0.1		0.6	0.997368	0.1		0.6	0.997368	0.1
0.55	0.997368	0.1		0.55	0.997368	0.1		0.55	0.997368	0.1		0.55	0.997368	0.1		0.55	0.997368	0.1		0.55	0.997368	0.1		0.55	0.997368	0.1
0.5	0.997368	0.1		0.5	0.997368	0.1		0.5	0.997368	0.1		0.5	0.997368	0.1		0.5	0.997368	0.1		0.5	0.997368	0.1		0.5	0.997368	0.1
0.45	0.997368	0.1		0.45	0.997368	0.1		0.45	0.997368	0.1		0.45	0.997368	0.1		0.45	0.997368	0.1		0.45	0.997368	0.1		0.45	0.997368	0.1
0.4	0.997368	0.1		0.4	0.997368	0.1		0.4	0.997368	0.1		0.4	0.997368	0.1		0.4	0.997368	0.1		0.4	0.997368	0.1		0.4	0.997368	0.1
0.35	0.997368	0.1		0.35	0.997368	0.1		0.35	0.997368	0.1		0.35	0.997368	0.1		0.35	0.997368	0.1		0.35	0.997368	0.1		0.35	0.997368	0.1
0.3	0.997368	0.1		0.3	0.997368	0.1		0.3	0.997368	0.1		0.3	0.997368	0.1		0.3	0.997368	0.1		0.3	0.997368	0.1		0.3	0.997368	0.1
0.25	0.997368	0.1		0.25	0.997368	0.1		0.25	0.997368	0.1		0.25	0.997368	0.1		0.25	0.997368	0.1		0.25	0.997368	0.1		0.25	0.997368	0.1
0.2	0.997368	0.1		0.2	0.997368	0.1		0.2	0.997368	0.1		0.2	0.997368	0.1		0.2	0.997368	0.1		0.2	0.997368	0.1		0.2	0.997368	0.1
0.15	0.997368	0.1		0.15	0.997368	0.1		0.15	0.997368	0.1		0.15	0.997368	0.1		0.15	0.997368	0.1		0.15	0.997368	0.1		0.15	0.997368	0.1
0.1	0.997368	0.1		0.1	0.997368	0.1		0.1	0.997368	0.1		0.1	0.997368	0.1		0.1	0.997368	0.1		0.1	0.997368	0.1		0.1	0.997368	0.1
0.05	0.997368	0.1		0.05	0.997368	0.1		0.05	0.997368	0.1		0.05	0.997368	0.1		0.05	0.997368	0.1		0.05	0.997368	0.1		0.05	0.997368	0.1
0	0.994737	0.1		0	0.997368	0.1		0	0.997368	0.1		0	0.997368	0.1		0	0.997368	0.1		0	0.997368	0.1		0	0.997368	0.1
5	0.665824	0.2		5	0.665824	0.2		5	0.665824	0.2		5	0.665824	0.2		5	0.665824	0.2		5	0.665824	0.2		5	0.665824	0.2
4.95	0.665824	0.2		4.95	0.665824	0.2		4.95	0.665824	0.2		4.95	0.665824	0.2		4.95	0.665824	0.2		4.95	0.665824	0.2		4.95	0.665824	0.2
4.9	0.665824	0.2		4.9	0.665824	0.2		4.9	0.665824	0.2		4.9	0.665824	0.2		4.9	0.665824	0.2		4.9	0.665824	0.2		4.9	0.665824	0.2
4.85	0.665824	0.2		4.85	0.665824	0.2		4.85	0.665824	0.2		4.85	0.665824	0.2		4.85	0.665824	0.2		4.85	0.665824	0.2		4.85	0.665824	0.2
4.8	0.665824	0.2		4.8	0.665824	0.2		4.8	0.665824	0.2		4.8	0.665824	0.2		4.8	0.665824	0.2		4.8	0.665824	0.2		4.8	0.665824	0.2
4.75	0.665824	0.2		4.75	0.665824	0.2		4.75	0.665824	0.2		4.75	0.665824	0.2		4.75	0.665824	0.2		4.75	0.665824	0.2		4.75	0.665824	0.2
4.7	0.665824	0.2		4.7	0.665824	0.2		4.7	0.665824	0.2		4.7	0.665824	0.2		4.7	0.665824	0.2		4.7	0.665824	0.2		4.7	0.665824	0.2
4.65	0.665824	0.2		4.65	0.665824	0.2		4.65	0.665824	0.2		4.65	0.665824	0.2		4.65	0.665824	0.2		4.65	0.665824	0.2		4.65	0.665824	0.2
4.6	0.665824	0.2		4.6	0.665824	0.2		4.6	0.665824	0.2		4.6	0.665824	0.2		4.6	0.665824	0.2		4.6	0.665824	0.2		4.6	0.665824	0.2
4.55	0.665824	0.2		4.55	0.665824	0.2		4.55	0.665824	0.2		4.55	0.665824	0.2		4.55	0.665824	0.2		4.55	0.665824	0.2		4.55	0.665824	0.2
4.5	0.665824	0.2		4.5	0.665824	0.2		4.5	0.665824	0.2		4.5	0.665824	0.2		4.5	0.665824	0.2		4.5	0.665824	0.2		4.5	0.665824	0.2
4.45	0.665824	0.2		4.45	0.665824	0.2		4.45	0.665824	0.2		4.45	0.665824	0.2		4.45	0.665824	0.2		4.45	0.665824	0.2		4.45	0.665824	0.2
4.4	0.665824	0.2		4.4	0.665824	0.2		4.4	0.665824	0.2		4.4	0.665824	0.2		4.4	0.665824	0.2		4.4	0.665824	0.2		4.4	0.665824	0.2
4.35	0.665824	0.2		4.35	0.665824	0.2		4.35	0.665824	0.2		4.35	0.665824	0.2		4.35	0.665824	0.2		4.35	0.665824	0.2		4.35	0.665824	0.2
4.3	0.665824	0.2		4.3	0.665824	0.2		4.3	0.665824	0.2		4.3	0.665824	0.2		4.3	0.665824	0.2		4.3	0.665824	0.2		4.3	0.665824	0.2
4.25	0.665824	0.2		4.25	0.665824	0.2		4.25	0.665824	0.2		4.25	0.665824	0.2		4.25	0.665824	0.2		4.25	0.665824	0.2		4.25	0.665824	0.2
4.2	0.665824	0.2		4.2	0.665824	0.2		4.2	0.665824	0.2		4.2	0.665824	0.2		4.2	0.665824	0.2		4.2	0.665824	0.2		4.2	0.665824	0.2
4.15	0.665824	0.2		4.15	0.665824	0.2		4.15	0.665824	0.2		4.15	0.665824	0.2		4.15	0.665824	0.2		4.15	0.665824	0.2		4.15	0.665824	0.2
4.1	0.665824	0.2		4.1	0.665824	0.2		4.1	0.665824	0.2		4.1	0.665824	0.2		4.1	0.665824	0.2		4.1	0.665824	0.2		4.1	0.665824	0.2
4.05	0.665824	0.2		4.05	0.665824	0.2		4.05	0.665824	0.2		4.05	0.665824	0.2		4.05	0.665824	0.2		4.05	0.665824	0.2		4.05	0.665824	0.2
4	0.665824	0.2		4	0.665824	0.2		4	0.665824	0.2		4	0.665824	0.2		4	0.665824	0.2		4	0.665824	0.2		4	0.665824	0.2
3.95	0.665824	0.2		3.95	0.665824	0.2		3.95	0.665824	0.2		3.95	0.665824	0.2		3.95	0.665824	0.2		3.95	0.665824	0.2		3.95	0.665824	0.2
3.9	0.665824	0.2		3.9	0.665824	0.2		3.9	0.665824	0.2		3.9	0.665824	0.2		3.9	0.665824	0.2		3.9	0.665824	0.2		3.9	0.665824	0.2
3.85	0.665824	0.2		3.85	0.665824	0.2		3.85	0.665824	0.2		3.85	0.665824	0.2		3.85	0.665824	0.2		3.85	0.665824	0.2		3.85	0.665824	0.2
3.8	0.665824	0.2		3.8	0.665824	0.2		3.8	0.665824	0.2		3.8	0.665824	0.2		3.8	0.665824	0.2		3.8	0.665824	0.2		3.8	0.665824	0.2
3.75	0.665824	0.2		3.75	0.665824	0.2		3.75	0.665824	0.2		3.75	0.665824	0.2		3.75	0.665824	0.2		3.75	0.665824	0.2		3.75	0.665824	0.2
3.7	0.665824	0.2		3.7	0.665824	0.2		3.7	0.665824	0.2		3.7	0.665824	0.2		3.7	0.665824	0.2		3.7	0.665824	0.2		3.7	0.665824	0.2
3.65	0.665824	0.2		3.65	0.665824	0.2		3.65	0.665824	0.2		3.65	0.665824	0.2		3.65	0.665824	0.2		3.65	0.665824	0.2		3.65	0.665824	0.2
3.6	0.665824	0.2		3.6	0.665824	0.2		3.6	0.665824	0.2		3.6	0.665824	0.2		3.6	0.665824	0.2		3.6	0.665824	0.2		3.6	0.665824	0.2
3.55	0.665824	0.2		3.55	0.665824	0.2		3.55	0.665824	0.2		3.55	0.665824	0.2		3.55	0.665824	0.2		3.55	0.665824	0.2		3.55	0.665824	0.2
3.5	0.665824	0.2		3.5	0.665824	0.2		3.5	0.665824	0.2		3.5	0.665824	0.2		3.5	0.665824	0.2		3.5	0.665824	0.2		3.5	0.665824	0.2
3.45	0.665824	0.2		3.45	0.665824	0.2		3.45	0.665824	0.2		3.45	0.665824	0.2		3.45	0.665824	0.2		3.45	0.665824	0.2		3.45	0.665824	0.2
3.4	0.665824	0.2		3.4	0.665824	0.2		3.4	0.665824	0.2		3.4	0.665824	0.2		3.4	0.665824	0.2		3.4	0.665824	0.2		3.4	0.665824	0.2
3.35	0.665824	0.2		3.35	0.665824	0.2		3.35	0.665824	0.2		3.35	0.665824	0.2		3.35	0.665824	0.2		3.35	0.665824	0.2		3.35	0.665824	0.2
3.3	0.665824	0.2		3.3	0.665824	0.2		3.3	0.665824	0.2		3.3	0.665824	0.2		3.3	0.665824	0.2		3.3	0.665824	0.2		3.3	0.665824	0.2
3.25	0.665824	0.2		3.25	0.665824	0.2		3.25	0.665824	0.2		3.25	0.665824	0.2		3.25	0.665824	0.2		3.25	0.665824	0.2		3.25	0.665824	0.2
3.2	0.665824	0.2		3.2	0.665824	0.2		3.2	0.665824	0.2		3.2	0.665824	0.2		3.2	0.665824	0.2		3.2	0.665824	0.2		3.2	0.665824	0.2
3.15	0.665824	0.2		3.15	0.665824	0.2		3.15	0.665824	0.2		3.15	0.665824	0.2		3.15	0.665824	0.2		3.15	0.665824	0.2		3.15	0.665824	0.2
3.1	0.665824	0.2		3.1	0.665824	0.2		3.1	0.665824	0.2		3.1	0.665824	0.2		3.1	0.665824	0.2		3.1	0.665824	0.2		3.1	0.665824	0.2
3.05	0.665824	0.2		3.05	0.665824	0.2		3.05	0.665824	0.2		3.05	0.665824	0.2		3.05	0.665824	0.2		3.05	0.665824	0.2		3.05	0.665824	0.2
3	0.665824	0.2		3	0.665824	0.2		3	0.665824	0.2		3	0.665824	0.2		3	0.665824	0.2		3	0.665824	0.2		3	0.665824	0.2
2.95	0.665824	0.2		2.95	0.665824	0.2		2.95	0.665824	0.2		2.95	0.665824	0.2		2.95	0.665824	0.2		2.95	0.665824	0.2		2.95	0.665824	0.2
2.9	0.665824	0.2		2.9	0.665824	0.2		2.9	0.665824	0.2		2.9	0.665824	0.2		2.9	0.665824	0.2		2.9	0.665824	0.2		2.9	0.665824	0.2
2.85	0.665824	0.2		2.85	0.665824	0.2		2.85	0.665824	0.2		2.85	0.665824	0.2		2.85	0.665824	0.2		2.85	0.665824	0.2		2.85	0.665824	0.2
2.8	0.665824	0.2		2.8	0.665824	0.2		2.8	0.665824	0.2		2.8	0.665824	0.2		2.8	0.665824	0.2		2.8	0.665824	0.2		2.8	0.665824	0.2
2.75	0.665824	0.2		2.75	0.665824	0.2		2.75	0.665824	0.2		2.75	0.665824	0.2		2.75	0.665824	0.2		2.75	0.665824	0.2		2.75	0.665824	0.2
2.7	0.665824	0.2		2.7	0.665824	0.2		2.7	0.665824	0.2		2.7	0.665824	0.2		2.7	0.665824	0.2		2.7	0.665824	0.2		2.7	0.665824	0.2
2.65	0.665824	0.2		2.65	0.665824	0.2		2.65	0.665824	0.2		2.65	0.665824	0.2		2.65	0.665824	0.2		2.65	0.665824	0.2		2.65	0.665824	0.2
2.6	0.665824	0.2		2.6	0.665824	0.2		2.6	0.665824	0.2		2.6	0.665824	0.2		2.6	0.665824	0.2		2.6	0.665824	0.2		2.6	0.665824	0.2
2.55	0.665824	0.2		2.55	0.665824	0.2		2.55	0.665824	0.2		2.55	0.665824	0.2		2.55	0.665824	0.2		2.55	0.665824	0.2		2.55	0.665824	0.2
2.5	0.665824	0.2		2.5	0.665824	0.2		2.5	0.665824	0.2		2.5	0.665824	0.2		2.5	0.665824	0.2		2.5	0.665824	0.2		2.5	0.665824	0.2
2.45	0.665824	0.2		2.45	0.665824	0.2		2.45	0.665824	0.2		2.45	0.665824	0.2		2.45	0.665824	0.2		2.45	0.665824	0.2		2.45	0.665824	0.2
2.4	0.665824	0.2		2.4	0.665824	0.2		2.4	0.665824	0.2		2.4	0.665824	0.2		2.4	0.665824	0.2		2.4	0.665824	0.2		2.4	0.665824	0.2
2.35	0.665824	0.2		2.35	0.665824	0.2		2.35	0.665824	0.2		2.35	0.665824	0.2		2.35	0.665824	0.2		2.35	0.665824	0.2		2.35	0.665824	0.2
2.3	0.665824	0.2		2.3	0.665824	0.2		2.3	0.665824	0.2		2.3	0.665824	0.2		2.3	0.665824	0.2		2.3	0.665824	0.2		2.3	0.665824	0.2
2.25	0.665824	0.2		2.25	0.665824	0.2		2.25	0.665824	0.2		2.25	0.665824	0.2		2.25	0.665824	0.2		2.25	0.665824	0.2		2.25	0.665824	0.2
2.2	0.665824	0.2		2.2	0.665824	0.2		2.2	0.665824	0.2		2.2	0.665824	0.2		2.2	0.665824	0.2		2.2	0.665824	0.2		2.2	0.665824	0.2
2.15	0.665824	0.2		2.15	0.665824	0.2		2.15	0.665824	0.2		2.15	0.665824	0.2		2.15	0.665824	0.2		2.15	0.665824	0.2		2.15	0.665824	0.2
2.1	0.665824	0.2		2.1	0.665824	0.2		2.1	0.665824	0.2		2.1	0.665824	0.2		2.1	0.665824	0.2		2.1	0.665824	0.2		2.1	0.665824	0.2
2.05	0.665824	0.2		2.05	0.665824	0.2		2.05	0.665824	0.2		2.05	0.665824	0.2		2.05	0.665824	0.2		2.05	0.665824	0.2		2.05	0.665824	0.2
2	0.665824	0.2		2	0.665824	0.2		2	0.665824	0.2		2	0.665824	0.2		2	0.665824	0.2		2	0.665824	0.2		2	0.665824	0.2
1.95	0.665824	0.2		1.95	0.665824	0.2		1.95	0.665824	0.2		1.95	0.665824	0.2		1.95	0.665824	0.2		1.95	0.665824	0.2		1.95	0.665824	0.2
1.9	0.665824	0.2		1.9	0.665824	0.2		1.9	0.665824	0.2		1.9	0.665824	0.2		1.9	0.665824	0.2		1.9	0.665824	0.2		1.9	0.665824	0.2
1.85	0.665824	0.2		1.85	0.665824	0.2		1.85	0.665824	0.2		1.85	0.665824	0.2		1.85	0.665824	0.2		1.85	0.665824	0.2		1.85	0.665824	0.2
1.8	0.665824	0.2		1.8	0.665824	0.2		1.8	0.665824	0.2		1.8	0.665824	0.2		1.8	0.665824	0.2		1.8	0.665824	0.2		1.8	0.665824	0.2
1.75	0.665824	0.2		1.75	0.665824	0.2		1.75	0.665824	0.2		1.75	0.665824	0.2		1.75	0.665824	0.2		1.75	0.665824	0.2		1.75	0.665824	0.2
1.7	0.665824	0.2		1.7	0.671053	0.2		1.7	0.684074	0.2		1.7	0.691934	0.2		1.7	0.702358	0.2		1.7	0.704956	0.2		1.7	0.704956	0.2
1.65	0.665824	0.2		1.65	0.736193	0.2		1.65	0.772727	0.2		1.65	0.806767	0.2		1.65	0.80933	0.2		1.65	0.80933	0.2		1.65	0.80933	0.2
1.6	0.704956	0.2		1.6	0.830212	0.2		1.6	0.87987	0.2		1.6	0.895523	0.2		1.6	0.900718	0.2		1.6	0.900718	0.2		1.6	0.900718	0.2
1.55	0.785851	0.2		1.55	0.929528	0.2		1.55	0.950376	0.2		1.55	0.950376	0.2		1.55	0.947744	0.2		1.55	0.947744	0.2		1.55	0.947744	0.2
1.5	0.864081	0.2		1.5	0.971224	0.2		1.5	0.973821	0.2		1.5	0.973821	0.2		1.5	0.973821	0.2		1.5	0.973821	0.2		1.5	0.973821	0.2
1.45	0.945181	0.2		1.45	0.986876	0.2		1.45	0.986876	0.2		1.45	0.984279	0.2		1.45	0.984279	0.2		1.45	0.984279	0.2		1.45	0.984279	0.2
1.4	0.979084	0.2		1.4	0.986876	0.2		1.4	0.986876	0.2		1.4	0.986876	0.2		1.4	0.98691	0.2		1.4	0.98691	0.2		1.4	0.98691	0.2
1.35	0.989474	0.2		1.35	0.989474	0.2		1.35	0.989474	0.2		1.35	0.989508	0.2		1.35	0.989542	0.2		1.35	0.989542	0.2		1.35	0.989542	0.2
1.3	0.992105	0.2		1.3	0.989474	0.2		1.3	0.994737	0.2		1.3	0.994737	0.2		1.3	0.992139	0.2		1.3	0.992139	0.2		1.3	0.992139	0.2
1.25	0.992105	0.2		1.25	0.992105	0.2		1.25	0.994737	0.2		1.25	0.994737	0.2		1.25	0.992139	0.2		1.25	0.992139	0.2		1.25	0.992139	0.2
1.2	0.994737	0.2		1.2	0.994737	0.2		1.2	0.994737	0.2		1.2	0.994737	0.2		1.2	0.992139	0.2		1.2	0.992139	0.2		1.2	0.992139	0.2
1.15	0.994737	0.2		1.15	0.994737	0.2		1.15	0.994737	0.2		1.15	0.994737	0.2		1.15	0.992139	0.2		1.15	0.992139	0.2		1.15	0.992139	0.2
1.1	0.994737	0.2		1.1	0.994737	0.2		1.1	0.994737	0.2		1.1	0.994737	0.2		1.1	0.994737	0.2		1.1	0.992139	0.2		1.1	0.992139	0.2
1.05	0.994737	0.2		1.05	0.994737	0.2		1.05	0.994737	0.2		1.05	0.994737	0.2		1.05	0.994737	0.2		1.05	0.994737	0.2		1.05	0.994737	0.2
1	0.994737	0.2		1	0.994737	0.2		1	0.994737	0.2		1	0.994737	0.2		1	0.994737	0.2		1	0.994737	0.2		1	0.994737	0.2
0.95	0.994737	0.2		0.95	0.994737	0.2		0.95	0.994737	0.2		0.95	0.994737	0.2		0.95	0.994737	0.2		0.95	0.994737	0.2		0.95	0.994737	0.2
0.9	0.994737	0.2		0.9	0.994737	0.2		0.9	0.994737	0.2		0.9	0.994737	0.2		0.9	0.994737	0.2		0.9	0.994737	0.2		0.9	0.994737	0.2
0.85	0.994737	0.2		0.85	0.994737	0.2		0.85	0.994737	0.2		0.85	0.994737	0.2		0.85	0.994737	0.2		0.85	0.994737	0.2		0.85	0.994737	0.2
0.8	0.994737	0.2		0.8	0.994737	0.2		0.8	0.994737	0.2		0.8	0.994737	0.2		0.8	0.994737	0.2		0.8	0.994737	0.2		0.8	0.994737	0.2
0.75	0.994737	0.2		0.75	0.994737	0.2		0.75	0.997368	0.2		0.75	0.997368	0.2		0.75	0.994737	0.2		0.75	0.994737	0.2		0.75	0.994737	0.2
0.7	0.994737	0.2		0.7	0.994737	0.2		0.7	0.997368	0.2		0.7	0.997368	0.2		0.7	0.997368	0.2		0.7	0.994737	0.2		0.7	0.994737	0.2
0.65	0.994737	0.2		0.65	0.997368	0.2		0.65	0.997368	0.2		0.65	0.997368	0.2		0.65	0.997368	0.2		0.65	0.997368	0.2		0.65	0.997368	0.2
0.6	0.994737	0.2		0.6	0.997368	0.2		0.6	0.997368	0.2		0.6	0.997368	0.2		0.6	0.997368	0.2		0.6	0.997368	0.2		0.6	0.997368	0.2
0.55	0.994737	0.2		0.55	0.997368	0.2		0.55	0.997368	0.2		0.55	0.997368	0.2		0.55	0.997368	0.2		0.55	0.997368	0.2		0.55	0.997368	0.2
0.5	0.994737	0.2		0.5	0.997368	0.2		0.5	0.997368	0.2		0.5	0.997368	0.2		0.5	0.997368	0.2		0.5	0.997368	0.2		0.5	0.997368	0.2
0.45	0.994737	0.2		0.45	0.997368	0.2		0.45	0.997368	0.2		0.45	0.997368	0.2		0.45	0.997368	0.2		0.45	0.997368	0.2		0.45	0.997368	0.2
0.4	0.997368	0.2		0.4	0.997368	0.2		0.4	0.997368	0.2		0.4	0.997368	0.2		0.4	0.997368	0.2		0.4	0.997368	0.2		0.4	0.997368	0.2
0.35	0.997368	0.2		0.35	0.997368	0.2		0.35	0.997368	0.2		0.35	0.997368	0.2		0.35	0.997368	0.2		0.35	0.997368	0.2		0.35	0.997368	0.2
0.3	0.997368	0.2		0.3	0.997368	0.2		0.3	0.997368	0.2		0.3	0.997368	0.2		0.3	0.997368	0.2		0.3	0.997368	0.2		0.3	0.997368	0.2
0.25	0.997368	0.2		0.25	0.997368	0.2		0.25	0.997368	0.2		0.25	0.997368	0.2		0.25	0.997368	0.2		0.25	0.997368	0.2		0.25	0.997368	0.2
0.2	0.997368	0.2		0.2	0.997368	0.2		0.2	0.997368	0.2		0.2	0.997368	0.2		0.2	0.997368	0.2		0.2	0.997368	0.2		0.2	0.997368	0.2
0.15	0.997368	0.2		0.15	0.997368	0.2		0.15	0.997368	0.2		0.15	0.997368	0.2		0.15	0.997368	0.2		0.15	0.997368	0.2		0.15	0.997368	0.2
0.1	0.997368	0.2		0.1	0.997368	0.2		0.1	0.997368	0.2		0.1	0.997368	0.2		0.1	0.997368	0.2		0.1	0.997368	0.2		0.1	0.997368	0.2
0.05	0.997368	0.2		0.05	0.997368	0.2		0.05	0.997368	0.2		0.05	0.997368	0.2		0.05	0.997368	0.2		0.05	0.997368	0.2		0.05	0.997368	0.2
0	0.994737	0.2		0	0.997368	0.2		0	0.994737	0.2		0	0.997368	0.2		0	0.997368	0.2		0	0.997368	0.2		0	0.997368	0.2
5	0.665824	0.3		5	0.665824	0.3		5	0.665824	0.3		5	0.665824	0.3		5	0.665824	0.3		5	0.665824	0.3		5	0.665824	0.3
4.95	0.665824	0.3		4.95	0.665824	0.3		4.95	0.665824	0.3		4.95	0.665824	0.3		4.95	0.665824	0.3		4.95	0.665824	0.3		4.95	0.665824	0.3
4.9	0.665824	0.3		4.9	0.665824	0.3		4.9	0.665824	0.3		4.9	0.665824	0.3		4.9	0.665824	0.3		4.9	0.665824	0.3		4.9	0.665824	0.3
4.85	0.665824	0.3		4.85	0.665824	0.3		4.85	0.665824	0.3		4.85	0.665824	0.3		4.85	0.665824	0.3		4.85	0.665824	0.3		4.85	0.665824	0.3
4.8	0.665824	0.3		4.8	0.665824	0.3		4.8	0.665824	0.3		4.8	0.665824	0.3		4.8	0.665824	0.3		4.8	0.665824	0.3		4.8	0.665824	0.3
4.75	0.665824	0.3		4.75	0.665824	0.3		4.75	0.665824	0.3		4.75	0.665824	0.3		4.75	0.665824	0.3		4.75	0.665824	0.3		4.75	0.665824	0.3
4.7	0.665824	0.3		4.7	0.665824	0.3		4.7	0.665824	0.3		4.7	0.665824	0.3		4.7	0.665824	0.3		4.7	0.665824	0.3		4.7	0.665824	0.3
4.65	0.665824	0.3		4.65	0.665824	0.3		4.65	0.665824	0.3		4.65	0.665824	0.3		4.65	0.665824	0.3		4.65	0.665824	0.3		4.65	0.665824	0.3
4.6	0.665824	0.3		4.6	0.665824	0.3		4.6	0.665824	0.3		4.6	0.665824	0.3		4.6	0.665824	0.3		4.6	0.665824	0.3		4.6	0.665824	0.3
4.55	0.665824	0.3		4.55	0.665824	0.3		4.55	0.665824	0.3		4.55	0.665824	0.3		4.55	0.665824	0.3		4.55	0.665824	0.3		4.55	0.665824	0.3
4.5	0.665824	0.3		4.5	0.665824	0.3		4.5	0.665824	0.3		4.5	0.665824	0.3		4.5	0.665824	0.3		4.5	0.665824	0.3		4.5	0.665824	0.3
4.45	0.665824	0.3		4.45	0.665824	0.3		4.45	0.665824	0.3		4.45	0.665824	0.3		4.45	0.665824	0.3		4.45	0.665824	0.3		4.45	0.665824	0.3
4.4	0.665824	0.3		4.4	0.665824	0.3		4.4	0.665824	0.3		4.4	0.665824	0.3		4.4	0.665824	0.3		4.4	0.665824	0.3		4.4	0.665824	0.3
4.35	0.665824	0.3		4.35	0.665824	0.3		4.35	0.665824	0.3		4.35	0.665824	0.3		4.35	0.665824	0.3		4.35	0.665824	0.3		4.35	0.665824	0.3
4.3	0.665824	0.3		4.3	0.665824	0.3		4.3	0.665824	0.3		4.3	0.665824	0.3		4.3	0.665824	0.3		4.3	0.665824	0.3		4.3	0.665824	0.3
4.25	0.665824	0.3		4.25	0.665824	0.3		4.25	0.665824	0.3		4.25	0.665824	0.3		4.25	0.665824	0.3		4.25	0.665824	0.3		4.25	0.665824	0.3
4.2	0.665824	0.3		4.2	0.665824	0.3		4.2	0.665824	0.3		4.2	0.665824	0.3		4.2	0.665824	0.3		4.2	0.665824	0.3		4.2	0.665824	0.3
4.15	0.665824	0.3		4.15	0.665824	0.3		4.15	0.665824	0.3		4.15	0.665824	0.3		4.15	0.665824	0.3		4.15	0.665824	0.3		4.15	0.665824	0.3
4.1	0.665824	0.3		4.1	0.665824	0.3		4.1	0.665824	0.3		4.1	0.665824	0.3		4.1	0.665824	0.3		4.1	0.665824	0.3		4.1	0.665824	0.3
4.05	0.665824	0.3		4.05	0.665824	0.3		4.05	0.665824	0.3		4.05	0.665824	0.3		4.05	0.665824	0.3		4.05	0.665824	0.3		4.05	0.665824	0.3
4	0.665824	0.3		4	0.665824	0.3		4	0.665824	0.3		4	0.665824	0.3		4	0.665824	0.3		4	0.665824	0.3		4	0.665824	0.3
3.95	0.665824	0.3		3.95	0.665824	0.3		3.95	0.665824	0.3		3.95	0.665824	0.3		3.95	0.665824	0.3		3.95	0.665824	0.3		3.95	0.665824	0.3
3.9	0.665824	0.3		3.9	0.665824	0.3		3.9	0.665824	0.3		3.9	0.665824	0.3		3.9	0.665824	0.3		3.9	0.665824	0.3		3.9	0.665824	0.3
3.85	0.665824	0.3		3.85	0.665824	0.3		3.85	0.665824	0.3		3.85	0.665824	0.3		3.85	0.665824	0.3		3.85	0.665824	0.3		3.85	0.665824	0.3
3.8	0.665824	0.3		3.8	0.665824	0.3		3.8	0.665824	0.3		3.8	0.665824	0.3		3.8	0.665824	0.3		3.8	0.665824	0.3		3.8	0.665824	0.3
3.75	0.665824	0.3		3.75	0.665824	0.3		3.75	0.665824	0.3		3.75	0.665824	0.3		3.75	0.665824	0.3		3.75	0.665824	0.3		3.75	0.665824	0.3
3.7	0.665824	0.3		3.7	0.665824	0.3		3.7	0.665824	0.3		3.7	0.665824	0.3		3.7	0.665824	0.3		3.7	0.665824	0.3		3.7	0.665824	0.3
3.65	0.665824	0.3		3.65	0.665824	0.3		3.65	0.665824	0.3		3.65	0.665824	0.3		3.65	0.665824	0.3		3.65	0.665824	0.3		3.65	0.665824	0.3
3.6	0.665824	0.3		3.6	0.665824	0.3		3.6	0.665824	0.3		3.6	0.665824	0.3		3.6	0.665824	0.3		3.6	0.665824	0.3		3.6	0.665824	0.3
3.55	0.665824	0.3		3.55	0.665824	0.3		3.55	0.665824	0.3		3.55	0.665824	0.3		3.55	0.665824	0.3		3.55	0.665824	0.3		3.55	0.665824	0.3
3.5	0.665824	0.3		3.5	0.665824	0.3		3.5	0.665824	0.3		3.5	0.665824	0.3		3.5	0.665824	0.3		3.5	0.665824	0.3		3.5	0.665824	0.3
3.45	0.665824	0.3		3.45	0.665824	0.3		3.45	0.665824	0.3		3.45	0.665824	0.3		3.45	0.665824	0.3		3.45	0.665824	0.3		3.45	0.665824	0.3
3.4	0.665824	0.3		3.4	0.665824	0.3		3.4	0.665824	0.3		3.4	0.665824	0.3		3.4	0.665824	0.3		3.4	0.665824	0.3		3.4	0.665824	0.3
3.35	0.665824	0.3		3.35	0.665824	0.3		3.35	0.665824	0.3		3.35	0.665824	0.3		3.35	0.665824	0.3		3.35	0.665824	0.3		3.35	0.665824	0.3
3.3	0.665824	0.3		3.3	0.665824	0.3		3.3	0.665824	0.3		3.3	0.665824	0.3		3.3	0.665824	0.3		3.3	0.665824	0.3		3.3	0.665824	0.3
3.25	0.665824	0.3		3.25	0.665824	0.3		3.25	0.665824	0.3		3.25	0.665824	0.3		3.25	0.665824	0.3		3.25	0.665824	0.3		3.25	0.665824	0.3
3.2	0.665824	0.3		3.2	0.665824	0.3		3.2	0.665824	0.3		3.2	0.665824	0.3		3.2	0.665824	0.3		3.2	0.665824	0.3		3.2	0.665824	0.3
3.15	0.665824	0.3		3.15	0.665824	0.3		3.15	0.665824	0.3		3.15	0.665824	0.3		3.15	0.665824	0.3		3.15	0.665824	0.3		3.15	0.665824	0.3
3.1	0.665824	0.3		3.1	0.665824	0.3		3.1	0.665824	0.3		3.1	0.665824	0.3		3.1	0.665824	0.3		3.1	0.665824	0.3		3.1	0.665824	0.3
3.05	0.665824	0.3		3.05	0.665824	0.3		3.05	0.665824	0.3		3.05	0.665824	0.3		3.05	0.665824	0.3		3.05	0.665824	0.3		3.05	0.665824	0.3
3	0.665824	0.3		3	0.665824	0.3		3	0.665824	0.3		3	0.665824	0.3		3	0.665824	0.3		3	0.665824	0.3		3	0.665824	0.3
2.95	0.665824	0.3		2.95	0.665824	0.3		2.95	0.665824	0.3		2.95	0.665824	0.3		2.95	0.665824	0.3		2.95	0.665824	0.3		2.95	0.665824	0.3
2.9	0.665824	0.3		2.9	0.665824	0.3		2.9	0.665824	0.3		2.9	0.665824	0.3		2.9	0.665824	0.3		2.9	0.665824	0.3		2.9	0.665824	0.3
2.85	0.665824	0.3		2.85	0.665824	0.3		2.85	0.665824	0.3		2.85	0.665824	0.3		2.85	0.665824	0.3		2.85	0.665824	0.3		2.85	0.665824	0.3
2.8	0.665824	0.3		2.8	0.665824	0.3		2.8	0.665824	0.3		2.8	0.665824	0.3		2.8	0.665824	0.3		2.8	0.665824	0.3		2.8	0.665824	0.3
2.75	0.665824	0.3		2.75	0.665824	0.3		2.75	0.665824	0.3		2.75	0.665824	0.3		2.75	0.665824	0.3		2.75	0.665824	0.3		2.75	0.665824	0.3
2.7	0.665824	0.3		2.7	0.665824	0.3		2.7	0.665824	0.3		2.7	0.665824	0.3		2.7	0.665824	0.3		2.7	0.665824	0.3		2.7	0.665824	0.3
2.65	0.665824	0.3		2.65	0.665824	0.3		2.65	0.665824	0.3		2.65	0.665824	0.3		2.65	0.665824	0.3		2.65	0.665824	0.3		2.65	0.665824	0.3
2.6	0.665824	0.3		2.6	0.665824	0.3		2.6	0.665824	0.3		2.6	0.665824	0.3		2.6	0.665824	0.3		2.6	0.665824	0.3		2.6	0.665824	0.3
2.55	0.665824	0.3		2.55	0.665824	0.3		2.55	0.665824	0.3		2.55	0.665824	0.3		2.55	0.665824	0.3		2.55	0.665824	0.3		2.55	0.665824	0.3
2.5	0.665824	0.3		2.5	0.665824	0.3		2.5	0.665824	0.3		2.5	0.665824	0.3		2.5	0.665824	0.3		2.5	0.665824	0.3		2.5	0.665824	0.3
2.45	0.665824	0.3		2.45	0.665824	0.3		2.45	0.665824	0.3		2.45	0.665824	0.3		2.45	0.665824	0.3		2.45	0.665824	0.3		2.45	0.665824	0.3
2.4	0.665824	0.3		2.4	0.665824	0.3		2.4	0.665824	0.3		2.4	0.665824	0.3		2.4	0.665824	0.3		2.4	0.665824	0.3		2.4	0.665824	0.3
2.35	0.665824	0.3		2.35	0.665824	0.3		2.35	0.665824	0.3		2.35	0.665824	0.3		2.35	0.665824	0.3		2.35	0.665824	0.3		2.35	0.665824	0.3
2.3	0.665824	0.3		2.3	0.665824	0.3		2.3	0.665824	0.3		2.3	0.665824	0.3		2.3	0.665824	0.3		2.3	0.665824	0.3		2.3	0.665824	0.3
2.25	0.665824	0.3		2.25	0.665824	0.3		2.25	0.665824	0.3		2.25	0.665824	0.3		2.25	0.665824	0.3		2.25	0.665824	0.3		2.25	0.665824	0.3
2.2	0.665824	0.3		2.2	0.665824	0.3		2.2	0.665824	0.3		2.2	0.665824	0.3		2.2	0.665824	0.3		2.2	0.665824	0.3		2.2	0.665824	0.3
2.15	0.665824	0.3		2.15	0.665824	0.3		2.15	0.665824	0.3		2.15	0.665824	0.3		2.15	0.665824	0.3		2.15	0.665824	0.3		2.15	0.665824	0.3
2.1	0.665824	0.3		2.1	0.665824	0.3		2.1	0.665824	0.3		2.1	0.665824	0.3		2.1	0.665824	0.3		2.1	0.665824	0.3		2.1	0.665824	0.3
2.05	0.665824	0.3		2.05	0.665824	0.3		2.05	0.665824	0.3		2.05	0.665824	0.3		2.05	0.665824	0.3		2.05	0.665824	0.3		2.05	0.665824	0.3
2	0.665824	0.3		2	0.665824	0.3		2	0.665824	0.3		2	0.665824	0.3		2	0.665824	0.3		2	0.665824	0.3		2	0.665824	0.3
1.95	0.665824	0.3		1.95	0.665824	0.3		1.95	0.665824	0.3		1.95	0.665824	0.3		1.95	0.665824	0.3		1.95	0.665824	0.3		1.95	0.665824	0.3
1.9	0.665824	0.3		1.9	0.665824	0.3		1.9	0.665824	0.3		1.9	0.665824	0.3		1.9	0.665824	0.3		1.9	0.665824	0.3		1.9	0.665824	0.3
1.85	0.665824	0.3		1.85	0.665824	0.3		1.85	0.665824	0.3		1.85	0.665824	0.3		1.85	0.665824	0.3		1.85	0.665824	0.3		1.85	0.665824	0.3
1.8	0.665824	0.3		1.8	0.665824	0.3		1.8	0.665824	0.3		1.8	0.665824	0.3		1.8	0.665824	0.3		1.8	0.665824	0.3		1.8	0.665824	0.3
1.75	0.665824	0.3		1.75	0.665824	0.3		1.75	0.665824	0.3		1.75	0.665824	0.3		1.75	0.665824	0.3		1.75	0.665824	0.3		1.75	0.665824	0.3
1.7	0.665824	0.3		1.7	0.665824	0.3		1.7	0.665824	0.3		1.7	0.665824	0.3		1.7	0.665824	0.3		1.7	0.665824	0.3		1.7	0.665824	0.3
1.65	0.665824	0.3		1.65	0.665824	0.3		1.65	0.665824	0.3		1.65	0.665824	0.3		1.65	0.665824	0.3		1.65	0.665824	0.3		1.65	0.665824	0.3
1.6	0.665824	0.3		1.6	0.665824	0.3		1.6	0.665824	0.3		1.6	0.665824	0.3		1.6	0.665824	0.3		1.6	0.665824	0.3		1.6	0.665824	0.3
1.55	0.665824	0.3		1.55	0.665824	0.3		1.55	0.665824	0.3		1.55	0.665824	0.3		1.55	0.665824	0.3		1.55	0.665824	0.3		1.55	0.665824	0.3
1.5	0.665824	0.3		1.5	0.665824	0.3		1.5	0.665824	0.3		1.5	0.665824	0.3		1.5	0.665824	0.3		1.5	0.665824	0.3		1.5	0.665824	0.3
1.45	0.665824	0.3		1.45	0.665824	0.3		1.45	0.665824	0.3		1.45	0.665824	0.3		1.45	0.665824	0.3		1.45	0.665824	0.3		1.45	0.665824	0.3
1.4	0.665824	0.3		1.4	0.665824	0.3		1.4	0.665824	0.3		1.4	0.665824	0.3		1.4	0.665824	0.3		1.4	0.665824	0.3		1.4	0.665824	0.3
1.35	0.665824	0.3		1.35	0.665824	0.3		1.35	0.665824	0.3		1.35	0.665824	0.3		1.35	0.665824	0.3		1.35	0.665824	0.3		1.35	0.665824	0.3
1.3	0.665824	0.3		1.3	0.665824	0.3		1.3	0.665824	0.3		1.3	0.665824	0.3		1.3	0.665824	0.3		1.3	0.665824	0.3		1.3	0.665824	0.3
1.25	0.665824	0.3		1.25	0.665824	0.3		1.25	0.665824	0.3		1.25	0.665824	0.3		1.25	0.665824	0.3		1.25	0.665824	0.3		1.25	0.665824	0.3
1.2	0.665824	0.3		1.2	0.665824	0.3		1.2	0.665824	0.3		1.2	0.665824	0.3		1.2	0.665824	0.3		1.2	0.665824	0.3		1.2	0.665824	0.3
1.15	0.665824	0.3		1.15	0.671053	0.3		1.15	0.676282	0.3		1.15	0.681476	0.3		1.15	0.686705	0.3		1.15	0.689303	0.3		1.15	0.689303	0.3
1.1	0.728469	0.3		1.1	0.798872	0.3		1.1	0.814559	0.3		1.1	0.822386	0.3		1.1	0.822386	0.3		1.1	0.822386	0.3		1.1	0.822386	0.3
1.05	0.843199	0.3		1.05	0.926931	0.3		1.05	0.942584	0.3		1.05	0.942584	0.3		1.05	0.945181	0.3		1.05	0.945181	0.3		1.05	0.945181	0.3
1	0.958168	0.3		1	0.981681	0.3		1	0.981647	0.3		1	0.981647	0.3		1	0.97905	0.3		1	0.97905	0.3		1	0.97905	0.3
0.95	0.989474	0.3		0.95	0.986876	0.3		0.95	0.986876	0.3		0.95	0.986876	0.3		0.95	0.98691	0.3		0.95	0.98691	0.3		0.95	0.98691	0.3
0.9	0.992105	0.3		0.9	0.989474	0.3		0.9	0.992105	0.3		0.9	0.994737	0.3		0.9	0.992139	0.3		0.9	0.992139	0.3		0.9	0.992139	0.3
0.85	0.994737	0.3		0.85	0.992105	0.3		0.85	0.994737	0.3		0.85	0.994737	0.3		0.85	0.992139	0.3		0.85	0.992139	0.3		0.85	0.992139	0.3
0.8	0.994737	0.3		0.8	0.994737	0.3		0.8	0.994737	0.3		0.8	0.994737	0.3		0.8	0.994737	0.3		0.8	0.994737	0.3		0.8	0.994737	0.3
0.75	0.994737	0.3		0.75	0.994737	0.3		0.75	0.994737	0.3		0.75	0.994737	0.3		0.75	0.994737	0.3		0.75	0.994737	0.3		0.75	0.994737	0.3
0.7	0.994737	0.3		0.7	0.994737	0.3		0.7	0.994737	0.3		0.7	0.994737	0.3		0.7	0.994737	0.3		0.7	0.994737	0.3		0.7	0.994737	0.3
0.65	0.994737	0.3		0.65	0.994737	0.3		0.65	0.994737	0.3		0.65	0.994737	0.3		0.65	0.994737	0.3		0.65	0.994737	0.3		0.65	0.994737	0.3
0.6	0.994737	0.3		0.6	0.994737	0.3		0.6	0.994737	0.3		0.6	0.994737	0.3		0.6	0.994737	0.3		0.6	0.994737	0.3		0.6	0.994737	0.3
0.55	0.994737	0.3		0.55	0.994737	0.3		0.55	0.994737	0.3		0.55	0.994737	0.3		0.55	0.994737	0.3		0.55	0.994737	0.3		0.55	0.994737	0.3
0.5	0.994737	0.3		0.5	0.994737	0.3		0.5	0.994737	0.3		0.5	0.994737	0.3		0.5	0.994737	0.3		0.5	0.994737	0.3		0.5	0.994737	0.3
0.45	0.994737	0.3		0.45	0.994737	0.3		0.45	0.997368	0.3		0.45	0.994737	0.3		0.45	0.994737	0.3		0.45	0.994737	0.3		0.45	0.994737	0.3
0.4	0.994737	0.3		0.4	0.997368	0.3		0.4	0.997368	0.3		0.4	0.997368	0.3		0.4	0.994737	0.3		0.4	0.994737	0.3		0.4	0.994737	0.3
0.35	0.994737	0.3		0.35	0.997368	0.3		0.35	0.997368	0.3		0.35	0.997368	0.3		0.35	0.997368	0.3		0.35	0.997368	0.3		0.35	0.997368	0.3
0.3	0.994737	0.3		0.3	0.997368	0.3		0.3	0.997368	0.3		0.3	0.997368	0.3		0.3	0.997368	0.3		0.3	0.997368	0.3		0.3	0.997368	0.3
0.25	0.997368	0.3		0.25	0.997368	0.3		0.25	0.997368	0.3		0.25	0.997368	0.3		0.25	0.997368	0.3		0.25	0.997368	0.3		0.25	0.997368	0.3
0.2	0.997368	0.3		0.2	0.997368	0.3		0.2	0.997368	0.3		0.2	0.997368	0.3		0.2	0.997368	0.3		0.2	0.997368	0.3		0.2	0.997368	0.3
0.15	0.997368	0.3		0.15	0.997368	0.3		0.15	0.997368	0.3		0.15	0.997368	0.3		0.15	0.997368	0.3		0.15	0.997368	0.3		0.15	0.997368	0.3
0.1	0.997368	0.3		0.1	0.997368	0.3		0.1	0.997368	0.3		0.1	0.997368	0.3		0.1	0.997368	0.3		0.1	0.997368	0.3		0.1	0.997368	0.3
0.05	0.997368	0.3		0.05	0.997368	0.3		0.05	0.997368	0.3		0.05	0.997368	0.3		0.05	0.997368	0.3		0.05	0.997368	0.3		0.05	0.997368	0.3
0	0.994737	0.3		0	0.997368	0.3		0	0.992139	0.3		0	0.997368	0.3		0	0.997368	0.3		0	0.997368	0.3		0	0.997368	0.3
5	0.665824	0.4		5	0.665824	0.4		5	0.665824	0.4		5	0.665824	0.4		5	0.665824	0.4		5	0.665824	0.4		5	0.665824	0.4
4.95	0.665824	0.4		4.95	0.665824	0.4		4.95	0.665824	0.4		4.95	0.665824	0.4		4.95	0.665824	0.4		4.95	0.665824	0.4		4.95	0.665824	0.4
4.9	0.665824	0.4		4.9	0.665824	0.4		4.9	0.665824	0.4		4.9	0.665824	0.4		4.9	0.665824	0.4		4.9	0.665824	0.4		4.9	0.665824	0.4
4.85	0.665824	0.4		4.85	0.665824	0.4		4.85	0.665824	0.4		4.85	0.665824	0.4		4.85	0.665824	0.4		4.85	0.665824	0.4		4.85	0.665824	0.4
4.8	0.665824	0.4		4.8	0.665824	0.4		4.8	0.665824	0.4		4.8	0.665824	0.4		4.8	0.665824	0.4		4.8	0.665824	0.4		4.8	0.665824	0.4
4.75	0.665824	0.4		4.75	0.665824	0.4		4.75	0.665824	0.4		4.75	0.665824	0.4		4.75	0.665824	0.4		4.75	0.665824	0.4		4.75	0.665824	0.4
4.7	0.665824	0.4		4.7	0.665824	0.4		4.7	0.665824	0.4		4.7	0.665824	0.4		4.7	0.665824	0.4		4.7	0.665824	0.4		4.7	0.665824	0.4
4.65	0.665824	0.4		4.65	0.665824	0.4		4.65	0.665824	0.4		4.65	0.665824	0.4		4.65	0.665824	0.4		4.65	0.665824	0.4		4.65	0.665824	0.4
4.6	0.665824	0.4		4.6	0.665824	0.4		4.6	0.665824	0.4		4.6	0.665824	0.4		4.6	0.665824	0.4		4.6	0.665824	0.4		4.6	0.665824	0.4
4.55	0.665824	0.4		4.55	0.665824	0.4		4.55	0.665824	0.4		4.55	0.665824	0.4		4.55	0.665824	0.4		4.55	0.665824	0.4		4.55	0.665824	0.4
4.5	0.665824	0.4		4.5	0.665824	0.4		4.5	0.665824	0.4		4.5	0.665824	0.4		4.5	0.665824	0.4		4.5	0.665824	0.4		4.5	0.665824	0.4
4.45	0.665824	0.4		4.45	0.665824	0.4		4.45	0.665824	0.4		4.45	0.665824	0.4		4.45	0.665824	0.4		4.45	0.665824	0.4		4.45	0.665824	0.4
4.4	0.665824	0.4		4.4	0.665824	0.4		4.4	0.665824	0.4		4.4	0.665824	0.4		4.4	0.665824	0.4		4.4	0.665824	0.4		4.4	0.665824	0.4
4.35	0.665824	0.4		4.35	0.665824	0.4		4.35	0.665824	0.4		4.35	0.665824	0.4		4.35	0.665824	0.4		4.35	0.665824	0.4		4.35	0.665824	0.4
4.3	0.665824	0.4		4.3	0.665824	0.4		4.3	0.665824	0.4		4.3	0.665824	0.4		4.3	0.665824	0.4		4.3	0.665824	0.4		4.3	0.665824	0.4
4.25	0.665824	0.4		4.25	0.665824	0.4		4.25	0.665824	0.4		4.25	0.665824	0.4		4.25	0.665824	0.4		4.25	0.665824	0.4		4.25	0.665824	0.4
4.2	0.665824	0.4		4.2	0.665824	0.4		4.2	0.665824	0.4		4.2	0.665824	0.4		4.2	0.665824	0.4		4.2	0.665824	0.4		4.2	0.665824	0.4
4.15	0.665824	0.4		4.15	0.665824	0.4		4.15	0.665824	0.4		4.15	0.665824	0.4		4.15	0.665824	0.4		4.15	0.665824	0.4		4.15	0.665824	0.4
4.1	0.665824	0.4		4.1	0.665824	0.4		4.1	0.665824	0.4		4.1	0.665824	0.4		4.1	0.665824	0.4		4.1	0.665824	0.4		4.1	0.665824	0.4
4.05	0.665824	0.4		4.05	0.665824	0.4		4.05	0.665824	0.4		4.05	0.665824	0.4		4.05	0.665824	0.4		4.05	0.665824	0.4		4.05	0.665824	0.4
4	0.665824	0.4		4	0.665824	0.4		4	0.665824	0.4		4	0.665824	0.4		4	0.665824	0.4		4	0.665824	0.4		4	0.665824	0.4
3.95	0.665824	0.4		3.95	0.665824	0.4		3.95	0.665824	0.4		3.95	0.665824	0.4		3.95	0.665824	0.4		3.95	0.665824	0.4		3.95	0.665824	0.4
3.9	0.665824	0.4		3.9	0.665824	0.4		3.9	0.665824	0.4		3.9	0.665824	0.4		3.9	0.665824	0.4		3.9	0.665824	0.4		3.9	0.665824	0.4
3.85	0.665824	0.4		3.85	0.665824	0.4		3.85	0.665824	0.4		3.85	0.665824	0.4		3.85	0.665824	0.4		3.85	0.665824	0.4		3.85	0.665824	0.4
3.8	0.665824	0.4		3.8	0.665824	0.4		3.8	0.665824	0.4		3.8	0.665824	0.4		3.8	0.665824	0.4		3.8	0.665824	0.4		3.8	0.665824	0.4
3.75	0.665824	0.4		3.75	0.665824	0.4		3.75	0.665824	0.4		3.75	0.665824	0.4		3.75	0.665824	0.4		3.75	0.665824	0.4		3.75	0.665824	0.4
3.7	0.665824	0.4		3.7	0.665824	0.4		3.7	0.665824	0.4		3.7	0.665824	0.4		3.7	0.665824	0.4		3.7	0.665824	0.4		3.7	0.665824	0.4
3.65	0.665824	0.4		3.65	0.665824	0.4		3.65	0.665824	0.4		3.65	0.665824	0.4		3.65	0.665824	0.4		3.65	0.665824	0.4		3.65	0.665824	0.4
3.6	0.665824	0.4		3.6	0.665824	0.4		3.6	0.665824	0.4		3.6	0.665824	0.4		3.6	0.665824	0.4		3.6	0.665824	0.4		3.6	0.665824	0.4
3.55	0.665824	0.4		3.55	0.665824	0.4		3.55	0.665824	0.4		3.55	0.665824	0.4		3.55	0.665824	0.4		3.55	0.665824	0.4		3.55	0.665824	0.4
3.5	0.665824	0.4		3.5	0.665824	0.4		3.5	0.665824	0.4		3.5	0.665824	0.4		3.5	0.665824	0.4		3.5	0.665824	0.4		3.5	0.665824	0.4
3.45	0.665824	0.4		3.45	0.665824	0.4		3.45	0.665824	0.4		3.45	0.665824	0.4		3.45	0.665824	0.4		3.45	0.665824	0.4		3.45	0.665824	0.4
3.4	0.665824	0.4		3.4	0.665824	0.4		3.4	0.665824	0.4		3.4	0.665824	0.4		3.4	0.665824	0.4		3.4	0.665824	0.4		3.4	0.665824	0.4
3.35	0.665824	0.4		3.35	0.665824	0.4		3.35	0.665824	0.4		3.35	0.665824	0.4		3.35	0.665824	0.4		3.35	0.665824	0.4		3.35	0.665824	0.4
3.3	0.665824	0.4		3.3	0.665824	0.4		3.3	0.665824	0.4		3.3	0.665824	0.4		3.3	0.665824	0.4		3.3	0.665824	0.4		3.3	0.665824	0.4
3.25	0.665824	0.4		3.25	0.665824	0.4		3.25	0.665824	0.4		3.25	0.665824	0.4		3.25	0.665824	0.4		3.25	0.665824	0.4		3.25	0.665824	0.4
3.2	0.665824	0.4		3.2	0.665824	0.4		3.2	0.665824	0.4		3.2	0.665824	0.4		3.2	0.665824	0.4		3.2	0.665824	0.4		3.2	0.665824	0.4
3.15	0.665824	0.4		3.15	0.665824	0.4		3.15	0.665824	0.4		3.15	0.665824	0.4		3.15	0.665824	0.4		3.15	0.665824	0.4		3.15	0.665824	0.4
3.1	0.665824	0.4		3.1	0.665824	0.4		3.1	0.665824	0.4		3.1	0.665824	0.4		3.1	0.665824	0.4		3.1	0.665824	0.4		3.1	0.665824	0.4
3.05	0.665824	0.4		3.05	0.665824	0.4		3.05	0.665824	0.4		3.05	0.665824	0.4		3.05	0.665824	0.4		3.05	0.665824	0.4		3.05	0.665824	0.4
3	0.665824	0.4		3	0.665824	0.4		3	0.665824	0.4		3	0.665824	0.4		3	0.665824	0.4		3	0.665824	0.4		3	0.665824	0.4
2.95	0.665824	0.4		2.95	0.665824	0.4		2.95	0.665824	0.4		2.95	0.665824	0.4		2.95	0.665824	0.4		2.95	0.665824	0.4		2.95	0.665824	0.4
2.9	0.665824	0.4		2.9	0.665824	0.4		2.9	0.665824	0.4		2.9	0.665824	0.4		2.9	0.665824	0.4		2.9	0.665824	0.4		2.9	0.665824	0.4
2.85	0.665824	0.4		2.85	0.665824	0.4		2.85	0.665824	0.4		2.85	0.665824	0.4		2.85	0.665824	0.4		2.85	0.665824	0.4		2.85	0.665824	0.4
2.8	0.665824	0.4		2.8	0.665824	0.4		2.8	0.665824	0.4		2.8	0.665824	0.4		2.8	0.665824	0.4		2.8	0.665824	0.4		2.8	0.665824	0.4
2.75	0.665824	0.4		2.75	0.665824	0.4		2.75	0.665824	0.4		2.75	0.665824	0.4		2.75	0.665824	0.4		2.75	0.665824	0.4		2.75	0.665824	0.4
2.7	0.665824	0.4		2.7	0.665824	0.4		2.7	0.665824	0.4		2.7	0.665824	0.4		2.7	0.665824	0.4		2.7	0.665824	0.4		2.7	0.665824	0.4
2.65	0.665824	0.4		2.65	0.665824	0.4		2.65	0.665824	0.4		2.65	0.665824	0.4		2.65	0.665824	0.4		2.65	0.665824	0.4		2.65	0.665824	0.4
2.6	0.665824	0.4		2.6	0.665824	0.4		2.6	0.665824	0.4		2.6	0.665824	0.4		2.6	0.665824	0.4		2.6	0.665824	0.4		2.6	0.665824	0.4
2.55	0.665824	0.4		2.55	0.665824	0.4		2.55	0.665824	0.4		2.55	0.665824	0.4		2.55	0.665824	0.4		2.55	0.665824	0.4		2.55	0.665824	0.4
2.5	0.665824	0.4		2.5	0.665824	0.4		2.5	0.665824	0.4		2.5	0.665824	0.4		2.5	0.665824	0.4		2.5	0.665824	0.4		2.5	0.665824	0.4
2.45	0.665824	0.4		2.45	0.665824	0.4		2.45	0.665824	0.4		2.45	0.665824	0.4		2.45	0.665824	0.4		2.45	0.665824	0.4		2.45	0.665824	0.4
2.4	0.665824	0.4		2.4	0.665824	0.4		2.4	0.665824	0.4		2.4	0.665824	0.4		2.4	0.665824	0.4		2.4	0.665824	0.4		2.4	0.665824	0.4
2.35	0.665824	0.4		2.35	0.665824	0.4		2.35	0.665824	0.4		2.35	0.665824	0.4		2.35	0.665824	0.4		2.35	0.665824	0.4		2.35	0.665824	0.4
2.3	0.665824	0.4		2.3	0.665824	0.4		2.3	0.665824	0.4		2.3	0.665824	0.4		2.3	0.665824	0.4		2.3	0.665824	0.4		2.3	0.665824	0.4
2.25	0.665824	0.4		2.25	0.665824	0.4		2.25	0.665824	0.4		2.25	0.665824	0.4		2.25	0.665824	0.4		2.25	0.665824	0.4		2.25	0.665824	0.4
2.2	0.665824	0.4		2.2	0.665824	0.4		2.2	0.665824	0.4		2.2	0.665824	0.4		2.2	0.665824	0.4		2.2	0.665824	0.4		2.2	0.665824	0.4
2.15	0.665824	0.4		2.15	0.665824	0.4		2.15	0.665824	0.4		2.15	0.665824	0.4		2.15	0.665824	0.4		2.15	0.665824	0.4		2.15	0.665824	0.4
2.1	0.665824	0.4		2.1	0.665824	0.4		2.1	0.665824	0.4		2.1	0.665824	0.4		2.1	0.665824	0.4		2.1	0.665824	0.4		2.1	0.665824	0.4
2.05	0.665824	0.4		2.05	0.665824	0.4		2.05	0.665824	0.4		2.05	0.665824	0.4		2.05	0.665824	0.4		2.05	0.665824	0.4		2.05	0.665824	0.4
2	0.665824	0.4		2	0.665824	0.4		2	0.665824	0.4		2	0.665824	0.4		2	0.665824	0.4		2	0.665824	0.4		2	0.665824	0.4
1.95	0.665824	0.4		1.95	0.665824	0.4		1.95	0.665824	0.4		1.95	0.665824	0.4		1.95	0.665824	0.4		1.95	0.665824	0.4		1.95	0.665824	0.4
1.9	0.665824	0.4		1.9	0.665824	0.4		1.9	0.665824	0.4		1.9	0.665824	0.4		1.9	0.665824	0.4		1.9	0.665824	0.4		1.9	0.665824	0.4
1.85	0.665824	0.4		1.85	0.665824	0.4		1.85	0.665824	0.4		1.85	0.665824	0.4		1.85	0.665824	0.4		1.85	0.665824	0.4		1.85	0.665824	0.4
1.8	0.665824	0.4		1.8	0.665824	0.4		1.8	0.665824	0.4		1.8	0.665824	0.4		1.8	0.665824	0.4		1.8	0.665824	0.4		1.8	0.665824	0.4
1.75	0.665824	0.4		1.75	0.665824	0.4		1.75	0.665824	0.4		1.75	0.665824	0.4		1.75	0.665824	0.4		1.75	0.665824	0.4		1.75	0.665824	0.4
1.7	0.665824	0.4		1.7	0.665824	0.4		1.7	0.665824	0.4		1.7	0.665824	0.4		1.7	0.665824	0.4		1.7	0.665824	0.4		1.7	0.665824	0.4
1.65	0.665824	0.4		1.65	0.665824	0.4		1.65	0.665824	0.4		1.65	0.665824	0.4		1.65	0.665824	0.4		1.65	0.665824	0.4		1.65	0.665824	0.4
1.6	0.665824	0.4		1.6	0.665824	0.4		1.6	0.665824	0.4		1.6	0.665824	0.4		1.6	0.665824	0.4		1.6	0.665824	0.4		1.6	0.665824	0.4
1.55	0.665824	0.4		1.55	0.665824	0.4		1.55	0.665824	0.4		1.55	0.665824	0.4		1.55	0.665824	0.4		1.55	0.665824	0.4		1.55	0.665824	0.4
1.5	0.665824	0.4		1.5	0.665824	0.4		1.5	0.665824	0.4		1.5	0.665824	0.4		1.5	0.665824	0.4		1.5	0.665824	0.4		1.5	0.665824	0.4
1.45	0.665824	0.4		1.45	0.665824	0.4		1.45	0.665824	0.4		1.45	0.665824	0.4		1.45	0.665824	0.4		1.45	0.665824	0.4		1.45	0.665824	0.4
1.4	0.665824	0.4		1.4	0.665824	0.4		1.4	0.665824	0.4		1.4	0.665824	0.4		1.4	0.665824	0.4		1.4	0.665824	0.4		1.4	0.665824	0.4
1.35	0.665824	0.4		1.35	0.665824	0.4		1.35	0.665824	0.4		1.35	0.665824	0.4		1.35	0.665824	0.4		1.35	0.665824	0.4		1.35	0.665824	0.4
1.3	0.665824	0.4		1.3	0.665824	0.4		1.3	0.665824	0.4		1.3	0.665824	0.4		1.3	0.665824	0.4		1.3	0.665824	0.4		1.3	0.665824	0.4
1.25	0.665824	0.4		1.25	0.665824	0.4		1.25	0.665824	0.4		1.25	0.665824	0.4		1.25	0.665824	0.4		1.25	0.665824	0.4		1.25	0.665824	0.4
1.2	0.665824	0.4		1.2	0.665824	0.4		1.2	0.665824	0.4		1.2	0.665824	0.4		1.2	0.665824	0.4		1.2	0.665824	0.4		1.2	0.665824	0.4
1.15	0.665824	0.4		1.15	0.665824	0.4		1.15	0.665824	0.4		1.15	0.665824	0.4		1.15	0.665824	0.4		1.15	0.665824	0.4		1.15	0.665824	0.4
1.1	0.665824	0.4		1.1	0.665824	0.4		1.1	0.665824	0.4		1.1	0.665824	0.4		1.1	0.665824	0.4		1.1	0.665824	0.4		1.1	0.665824	0.4
1.05	0.665824	0.4		1.05	0.665824	0.4		1.05	0.665824	0.4		1.05	0.665824	0.4		1.05	0.665824	0.4		1.05	0.665824	0.4		1.05	0.665824	0.4
1	0.665824	0.4		1	0.665824	0.4		1	0.665824	0.4		1	0.665824	0.4		1	0.665824	0.4		1	0.665824	0.4		1	0.665824	0.4
0.95	0.665824	0.4		0.95	0.665824	0.4		0.95	0.665824	0.4		0.95	0.665824	0.4		0.95	0.665824	0.4		0.95	0.665824	0.4		0.95	0.665824	0.4
0.9	0.665824	0.4		0.9	0.665824	0.4		0.9	0.665824	0.4		0.9	0.665824	0.4		0.9	0.665824	0.4		0.9	0.665824	0.4		0.9	0.665824	0.4
0.85	0.684108	0.4		0.85	0.712748	0.4		0.85	0.725769	0.4		0.85	0.733561	0.4		0.85	0.736159	0.4		0.85	0.736159	0.4		0.85	0.736159	0.4
0.8	0.858886	0.4		0.8	0.913876	0.4		0.8	0.926931	0.4		0.8	0.932126	0.4		0.8	0.926863	0.4		0.8	0.926897	0.4		0.8	0.926897	0.4
0.75	0.984279	0.4		0.75	0.984279	0.4		0.75	0.984245	0.4		0.75	0.984279	0.4		0.75	0.984279	0.4		0.75	0.984279	0.4		0.75	0.984279	0.4
0.7	0.992105	0.4		0.7	0.989474	0.4		0.7	0.992105	0.4		0.7	0.992105	0.4		0.7	0.989508	0.4		0.7	0.989508	0.4		0.7	0.989508	0.4
0.65	0.994737	0.4		0.65	0.992105	0.4		0.65	0.994737	0.4		0.65	0.994737	0.4		0.65	0.992139	0.4		0.65	0.994737	0.4		0.65	0.994737	0.4
0.6	0.994737	0.4		0.6	0.994737	0.4		0.6	0.994737	0.4		0.6	0.994737	0.4		0.6	0.994737	0.4		0.6	0.994737	0.4		0.6	0.994737	0.4
0.55	0.994737	0.4		0.55	0.994737	0.4		0.55	0.994737	0.4		0.55	0.994737	0.4		0.55	0.994737	0.4		0.55	0.994737	0.4		0.55	0.994737	0.4
0.5	0.994737	0.4		0.5	0.994737	0.4		0.5	0.994737	0.4		0.5	0.994737	0.4		0.5	0.994737	0.4		0.5	0.994737	0.4		0.5	0.994737	0.4
0.45	0.994737	0.4		0.45	0.994737	0.4		0.45	0.994737	0.4		0.45	0.994737	0.4		0.45	0.994737	0.4		0.45	0.994737	0.4		0.45	0.994737	0.4
0.4	0.994737	0.4		0.4	0.994737	0.4		0.4	0.994737	0.4		0.4	0.994737	0.4		0.4	0.994737	0.4		0.4	0.994737	0.4		0.4	0.994737	0.4
0.35	0.994737	0.4		0.35	0.994737	0.4		0.35	0.994737	0.4		0.35	0.994737	0.4		0.35	0.994737	0.4		0.35	0.994737	0.4		0.35	0.994737	0.4
0.3	0.994737	0.4		0.3	0.997368	0.4		0.3	0.997368	0.4		0.3	0.994737	0.4		0.3	0.994737	0.4		0.3	0.994737	0.4		0.3	0.994737	0.4
0.25	0.994737	0.4		0.25	0.997368	0.4		0.25	0.997368	0.4		0.25	0.997368	0.4		0.25	0.994737	0.4		0.25	0.994737	0.4		0.25	0.994737	0.4
0.2	0.997368	0.4		0.2	0.997368	0.4		0.2	0.997368	0.4		0.2	0.997368	0.4		0.2	0.997368	0.4		0.2	0.997368	0.4		0.2	0.997368	0.4
0.15	0.997368	0.4		0.15	0.997368	0.4		0.15	0.997368	0.4		0.15	0.997368	0.4		0.15	0.997368	0.4		0.15	0.997368	0.4		0.15	0.997368	0.4
0.1	0.997368	0.4		0.1	0.997368	0.4		0.1	0.997368	0.4		0.1	0.997368	0.4		0.1	0.997368	0.4		0.1	0.997368	0.4		0.1	0.997368	0.4
0.05	0.997368	0.4		0.05	0.997368	0.4		0.05	0.997368	0.4		0.05	0.997368	0.4		0.05	0.997368	0.4		0.05	0.997368	0.4		0.05	0.997368	0.4
0	0.992105	0.4		0	0.994737	0.4		0	0.994737	0.4		0	0.994737	0.4		0	0.997368	0.4		0	0.997368	0.4		0	0.997368	0.4
5	0.665824	0.5		5	0.665824	0.5		5	0.665824	0.5		5	0.665824	0.5		5	0.665824	0.5		5	0.665824	0.5		5	0.665824	0.5
4.95	0.665824	0.5		4.95	0.665824	0.5		4.95	0.665824	0.5		4.95	0.665824	0.5		4.95	0.665824	0.5		4.95	0.665824	0.5		4.95	0.665824	0.5
4.9	0.665824	0.5		4.9	0.665824	0.5		4.9	0.665824	0.5		4.9	0.665824	0.5		4.9	0.665824	0.5		4.9	0.665824	0.5		4.9	0.665824	0.5
4.85	0.665824	0.5		4.85	0.665824	0.5		4.85	0.665824	0.5		4.85	0.665824	0.5		4.85	0.665824	0.5		4.85	0.665824	0.5		4.85	0.665824	0.5
4.8	0.665824	0.5		4.8	0.665824	0.5		4.8	0.665824	0.5		4.8	0.665824	0.5		4.8	0.665824	0.5		4.8	0.665824	0.5		4.8	0.665824	0.5
4.75	0.665824	0.5		4.75	0.665824	0.5		4.75	0.665824	0.5		4.75	0.665824	0.5		4.75	0.665824	0.5		4.75	0.665824	0.5		4.75	0.665824	0.5
4.7	0.665824	0.5		4.7	0.665824	0.5		4.7	0.665824	0.5		4.7	0.665824	0.5		4.7	0.665824	0.5		4.7	0.665824	0.5		4.7	0.665824	0.5
4.65	0.665824	0.5		4.65	0.665824	0.5		4.65	0.665824	0.5		4.65	0.665824	0.5		4.65	0.665824	0.5		4.65	0.665824	0.5		4.65	0.665824	0.5
4.6	0.665824	0.5		4.6	0.665824	0.5		4.6	0.665824	0.5		4.6	0.665824	0.5		4.6	0.665824	0.5		4.6	0.665824	0.5		4.6	0.665824	0.5
4.55	0.665824	0.5		4.55	0.665824	0.5		4.55	0.665824	0.5		4.55	0.665824	0.5		4.55	0.665824	0.5		4.55	0.665824	0.5		4.55	0.665824	0.5
4.5	0.665824	0.5		4.5	0.665824	0.5		4.5	0.665824	0.5		4.5	0.665824	0.5		4.5	0.665824	0.5		4.5	0.665824	0.5		4.5	0.665824	0.5
4.45	0.665824	0.5		4.45	0.665824	0.5		4.45	0.665824	0.5		4.45	0.665824	0.5		4.45	0.665824	0.5		4.45	0.665824	0.5		4.45	0.665824	0.5
4.4	0.665824	0.5		4.4	0.665824	0.5		4.4	0.665824	0.5		4.4	0.665824	0.5		4.4	0.665824	0.5		4.4	0.665824	0.5		4.4	0.665824	0.5
4.35	0.665824	0.5		4.35	0.665824	0.5		4.35	0.665824	0.5		4.35	0.665824	0.5		4.35	0.665824	0.5		4.35	0.665824	0.5		4.35	0.665824	0.5
4.3	0.665824	0.5		4.3	0.665824	0.5		4.3	0.665824	0.5		4.3	0.665824	0.5		4.3	0.665824	0.5		4.3	0.665824	0.5		4.3	0.665824	0.5
4.25	0.665824	0.5		4.25	0.665824	0.5		4.25	0.665824	0.5		4.25	0.665824	0.5		4.25	0.665824	0.5		4.25	0.665824	0.5		4.25	0.665824	0.5
4.2	0.665824	0.5		4.2	0.665824	0.5		4.2	0.665824	0.5		4.2	0.665824	0.5		4.2	0.665824	0.5		4.2	0.665824	0.5		4.2	0.665824	0.5
4.15	0.665824	0.5		4.15	0.665824	0.5		4.15	0.665824	0.5		4.15	0.665824	0.5		4.15	0.665824	0.5		4.15	0.665824	0.5		4.15	0.665824	0.5
4.1	0.665824	0.5		4.1	0.665824	0.5		4.1	0.665824	0.5		4.1	0.665824	0.5		4.1	0.665824	0.5		4.1	0.665824	0.5		4.1	0.665824	0.5
4.05	0.665824	0.5		4.05	0.665824	0.5		4.05	0.665824	0.5		4.05	0.665824	0.5		4.05	0.665824	0.5		4.05	0.665824	0.5		4.05	0.665824	0.5
4	0.665824	0.5		4	0.665824	0.5		4	0.665824	0.5		4	0.665824	0.5		4	0.665824	0.5		4	0.665824	0.5		4	0.665824	0.5
3.95	0.665824	0.5		3.95	0.665824	0.5		3.95	0.665824	0.5		3.95	0.665824	0.5		3.95	0.665824	0.5		3.95	0.665824	0.5		3.95	0.665824	0.5
3.9	0.665824	0.5		3.9	0.665824	0.5		3.9	0.665824	0.5		3.9	0.665824	0.5		3.9	0.665824	0.5		3.9	0.665824	0.5		3.9	0.665824	0.5
3.85	0.665824	0.5		3.85	0.665824	0.5		3.85	0.665824	0.5		3.85	0.665824	0.5		3.85	0.665824	0.5		3.85	0.665824	0.5		3.85	0.665824	0.5
3.8	0.665824	0.5		3.8	0.665824	0.5		3.8	0.665824	0.5		3.8	0.665824	0.5		3.8	0.665824	0.5		3.8	0.665824	0.5		3.8	0.665824	0.5
3.75	0.665824	0.5		3.75	0.665824	0.5		3.75	0.665824	0.5		3.75	0.665824	0.5		3.75	0.665824	0.5		3.75	0.665824	0.5		3.75	0.665824	0.5
3.7	0.665824	0.5		3.7	0.665824	0.5		3.7	0.665824	0.5		3.7	0.665824	0.5		3.7	0.665824	0.5		3.7	0.665824	0.5		3.7	0.665824	0.5
3.65	0.665824	0.5		3.65	0.665824	0.5		3.65	0.665824	0.5		3.65	0.665824	0.5		3.65	0.665824	0.5		3.65	0.665824	0.5		3.65	0.665824	0.5
3.6	0.665824	0.5		3.6	0.665824	0.5		3.6	0.665824	0.5		3.6	0.665824	0.5		3.6	0.665824	0.5		3.6	0.665824	0.5		3.6	0.665824	0.5
3.55	0.665824	0.5		3.55	0.665824	0.5		3.55	0.665824	0.5		3.55	0.665824	0.5		3.55	0.665824	0.5		3.55	0.665824	0.5		3.55	0.665824	0.5
3.5	0.665824	0.5		3.5	0.665824	0.5		3.5	0.665824	0.5		3.5	0.665824	0.5		3.5	0.665824	0.5		3.5	0.665824	0.5		3.5	0.665824	0.5
3.45	0.665824	0.5		3.45	0.665824	0.5		3.45	0.665824	0.5		3.45	0.665824	0.5		3.45	0.665824	0.5		3.45	0.665824	0.5		3.45	0.665824	0.5
3.4	0.665824	0.5		3.4	0.665824	0.5		3.4	0.665824	0.5		3.4	0.665824	0.5		3.4	0.665824	0.5		3.4	0.665824	0.5		3.4	0.665824	0.5
3.35	0.665824	0.5		3.35	0.665824	0.5		3.35	0.665824	0.5		3.35	0.665824	0.5		3.35	0.665824	0.5		3.35	0.665824	0.5		3.35	0.665824	0.5
3.3	0.665824	0.5		3.3	0.665824	0.5		3.3	0.665824	0.5		3.3	0.665824	0.5		3.3	0.665824	0.5		3.3	0.665824	0.5		3.3	0.665824	0.5
3.25	0.665824	0.5		3.25	0.665824	0.5		3.25	0.665824	0.5		3.25	0.665824	0.5		3.25	0.665824	0.5		3.25	0.665824	0.5		3.25	0.665824	0.5
3.2	0.665824	0.5		3.2	0.665824	0.5		3.2	0.665824	0.5		3.2	0.665824	0.5		3.2	0.665824	0.5		3.2	0.665824	0.5		3.2	0.665824	0.5
3.15	0.665824	0.5		3.15	0.665824	0.5		3.15	0.665824	0.5		3.15	0.665824	0.5		3.15	0.665824	0.5		3.15	0.665824	0.5		3.15	0.665824	0.5
3.1	0.665824	0.5		3.1	0.665824	0.5		3.1	0.665824	0.5		3.1	0.665824	0.5		3.1	0.665824	0.5		3.1	0.665824	0.5		3.1	0.665824	0.5
3.05	0.665824	0.5		3.05	0.665824	0.5		3.05	0.665824	0.5		3.05	0.665824	0.5		3.05	0.665824	0.5		3.05	0.665824	0.5		3.05	0.665824	0.5
3	0.665824	0.5		3	0.665824	0.5		3	0.665824	0.5		3	0.665824	0.5		3	0.665824	0.5		3	0.665824	0.5		3	0.665824	0.5
2.95	0.665824	0.5		2.95	0.665824	0.5		2.95	0.665824	0.5		2.95	0.665824	0.5		2.95	0.665824	0.5		2.95	0.665824	0.5		2.95	0.665824	0.5
2.9	0.665824	0.5		2.9	0.665824	0.5		2.9	0.665824	0.5		2.9	0.665824	0.5		2.9	0.665824	0.5		2.9	0.665824	0.5		2.9	0.665824	0.5
2.85	0.665824	0.5		2.85	0.665824	0.5		2.85	0.665824	0.5		2.85	0.665824	0.5		2.85	0.665824	0.5		2.85	0.665824	0.5		2.85	0.665824	0.5
2.8	0.665824	0.5		2.8	0.665824	0.5		2.8	0.665824	0.5		2.8	0.665824	0.5		2.8	0.665824	0.5		2.8	0.665824	0.5		2.8	0.665824	0.5
2.75	0.665824	0.5		2.75	0.665824	0.5		2.75	0.665824	0.5		2.75	0.665824	0.5		2.75	0.665824	0.5		2.75	0.665824	0.5		2.75	0.665824	0.5
2.7	0.665824	0.5		2.7	0.665824	0.5		2.7	0.665824	0.5		2.7	0.665824	0.5		2.7	0.665824	0.5		2.7	0.665824	0.5		2.7	0.665824	0.5
2.65	0.665824	0.5		2.65	0.665824	0.5		2.65	0.665824	0.5		2.65	0.665824	0.5		2.65	0.665824	0.5		2.65	0.665824	0.5		2.65	0.665824	0.5
2.6	0.665824	0.5		2.6	0.665824	0.5		2.6	0.665824	0.5		2.6	0.665824	0.5		2.6	0.665824	0.5		2.6	0.665824	0.5		2.6	0.665824	0.5
2.55	0.665824	0.5		2.55	0.665824	0.5		2.55	0.665824	0.5		2.55	0.665824	0.5		2.55	0.665824	0.5		2.55	0.665824	0.5		2.55	0.665824	0.5
2.5	0.665824	0.5		2.5	0.665824	0.5		2.5	0.665824	0.5		2.5	0.665824	0.5		2.5	0.665824	0.5		2.5	0.665824	0.5		2.5	0.665824	0.5
2.45	0.665824	0.5		2.45	0.665824	0.5		2.45	0.665824	0.5		2.45	0.665824	0.5		2.45	0.665824	0.5		2.45	0.665824	0.5		2.45	0.665824	0.5
2.4	0.665824	0.5		2.4	0.665824	0.5		2.4	0.665824	0.5		2.4	0.665824	0.5		2.4	0.665824	0.5		2.4	0.665824	0.5		2.4	0.665824	0.5
2.35	0.665824	0.5		2.35	0.665824	0.5		2.35	0.665824	0.5		2.35	0.665824	0.5		2.35	0.665824	0.5		2.35	0.665824	0.5		2.35	0.665824	0.5
2.3	0.665824	0.5		2.3	0.665824	0.5		2.3	0.665824	0.5		2.3	0.665824	0.5		2.3	0.665824	0.5		2.3	0.665824	0.5		2.3	0.665824	0.5
2.25	0.665824	0.5		2.25	0.665824	0.5		2.25	0.665824	0.5		2.25	0.665824	0.5		2.25	0.665824	0.5		2.25	0.665824	0.5		2.25	0.665824	0.5
2.2	0.665824	0.5		2.2	0.665824	0.5		2.2	0.665824	0.5		2.2	0.665824	0.5		2.2	0.665824	0.5		2.2	0.665824	0.5		2.2	0.665824	0.5
2.15	0.665824	0.5		2.15	0.665824	0.5		2.15	0.665824	0.5		2.15	0.665824	0.5		2.15	0.665824	0.5		2.15	0.665824	0.5		2.15	0.665824	0.5
2.1	0.665824	0.5		2.1	0.665824	0.5		2.1	0.665824	0.5		2.1	0.665824	0.5		2.1	0.665824	0.5		2.1	0.665824	0.5		2.1	0.665824	0.5
2.05	0.665824	0.5		2.05	0.665824	0.5		2.05	0.665824	0.5		2.05	0.665824	0.5		2.05	0.665824	0.5		2.05	0.665824	0.5		2.05	0.665824	0.5
2	0.665824	0.5		2	0.665824	0.5		2	0.665824	0.5		2	0.665824	0.5		2	0.665824	0.5		2	0.665824	0.5		2	0.665824	0.5
1.95	0.665824	0.5		1.95	0.665824	0.5		1.95	0.665824	0.5		1.95	0.665824	0.5		1.95	0.665824	0.5		1.95	0.665824	0.5		1.95	0.665824	0.5
1.9	0.665824	0.5		1.9	0.665824	0.5		1.9	0.665824	0.5		1.9	0.665824	0.5		1.9	0.665824	0.5		1.9	0.665824	0.5		1.9	0.665824	0.5
1.85	0.665824	0.5		1.85	0.665824	0.5		1.85	0.665824	0.5		1.85	0.665824	0.5		1.85	0.665824	0.5		1.85	0.665824	0.5		1.85	0.665824	0.5
1.8	0.665824	0.5		1.8	0.665824	0.5		1.8	0.665824	0.5		1.8	0.665824	0.5		1.8	0.665824	0.5		1.8	0.665824	0.5		1.8	0.665824	0.5
1.75	0.665824	0.5		1.75	0.665824	0.5		1.75	0.665824	0.5		1.75	0.665824	0.5		1.75	0.665824	0.5		1.75	0.665824	0.5		1.75	0.665824	0.5
1.7	0.665824	0.5		1.7	0.665824	0.5		1.7	0.665824	0.5		1.7	0.665824	0.5		1.7	0.665824	0.5		1.7	0.665824	0.5		1.7	0.665824	0.5
1.65	0.665824	0.5		1.65	0.665824	0.5		1.65	0.665824	0.5		1.65	0.665824	0.5		1.65	0.665824	0.5		1.65	0.665824	0.5		1.65	0.665824	0.5
1.6	0.665824	0.5		1.6	0.665824	0.5		1.6	0.665824	0.5		1.6	0.665824	0.5		1.6	0.665824	0.5		1.6	0.665824	0.5		1.6	0.665824	0.5
1.55	0.665824	0.5		1.55	0.665824	0.5		1.55	0.665824	0.5		1.55	0.665824	0.5		1.55	0.665824	0.5		1.55	0.665824	0.5		1.55	0.665824	0.5
1.5	0.665824	0.5		1.5	0.665824	0.5		1.5	0.665824	0.5		1.5	0.665824	0.5		1.5	0.665824	0.5		1.5	0.665824	0.5		1.5	0.665824	0.5
1.45	0.665824	0.5		1.45	0.665824	0.5		1.45	0.665824	0.5		1.45	0.665824	0.5		1.45	0.665824	0.5		1.45	0.665824	0.5		1.45	0.665824	0.5
1.4	0.665824	0.5		1.4	0.665824	0.5		1.4	0.665824	0.5		1.4	0.665824	0.5		1.4	0.665824	0.5		1.4	0.665824	0.5		1.4	0.665824	0.5
1.35	0.665824	0.5		1.35	0.665824	0.5		1.35	0.665824	0.5		1.35	0.665824	0.5		1.35	0.665824	0.5		1.35	0.665824	0.5		1.35	0.665824	0.5
1.3	0.665824	0.5		1.3	0.665824	0.5		1.3	0.665824	0.5		1.3	0.665824	0.5		1.3	0.665824	0.5		1.3	0.665824	0.5		1.3	0.665824	0.5
1.25	0.665824	0.5		1.25	0.665824	0.5		1.25	0.665824	0.5		1.25	0.665824	0.5		1.25	0.665824	0.5		1.25	0.665824	0.5		1.25	0.665824	0.5
1.2	0.665824	0.5		1.2	0.665824	0.5		1.2	0.665824	0.5		1.2	0.665824	0.5		1.2	0.665824	0.5		1.2	0.665824	0.5		1.2	0.665824	0.5
1.15	0.665824	0.5		1.15	0.665824	0.5		1.15	0.665824	0.5		1.15	0.665824	0.5		1.15	0.665824	0.5		1.15	0.665824	0.5		1.15	0.665824	0.5
1.1	0.665824	0.5		1.1	0.665824	0.5		1.1	0.665824	0.5		1.1	0.665824	0.5		1.1	0.665824	0.5		1.1	0.665824	0.5		1.1	0.665824	0.5
1.05	0.665824	0.5		1.05	0.665824	0.5		1.05	0.665824	0.5		1.05	0.665824	0.5		1.05	0.665824	0.5		1.05	0.665824	0.5		1.05	0.665824	0.5
1	0.665824	0.5		1	0.665824	0.5		1	0.665824	0.5		1	0.665824	0.5		1	0.665824	0.5		1	0.665824	0.5		1	0.665824	0.5
0.95	0.665824	0.5		0.95	0.665824	0.5		0.95	0.665824	0.5		0.95	0.665824	0.5		0.95	0.665824	0.5		0.95	0.665824	0.5		0.95	0.665824	0.5
0.9	0.665824	0.5		0.9	0.665824	0.5		0.9	0.665824	0.5		0.9	0.665824	0.5		0.9	0.665824	0.5		0.9	0.665824	0.5		0.9	0.665824	0.5
0.85	0.665824	0.5		0.85	0.665824	0.5		0.85	0.665824	0.5		0.85	0.665824	0.5		0.85	0.665824	0.5		0.85	0.665824	0.5		0.85	0.665824	0.5
0.8	0.665824	0.5		0.8	0.665824	0.5		0.8	0.665824	0.5		0.8	0.665824	0.5		0.8	0.665824	0.5		0.8	0.665824	0.5		0.8	0.665824	0.5
0.75	0.665824	0.5		0.75	0.665824	0.5		0.75	0.665824	0.5		0.75	0.665824	0.5		0.75	0.665824	0.5		0.75	0.665824	0.5		0.75	0.665824	0.5
0.7	0.668455	0.5		0.7	0.668455	0.5		0.7	0.676282	0.5		0.7	0.676282	0.5		0.7	0.676282	0.5		0.7	0.676282	0.5		0.7	0.676282	0.5
0.65	0.853657	0.5		0.65	0.885065	0.5		0.65	0.892925	0.5		0.65	0.892925	0.5		0.65	0.887697	0.5		0.65	0.887697	0.5		0.65	0.887697	0.5
0.6	0.989474	0.5		0.6	0.984279	0.5		0.6	0.984279	0.5		0.6	0.986876	0.5		0.6	0.986876	0.5		0.6	0.986876	0.5		0.6	0.986876	0.5
0.55	0.992105	0.5		0.55	0.989474	0.5		0.55	0.994737	0.5		0.55	0.994737	0.5		0.55	0.994737	0.5		0.55	0.994737	0.5		0.55	0.994737	0.5
0.5	0.994737	0.5		0.5	0.994737	0.5		0.5	0.994737	0.5		0.5	0.994737	0.5		0.5	0.994737	0.5		0.5	0.994737	0.5		0.5	0.994737	0.5
0.45	0.994737	0.5		0.45	0.994737	0.5		0.45	0.994737	0.5		0.45	0.994737	0.5		0.45	0.994737	0.5		0.45	0.994737	0.5		0.45	0.994737	0.5
0.4	0.994737	0.5		0.4	0.994737	0.5		0.4	0.994737	0.5		0.4	0.994737	0.5		0.4	0.994737	0.5		0.4	0.994737	0.5		0.4	0.994737	0.5
0.35	0.994737	0.5		0.35	0.994737	0.5		0.35	0.994737	0.5		0.35	0.994737	0.5		0.35	0.994737	0.5		0.35	0.994737	0.5		0.35	0.994737	0.5
0.3	0.994737	0.5		0.3	0.994737	0.5		0.3	0.994737	0.5		0.3	0.994737	0.5		0.3	0.994737	0.5		0.3	0.994737	0.5		0.3	0.994737	0.5
0.25	0.994737	0.5		0.25	0.994737	0.5		0.25	0.994737	0.5		0.25	0.994737	0.5		0.25	0.994737	0.5		0.25	0.994737	0.5		0.25	0.994737	0.5
0.2	0.994737	0.5		0.2	0.997368	0.5		0.2	0.997368	0.5		0.2	0.994737	0.5		0.2	0.994737	0.5		0.2	0.994737	0.5		0.2	0.994737	0.5
0.15	0.997368	0.5		0.15	0.997368	0.5		0.15	0.997368	0.5		0.15	0.997368	0.5		0.15	0.994737	0.5		0.15	0.994737	0.5		0.15	0.994737	0.5
0.1	0.997368	0.5		0.1	0.997368	0.5		0.1	0.997368	0.5		0.1	0.997368	0.5		0.1	0.997368	0.5		0.1	0.997368	0.5		0.1	0.997368	0.5
0.05	0.997368	0.5		0.05	0.997368	0.5		0.05	0.997368	0.5		0.05	0.997368	0.5		0.05	0.997368	0.5		0.05	0.997368	0.5		0.05	0.997368	0.5
0	0.992105	0.5		0	0.994737	0.5		0	0.992139	0.5		0	0.997368	0.5		0	0.997368	0.5		0	0.997368	0.5		0	0.997368	0.5
5	0.665824	0.6		5	0.665824	0.6		5	0.665824	0.6		5	0.665824	0.6		5	0.665824	0.6		5	0.665824	0.6		5	0.665824	0.6
4.95	0.665824	0.6		4.95	0.665824	0.6		4.95	0.665824	0.6		4.95	0.665824	0.6		4.95	0.665824	0.6		4.95	0.665824	0.6		4.95	0.665824	0.6
4.9	0.665824	0.6		4.9	0.665824	0.6		4.9	0.665824	0.6		4.9	0.665824	0.6		4.9	0.665824	0.6		4.9	0.665824	0.6		4.9	0.665824	0.6
4.85	0.665824	0.6		4.85	0.665824	0.6		4.85	0.665824	0.6		4.85	0.665824	0.6		4.85	0.665824	0.6		4.85	0.665824	0.6		4.85	0.665824	0.6
4.8	0.665824	0.6		4.8	0.665824	0.6		4.8	0.665824	0.6		4.8	0.665824	0.6		4.8	0.665824	0.6		4.8	0.665824	0.6		4.8	0.665824	0.6
4.75	0.665824	0.6		4.75	0.665824	0.6		4.75	0.665824	0.6		4.75	0.665824	0.6		4.75	0.665824	0.6		4.75	0.665824	0.6		4.75	0.665824	0.6
4.7	0.665824	0.6		4.7	0.665824	0.6		4.7	0.665824	0.6		4.7	0.665824	0.6		4.7	0.665824	0.6		4.7	0.665824	0.6		4.7	0.665824	0.6
4.65	0.665824	0.6		4.65	0.665824	0.6		4.65	0.665824	0.6		4.65	0.665824	0.6		4.65	0.665824	0.6		4.65	0.665824	0.6		4.65	0.665824	0.6
4.6	0.665824	0.6		4.6	0.665824	0.6		4.6	0.665824	0.6		4.6	0.665824	0.6		4.6	0.665824	0.6		4.6	0.665824	0.6		4.6	0.665824	0.6
4.55	0.665824	0.6		4.55	0.665824	0.6		4.55	0.665824	0.6		4.55	0.665824	0.6		4.55	0.665824	0.6		4.55	0.665824	0.6		4.55	0.665824	0.6
4.5	0.665824	0.6		4.5	0.665824	0.6		4.5	0.665824	0.6		4.5	0.665824	0.6		4.5	0.665824	0.6		4.5	0.665824	0.6		4.5	0.665824	0.6
4.45	0.665824	0.6		4.45	0.665824	0.6		4.45	0.665824	0.6		4.45	0.665824	0.6		4.45	0.665824	0.6		4.45	0.665824	0.6		4.45	0.665824	0.6
4.4	0.665824	0.6		4.4	0.665824	0.6		4.4	0.665824	0.6		4.4	0.665824	0.6		4.4	0.665824	0.6		4.4	0.665824	0.6		4.4	0.665824	0.6
4.35	0.665824	0.6		4.35	0.665824	0.6		4.35	0.665824	0.6		4.35	0.665824	0.6		4.35	0.665824	0.6		4.35	0.665824	0.6		4.35	0.665824	0.6
4.3	0.665824	0.6		4.3	0.665824	0.6		4.3	0.665824	0.6		4.3	0.665824	0.6		4.3	0.665824	0.6		4.3	0.665824	0.6		4.3	0.665824	0.6
4.25	0.665824	0.6		4.25	0.665824	0.6		4.25	0.665824	0.6		4.25	0.665824	0.6		4.25	0.665824	0.6		4.25	0.665824	0.6		4.25	0.665824	0.6
4.2	0.665824	0.6		4.2	0.665824	0.6		4.2	0.665824	0.6		4.2	0.665824	0.6		4.2	0.665824	0.6		4.2	0.665824	0.6		4.2	0.665824	0.6
4.15	0.665824	0.6		4.15	0.665824	0.6		4.15	0.665824	0.6		4.15	0.665824	0.6		4.15	0.665824	0.6		4.15	0.665824	0.6		4.15	0.665824	0.6
4.1	0.665824	0.6		4.1	0.665824	0.6		4.1	0.665824	0.6		4.1	0.665824	0.6		4.1	0.665824	0.6		4.1	0.665824	0.6		4.1	0.665824	0.6
4.05	0.665824	0.6		4.05	0.665824	0.6		4.05	0.665824	0.6		4.05	0.665824	0.6		4.05	0.665824	0.6		4.05	0.665824	0.6		4.05	0.665824	0.6
4	0.665824	0.6		4	0.665824	0.6		4	0.665824	0.6		4	0.665824	0.6		4	0.665824	0.6		4	0.665824	0.6		4	0.665824	0.6
3.95	0.665824	0.6		3.95	0.665824	0.6		3.95	0.665824	0.6		3.95	0.665824	0.6		3.95	0.665824	0.6		3.95	0.665824	0.6		3.95	0.665824	0.6
3.9	0.665824	0.6		3.9	0.665824	0.6		3.9	0.665824	0.6		3.9	0.665824	0.6		3.9	0.665824	0.6		3.9	0.665824	0.6		3.9	0.665824	0.6
3.85	0.665824	0.6		3.85	0.665824	0.6		3.85	0.665824	0.6		3.85	0.665824	0.6		3.85	0.665824	0.6		3.85	0.665824	0.6		3.85	0.665824	0.6
3.8	0.665824	0.6		3.8	0.665824	0.6		3.8	0.665824	0.6		3.8	0.665824	0.6		3.8	0.665824	0.6		3.8	0.665824	0.6		3.8	0.665824	0.6
3.75	0.665824	0.6		3.75	0.665824	0.6		3.75	0.665824	0.6		3.75	0.665824	0.6		3.75	0.665824	0.6		3.75	0.665824	0.6		3.75	0.665824	0.6
3.7	0.665824	0.6		3.7	0.665824	0.6		3.7	0.665824	0.6		3.7	0.665824	0.6		3.7	0.665824	0.6		3.7	0.665824	0.6		3.7	0.665824	0.6
3.65	0.665824	0.6		3.65	0.665824	0.6		3.65	0.665824	0.6		3.65	0.665824	0.6		3.65	0.665824	0.6		3.65	0.665824	0.6		3.65	0.665824	0.6
3.6	0.665824	0.6		3.6	0.665824	0.6		3.6	0.665824	0.6		3.6	0.665824	0.6		3.6	0.665824	0.6		3.6	0.665824	0.6		3.6	0.665824	0.6
3.55	0.665824	0.6		3.55	0.665824	0.6		3.55	0.665824	0.6		3.55	0.665824	0.6		3.55	0.665824	0.6		3.55	0.665824	0.6		3.55	0.665824	0.6
3.5	0.665824	0.6		3.5	0.665824	0.6		3.5	0.665824	0.6		3.5	0.665824	0.6		3.5	0.665824	0.6		3.5	0.665824	0.6		3.5	0.665824	0.6
3.45	0.665824	0.6		3.45	0.665824	0.6		3.45	0.665824	0.6		3.45	0.665824	0.6		3.45	0.665824	0.6		3.45	0.665824	0.6		3.45	0.665824	0.6
3.4	0.665824	0.6		3.4	0.665824	0.6		3.4	0.665824	0.6		3.4	0.665824	0.6		3.4	0.665824	0.6		3.4	0.665824	0.6		3.4	0.665824	0.6
3.35	0.665824	0.6		3.35	0.665824	0.6		3.35	0.665824	0.6		3.35	0.665824	0.6		3.35	0.665824	0.6		3.35	0.665824	0.6		3.35	0.665824	0.6
3.3	0.665824	0.6		3.3	0.665824	0.6		3.3	0.665824	0.6		3.3	0.665824	0.6		3.3	0.665824	0.6		3.3	0.665824	0.6		3.3	0.665824	0.6
3.25	0.665824	0.6		3.25	0.665824	0.6		3.25	0.665824	0.6		3.25	0.665824	0.6		3.25	0.665824	0.6		3.25	0.665824	0.6		3.25	0.665824	0.6
3.2	0.665824	0.6		3.2	0.665824	0.6		3.2	0.665824	0.6		3.2	0.665824	0.6		3.2	0.665824	0.6		3.2	0.665824	0.6		3.2	0.665824	0.6
3.15	0.665824	0.6		3.15	0.665824	0.6		3.15	0.665824	0.6		3.15	0.665824	0.6		3.15	0.665824	0.6		3.15	0.665824	0.6		3.15	0.665824	0.6
3.1	0.665824	0.6		3.1	0.665824	0.6		3.1	0.665824	0.6		3.1	0.665824	0.6		3.1	0.665824	0.6		3.1	0.665824	0.6		3.1	0.665824	0.6
3.05	0.665824	0.6		3.05	0.665824	0.6		3.05	0.665824	0.6		3.05	0.665824	0.6		3.05	0.665824	0.6		3.05	0.665824	0.6		3.05	0.665824	0.6
3	0.665824	0.6		3	0.665824	0.6		3	0.665824	0.6		3	0.665824	0.6		3	0.665824	0.6		3	0.665824	0.6		3	0.665824	0.6
2.95	0.665824	0.6		2.95	0.665824	0.6		2.95	0.665824	0.6		2.95	0.665824	0.6		2.95	0.665824	0.6		2.95	0.665824	0.6		2.95	0.665824	0.6
2.9	0.665824	0.6		2.9	0.665824	0.6		2.9	0.665824	0.6		2.9	0.665824	0.6		2.9	0.665824	0.6		2.9	0.665824	0.6		2.9	0.665824	0.6
2.85	0.665824	0.6		2.85	0.665824	0.6		2.85	0.665824	0.6		2.85	0.665824	0.6		2.85	0.665824	0.6		2.85	0.665824	0.6		2.85	0.665824	0.6
2.8	0.665824	0.6		2.8	0.665824	0.6		2.8	0.665824	0.6		2.8	0.665824	0.6		2.8	0.665824	0.6		2.8	0.665824	0.6		2.8	0.665824	0.6
2.75	0.665824	0.6		2.75	0.665824	0.6		2.75	0.665824	0.6		2.75	0.665824	0.6		2.75	0.665824	0.6		2.75	0.665824	0.6		2.75	0.665824	0.6
2.7	0.665824	0.6		2.7	0.665824	0.6		2.7	0.665824	0.6		2.7	0.665824	0.6		2.7	0.665824	0.6		2.7	0.665824	0.6		2.7	0.665824	0.6
2.65	0.665824	0.6		2.65	0.665824	0.6		2.65	0.665824	0.6		2.65	0.665824	0.6		2.65	0.665824	0.6		2.65	0.665824	0.6		2.65	0.665824	0.6
2.6	0.665824	0.6		2.6	0.665824	0.6		2.6	0.665824	0.6		2.6	0.665824	0.6		2.6	0.665824	0.6		2.6	0.665824	0.6		2.6	0.665824	0.6
2.55	0.665824	0.6		2.55	0.665824	0.6		2.55	0.665824	0.6		2.55	0.665824	0.6		2.55	0.665824	0.6		2.55	0.665824	0.6		2.55	0.665824	0.6
2.5	0.665824	0.6		2.5	0.665824	0.6		2.5	0.665824	0.6		2.5	0.665824	0.6		2.5	0.665824	0.6		2.5	0.665824	0.6		2.5	0.665824	0.6
2.45	0.665824	0.6		2.45	0.665824	0.6		2.45	0.665824	0.6		2.45	0.665824	0.6		2.45	0.665824	0.6		2.45	0.665824	0.6		2.45	0.665824	0.6
2.4	0.665824	0.6		2.4	0.665824	0.6		2.4	0.665824	0.6		2.4	0.665824	0.6		2.4	0.665824	0.6		2.4	0.665824	0.6		2.4	0.665824	0.6
2.35	0.665824	0.6		2.35	0.665824	0.6		2.35	0.665824	0.6		2.35	0.665824	0.6		2.35	0.665824	0.6		2.35	0.665824	0.6		2.35	0.665824	0.6
2.3	0.665824	0.6		2.3	0.665824	0.6		2.3	0.665824	0.6		2.3	0.665824	0.6		2.3	0.665824	0.6		2.3	0.665824	0.6		2.3	0.665824	0.6
2.25	0.665824	0.6		2.25	0.665824	0.6		2.25	0.665824	0.6		2.25	0.665824	0.6		2.25	0.665824	0.6		2.25	0.665824	0.6		2.25	0.665824	0.6
2.2	0.665824	0.6		2.2	0.665824	0.6		2.2	0.665824	0.6		2.2	0.665824	0.6		2.2	0.665824	0.6		2.2	0.665824	0.6		2.2	0.665824	0.6
2.15	0.665824	0.6		2.15	0.665824	0.6		2.15	0.665824	0.6		2.15	0.665824	0.6		2.15	0.665824	0.6		2.15	0.665824	0.6		2.15	0.665824	0.6
2.1	0.665824	0.6		2.1	0.665824	0.6		2.1	0.665824	0.6		2.1	0.665824	0.6		2.1	0.665824	0.6		2.1	0.665824	0.6		2.1	0.665824	0.6
2.05	0.665824	0.6		2.05	0.665824	0.6		2.05	0.665824	0.6		2.05	0.665824	0.6		2.05	0.665824	0.6		2.05	0.665824	0.6		2.05	0.665824	0.6
2	0.665824	0.6		2	0.665824	0.6		2	0.665824	0.6		2	0.665824	0.6		2	0.665824	0.6		2	0.665824	0.6		2	0.665824	0.6
1.95	0.665824	0.6		1.95	0.665824	0.6		1.95	0.665824	0.6		1.95	0.665824	0.6		1.95	0.665824	0.6		1.95	0.665824	0.6		1.95	0.665824	0.6
1.9	0.665824	0.6		1.9	0.665824	0.6		1.9	0.665824	0.6		1.9	0.665824	0.6		1.9	0.665824	0.6		1.9	0.665824	0.6		1.9	0.665824	0.6
1.85	0.665824	0.6		1.85	0.665824	0.6		1.85	0.665824	0.6		1.85	0.665824	0.6		1.85	0.665824	0.6		1.85	0.665824	0.6		1.85	0.665824	0.6
1.8	0.665824	0.6		1.8	0.665824	0.6		1.8	0.665824	0.6		1.8	0.665824	0.6		1.8	0.665824	0.6		1.8	0.665824	0.6		1.8	0.665824	0.6
1.75	0.665824	0.6		1.75	0.665824	0.6		1.75	0.665824	0.6		1.75	0.665824	0.6		1.75	0.665824	0.6		1.75	0.665824	0.6		1.75	0.665824	0.6
1.7	0.665824	0.6		1.7	0.665824	0.6		1.7	0.665824	0.6		1.7	0.665824	0.6		1.7	0.665824	0.6		1.7	0.665824	0.6		1.7	0.665824	0.6
1.65	0.665824	0.6		1.65	0.665824	0.6		1.65	0.665824	0.6		1.65	0.665824	0.6		1.65	0.665824	0.6		1.65	0.665824	0.6		1.65	0.665824	0.6
1.6	0.665824	0.6		1.6	0.665824	0.6		1.6	0.665824	0.6		1.6	0.665824	0.6		1.6	0.665824	0.6		1.6	0.665824	0.6		1.6	0.665824	0.6
1.55	0.665824	0.6		1.55	0.665824	0.6		1.55	0.665824	0.6		1.55	0.665824	0.6		1.55	0.665824	0.6		1.55	0.665824	0.6		1.55	0.665824	0.6
1.5	0.665824	0.6		1.5	0.665824	0.6		1.5	0.665824	0.6		1.5	0.665824	0.6		1.5	0.665824	0.6		1.5	0.665824	0.6		1.5	0.665824	0.6
1.45	0.665824	0.6		1.45	0.665824	0.6		1.45	0.665824	0.6		1.45	0.665824	0.6		1.45	0.665824	0.6		1.45	0.665824	0.6		1.45	0.665824	0.6
1.4	0.665824	0.6		1.4	0.665824	0.6		1.4	0.665824	0.6		1.4	0.665824	0.6		1.4	0.665824	0.6		1.4	0.665824	0.6		1.4	0.665824	0.6
1.35	0.665824	0.6		1.35	0.665824	0.6		1.35	0.665824	0.6		1.35	0.665824	0.6		1.35	0.665824	0.6		1.35	0.665824	0.6		1.35	0.665824	0.6
1.3	0.665824	0.6		1.3	0.665824	0.6		1.3	0.665824	0.6		1.3	0.665824	0.6		1.3	0.665824	0.6		1.3	0.665824	0.6		1.3	0.665824	0.6
1.25	0.665824	0.6		1.25	0.665824	0.6		1.25	0.665824	0.6		1.25	0.665824	0.6		1.25	0.665824	0.6		1.25	0.665824	0.6		1.25	0.665824	0.6
1.2	0.665824	0.6		1.2	0.665824	0.6		1.2	0.665824	0.6		1.2	0.665824	0.6		1.2	0.665824	0.6		1.2	0.665824	0.6		1.2	0.665824	0.6
1.15	0.665824	0.6		1.15	0.665824	0.6		1.15	0.665824	0.6		1.15	0.665824	0.6		1.15	0.665824	0.6		1.15	0.665824	0.6		1.15	0.665824	0.6
1.1	0.665824	0.6		1.1	0.665824	0.6		1.1	0.665824	0.6		1.1	0.665824	0.6		1.1	0.665824	0.6		1.1	0.665824	0.6		1.1	0.665824	0.6
1.05	0.665824	0.6		1.05	0.665824	0.6		1.05	0.665824	0.6		1.05	0.665824	0.6		1.05	0.665824	0.6		1.05	0.665824	0.6		1.05	0.665824	0.6
1	0.665824	0.6		1	0.665824	0.6		1	0.665824	0.6		1	0.665824	0.6		1	0.665824	0.6		1	0.665824	0.6		1	0.665824	0.6
0.95	0.665824	0.6		0.95	0.665824	0.6		0.95	0.665824	0.6		0.95	0.665824	0.6		0.95	0.665824	0.6		0.95	0.665824	0.6		0.95	0.665824	0.6
0.9	0.665824	0.6		0.9	0.665824	0.6		0.9	0.665824	0.6		0.9	0.665824	0.6		0.9	0.665824	0.6		0.9	0.665824	0.6		0.9	0.665824	0.6
0.85	0.665824	0.6		0.85	0.665824	0.6		0.85	0.665824	0.6		0.85	0.665824	0.6		0.85	0.665824	0.6		0.85	0.665824	0.6		0.85	0.665824	0.6
0.8	0.665824	0.6		0.8	0.665824	0.6		0.8	0.665824	0.6		0.8	0.665824	0.6		0.8	0.665824	0.6		0.8	0.665824	0.6		0.8	0.665824	0.6
0.75	0.665824	0.6		0.75	0.665824	0.6		0.75	0.665824	0.6		0.75	0.665824	0.6		0.75	0.665824	0.6		0.75	0.665824	0.6		0.75	0.665824	0.6
0.7	0.665824	0.6		0.7	0.665824	0.6		0.7	0.665824	0.6		0.7	0.665824	0.6		0.7	0.665824	0.6		0.7	0.665824	0.6		0.7	0.665824	0.6
0.65	0.665824	0.6		0.65	0.665824	0.6		0.65	0.665824	0.6		0.65	0.665824	0.6		0.65	0.665824	0.6		0.65	0.665824	0.6		0.65	0.665824	0.6
0.6	0.665824	0.6		0.6	0.665824	0.6		0.6	0.665824	0.6		0.6	0.665824	0.6		0.6	0.665824	0.6		0.6	0.665824	0.6		0.6	0.665824	0.6
0.55	0.835407	0.6		0.55	0.858954	0.6		0.55	0.85892	0.6		0.55	0.853725	0.6		0.55	0.853725	0.6		0.55	0.853725	0.6		0.55	0.853725	0.6
0.5	0.989474	0.6		0.5	0.986876	0.6		0.5	0.986876	0.6		0.5	0.989508	0.6		0.5	0.98691	0.6		0.5	0.98691	0.6		0.5	0.98691	0.6
0.45	0.994737	0.6		0.45	0.994737	0.6		0.45	0.994737	0.6		0.45	0.994737	0.6		0.45	0.994737	0.6		0.45	0.994737	0.6		0.45	0.994737	0.6
0.4	0.994737	0.6		0.4	0.994737	0.6		0.4	0.994737	0.6		0.4	0.994737	0.6		0.4	0.994737	0.6		0.4	0.994737	0.6		0.4	0.994737	0.6
0.35	0.994737	0.6		0.35	0.994737	0.6		0.35	0.994737	0.6		0.35	0.994737	0.6		0.35	0.994737	0.6		0.35	0.994737	0.6		0.35	0.994737	0.6
0.3	0.994737	0.6		0.3	0.994737	0.6		0.3	0.994737	0.6		0.3	0.994737	0.6		0.3	0.994737	0.6		0.3	0.994737	0.6		0.3	0.994737	0.6
0.25	0.994737	0.6		0.25	0.994737	0.6		0.25	0.994737	0.6		0.25	0.994737	0.6		0.25	0.994737	0.6		0.25	0.994737	0.6		0.25	0.994737	0.6
0.2	0.994737	0.6		0.2	0.994737	0.6		0.2	0.994737	0.6		0.2	0.994737	0.6		0.2	0.994737	0.6		0.2	0.994737	0.6		0.2	0.994737	0.6
0.15	0.994737	0.6		0.15	0.994737	0.6		0.15	0.994737	0.6		0.15	0.994737	0.6		0.15	0.994737	0.6		0.15	0.994737	0.6		0.15	0.994737	0.6
0.1	0.997368	0.6		0.1	0.997368	0.6		0.1	0.997368	0.6		0.1	0.994737	0.6		0.1	0.994737	0.6		0.1	0.994737	0.6		0.1	0.994737	0.6
0.05	0.997368	0.6		0.05	0.997368	0.6		0.05	0.997368	0.6		0.05	0.997368	0.6		0.05	0.997368	0.6		0.05	0.997368	0.6		0.05	0.997368	0.6
0	0.992105	0.6		0	0.994737	0.6		0	0.992139	0.6		0	0.994737	0.6		0	0.997368	0.6		0	0.997368	0.6		0	0.997368	0.6
5	0.665824	0.7		5	0.665824	0.7		5	0.665824	0.7		5	0.665824	0.7		5	0.665824	0.7		5	0.665824	0.7		5	0.665824	0.7
4.95	0.665824	0.7		4.95	0.665824	0.7		4.95	0.665824	0.7		4.95	0.665824	0.7		4.95	0.665824	0.7		4.95	0.665824	0.7		4.95	0.665824	0.7
4.9	0.665824	0.7		4.9	0.665824	0.7		4.9	0.665824	0.7		4.9	0.665824	0.7		4.9	0.665824	0.7		4.9	0.665824	0.7		4.9	0.665824	0.7
4.85	0.665824	0.7		4.85	0.665824	0.7		4.85	0.665824	0.7		4.85	0.665824	0.7		4.85	0.665824	0.7		4.85	0.665824	0.7		4.85	0.665824	0.7
4.8	0.665824	0.7		4.8	0.665824	0.7		4.8	0.665824	0.7		4.8	0.665824	0.7		4.8	0.665824	0.7		4.8	0.665824	0.7		4.8	0.665824	0.7
4.75	0.665824	0.7		4.75	0.665824	0.7		4.75	0.665824	0.7		4.75	0.665824	0.7		4.75	0.665824	0.7		4.75	0.665824	0.7		4.75	0.665824	0.7
4.7	0.665824	0.7		4.7	0.665824	0.7		4.7	0.665824	0.7		4.7	0.665824	0.7		4.7	0.665824	0.7		4.7	0.665824	0.7		4.7	0.665824	0.7
4.65	0.665824	0.7		4.65	0.665824	0.7		4.65	0.665824	0.7		4.65	0.665824	0.7		4.65	0.665824	0.7		4.65	0.665824	0.7		4.65	0.665824	0.7
4.6	0.665824	0.7		4.6	0.665824	0.7		4.6	0.665824	0.7		4.6	0.665824	0.7		4.6	0.665824	0.7		4.6	0.665824	0.7		4.6	0.665824	0.7
4.55	0.665824	0.7		4.55	0.665824	0.7		4.55	0.665824	0.7		4.55	0.665824	0.7		4.55	0.665824	0.7		4.55	0.665824	0.7		4.55	0.665824	0.7
4.5	0.665824	0.7		4.5	0.665824	0.7		4.5	0.665824	0.7		4.5	0.665824	0.7		4.5	0.665824	0.7		4.5	0.665824	0.7		4.5	0.665824	0.7
4.45	0.665824	0.7		4.45	0.665824	0.7		4.45	0.665824	0.7		4.45	0.665824	0.7		4.45	0.665824	0.7		4.45	0.665824	0.7		4.45	0.665824	0.7
4.4	0.665824	0.7		4.4	0.665824	0.7		4.4	0.665824	0.7		4.4	0.665824	0.7		4.4	0.665824	0.7		4.4	0.665824	0.7		4.4	0.665824	0.7
4.35	0.665824	0.7		4.35	0.665824	0.7		4.35	0.665824	0.7		4.35	0.665824	0.7		4.35	0.665824	0.7		4.35	0.665824	0.7		4.35	0.665824	0.7
4.3	0.665824	0.7		4.3	0.665824	0.7		4.3	0.665824	0.7		4.3	0.665824	0.7		4.3	0.665824	0.7		4.3	0.665824	0.7		4.3	0.665824	0.7
4.25	0.665824	0.7		4.25	0.665824	0.7		4.25	0.665824	0.7		4.25	0.665824	0.7		4.25	0.665824	0.7		4.25	0.665824	0.7		4.25	0.665824	0.7
4.2	0.665824	0.7		4.2	0.665824	0.7		4.2	0.665824	0.7		4.2	0.665824	0.7		4.2	0.665824	0.7		4.2	0.665824	0.7		4.2	0.665824	0.7
4.15	0.665824	0.7		4.15	0.665824	0.7		4.15	0.665824	0.7		4.15	0.665824	0.7		4.15	0.665824	0.7		4.15	0.665824	0.7		4.15	0.665824	0.7
4.1	0.665824	0.7		4.1	0.665824	0.7		4.1	0.665824	0.7		4.1	0.665824	0.7		4.1	0.665824	0.7		4.1	0.665824	0.7		4.1	0.665824	0.7
4.05	0.665824	0.7		4.05	0.665824	0.7		4.05	0.665824	0.7		4.05	0.665824	0.7		4.05	0.665824	0.7		4.05	0.665824	0.7		4.05	0.665824	0.7
4	0.665824	0.7		4	0.665824	0.7		4	0.665824	0.7		4	0.665824	0.7		4	0.665824	0.7		4	0.665824	0.7		4	0.665824	0.7
3.95	0.665824	0.7		3.95	0.665824	0.7		3.95	0.665824	0.7		3.95	0.665824	0.7		3.95	0.665824	0.7		3.95	0.665824	0.7		3.95	0.665824	0.7
3.9	0.665824	0.7		3.9	0.665824	0.7		3.9	0.665824	0.7		3.9	0.665824	0.7		3.9	0.665824	0.7		3.9	0.665824	0.7		3.9	0.665824	0.7
3.85	0.665824	0.7		3.85	0.665824	0.7		3.85	0.665824	0.7		3.85	0.665824	0.7		3.85	0.665824	0.7		3.85	0.665824	0.7		3.85	0.665824	0.7
3.8	0.665824	0.7		3.8	0.665824	0.7		3.8	0.665824	0.7		3.8	0.665824	0.7		3.8	0.665824	0.7		3.8	0.665824	0.7		3.8	0.665824	0.7
3.75	0.665824	0.7		3.75	0.665824	0.7		3.75	0.665824	0.7		3.75	0.665824	0.7		3.75	0.665824	0.7		3.75	0.665824	0.7		3.75	0.665824	0.7
3.7	0.665824	0.7		3.7	0.665824	0.7		3.7	0.665824	0.7		3.7	0.665824	0.7		3.7	0.665824	0.7		3.7	0.665824	0.7		3.7	0.665824	0.7
3.65	0.665824	0.7		3.65	0.665824	0.7		3.65	0.665824	0.7		3.65	0.665824	0.7		3.65	0.665824	0.7		3.65	0.665824	0.7		3.65	0.665824	0.7
3.6	0.665824	0.7		3.6	0.665824	0.7		3.6	0.665824	0.7		3.6	0.665824	0.7		3.6	0.665824	0.7		3.6	0.665824	0.7		3.6	0.665824	0.7
3.55	0.665824	0.7		3.55	0.665824	0.7		3.55	0.665824	0.7		3.55	0.665824	0.7		3.55	0.665824	0.7		3.55	0.665824	0.7		3.55	0.665824	0.7
3.5	0.665824	0.7		3.5	0.665824	0.7		3.5	0.665824	0.7		3.5	0.665824	0.7		3.5	0.665824	0.7		3.5	0.665824	0.7		3.5	0.665824	0.7
3.45	0.665824	0.7		3.45	0.665824	0.7		3.45	0.665824	0.7		3.45	0.665824	0.7		3.45	0.665824	0.7		3.45	0.665824	0.7		3.45	0.665824	0.7
3.4	0.665824	0.7		3.4	0.665824	0.7		3.4	0.665824	0.7		3.4	0.665824	0.7		3.4	0.665824	0.7		3.4	0.665824	0.7		3.4	0.665824	0.7
3.35	0.665824	0.7		3.35	0.665824	0.7		3.35	0.665824	0.7		3.35	0.665824	0.7		3.35	0.665824	0.7		3.35	0.665824	0.7		3.35	0.665824	0.7
3.3	0.665824	0.7		3.3	0.665824	0.7		3.3	0.665824	0.7		3.3	0.665824	0.7		3.3	0.665824	0.7		3.3	0.665824	0.7		3.3	0.665824	0.7
3.25	0.665824	0.7		3.25	0.665824	0.7		3.25	0.665824	0.7		3.25	0.665824	0.7		3.25	0.665824	0.7		3.25	0.665824	0.7		3.25	0.665824	0.7
3.2	0.665824	0.7		3.2	0.665824	0.7		3.2	0.665824	0.7		3.2	0.665824	0.7		3.2	0.665824	0.7		3.2	0.665824	0.7		3.2	0.665824	0.7
3.15	0.665824	0.7		3.15	0.665824	0.7		3.15	0.665824	0.7		3.15	0.665824	0.7		3.15	0.665824	0.7		3.15	0.665824	0.7		3.15	0.665824	0.7
3.1	0.665824	0.7		3.1	0.665824	0.7		3.1	0.665824	0.7		3.1	0.665824	0.7		3.1	0.665824	0.7		3.1	0.665824	0.7		3.1	0.665824	0.7
3.05	0.665824	0.7		3.05	0.665824	0.7		3.05	0.665824	0.7		3.05	0.665824	0.7		3.05	0.665824	0.7		3.05	0.665824	0.7		3.05	0.665824	0.7
3	0.665824	0.7		3	0.665824	0.7		3	0.665824	0.7		3	0.665824	0.7		3	0.665824	0.7		3	0.665824	0.7		3	0.665824	0.7
2.95	0.665824	0.7		2.95	0.665824	0.7		2.95	0.665824	0.7		2.95	0.665824	0.7		2.95	0.665824	0.7		2.95	0.665824	0.7		2.95	0.665824	0.7
2.9	0.665824	0.7		2.9	0.665824	0.7		2.9	0.665824	0.7		2.9	0.665824	0.7		2.9	0.665824	0.7		2.9	0.665824	0.7		2.9	0.665824	0.7
2.85	0.665824	0.7		2.85	0.665824	0.7		2.85	0.665824	0.7		2.85	0.665824	0.7		2.85	0.665824	0.7		2.85	0.665824	0.7		2.85	0.665824	0.7
2.8	0.665824	0.7		2.8	0.665824	0.7		2.8	0.665824	0.7		2.8	0.665824	0.7		2.8	0.665824	0.7		2.8	0.665824	0.7		2.8	0.665824	0.7
2.75	0.665824	0.7		2.75	0.665824	0.7		2.75	0.665824	0.7		2.75	0.665824	0.7		2.75	0.665824	0.7		2.75	0.665824	0.7		2.75	0.665824	0.7
2.7	0.665824	0.7		2.7	0.665824	0.7		2.7	0.665824	0.7		2.7	0.665824	0.7		2.7	0.665824	0.7		2.7	0.665824	0.7		2.7	0.665824	0.7
2.65	0.665824	0.7		2.65	0.665824	0.7		2.65	0.665824	0.7		2.65	0.665824	0.7		2.65	0.665824	0.7		2.65	0.665824	0.7		2.65	0.665824	0.7
2.6	0.665824	0.7		2.6	0.665824	0.7		2.6	0.665824	0.7		2.6	0.665824	0.7		2.6	0.665824	0.7		2.6	0.665824	0.7		2.6	0.665824	0.7
2.55	0.665824	0.7		2.55	0.665824	0.7		2.55	0.665824	0.7		2.55	0.665824	0.7		2.55	0.665824	0.7		2.55	0.665824	0.7		2.55	0.665824	0.7
2.5	0.665824	0.7		2.5	0.665824	0.7		2.5	0.665824	0.7		2.5	0.665824	0.7		2.5	0.665824	0.7		2.5	0.665824	0.7		2.5	0.665824	0.7
2.45	0.665824	0.7		2.45	0.665824	0.7		2.45	0.665824	0.7		2.45	0.665824	0.7		2.45	0.665824	0.7		2.45	0.665824	0.7		2.45	0.665824	0.7
2.4	0.665824	0.7		2.4	0.665824	0.7		2.4	0.665824	0.7		2.4	0.665824	0.7		2.4	0.665824	0.7		2.4	0.665824	0.7		2.4	0.665824	0.7
2.35	0.665824	0.7		2.35	0.665824	0.7		2.35	0.665824	0.7		2.35	0.665824	0.7		2.35	0.665824	0.7		2.35	0.665824	0.7		2.35	0.665824	0.7
2.3	0.665824	0.7		2.3	0.665824	0.7		2.3	0.665824	0.7		2.3	0.665824	0.7		2.3	0.665824	0.7		2.3	0.665824	0.7		2.3	0.665824	0.7
2.25	0.665824	0.7		2.25	0.665824	0.7		2.25	0.665824	0.7		2.25	0.665824	0.7		2.25	0.665824	0.7		2.25	0.665824	0.7		2.25	0.665824	0.7
2.2	0.665824	0.7		2.2	0.665824	0.7		2.2	0.665824	0.7		2.2	0.665824	0.7		2.2	0.665824	0.7		2.2	0.665824	0.7		2.2	0.665824	0.7
2.15	0.665824	0.7		2.15	0.665824	0.7		2.15	0.665824	0.7		2.15	0.665824	0.7		2.15	0.665824	0.7		2.15	0.665824	0.7		2.15	0.665824	0.7
2.1	0.665824	0.7		2.1	0.665824	0.7		2.1	0.665824	0.7		2.1	0.665824	0.7		2.1	0.665824	0.7		2.1	0.665824	0.7		2.1	0.665824	0.7
2.05	0.665824	0.7		2.05	0.665824	0.7		2.05	0.665824	0.7		2.05	0.665824	0.7		2.05	0.665824	0.7		2.05	0.665824	0.7		2.05	0.665824	0.7
2	0.665824	0.7		2	0.665824	0.7		2	0.665824	0.7		2	0.665824	0.7		2	0.665824	0.7		2	0.665824	0.7		2	0.665824	0.7
1.95	0.665824	0.7		1.95	0.665824	0.7		1.95	0.665824	0.7		1.95	0.665824	0.7		1.95	0.665824	0.7		1.95	0.665824	0.7		1.95	0.665824	0.7
1.9	0.665824	0.7		1.9	0.665824	0.7		1.9	0.665824	0.7		1.9	0.665824	0.7		1.9	0.665824	0.7		1.9	0.665824	0.7		1.9	0.665824	0.7
1.85	0.665824	0.7		1.85	0.665824	0.7		1.85	0.665824	0.7		1.85	0.665824	0.7		1.85	0.665824	0.7		1.85	0.665824	0.7		1.85	0.665824	0.7
1.8	0.665824	0.7		1.8	0.665824	0.7		1.8	0.665824	0.7		1.8	0.665824	0.7		1.8	0.665824	0.7		1.8	0.665824	0.7		1.8	0.665824	0.7
1.75	0.665824	0.7		1.75	0.665824	0.7		1.75	0.665824	0.7		1.75	0.665824	0.7		1.75	0.665824	0.7		1.75	0.665824	0.7		1.75	0.665824	0.7
1.7	0.665824	0.7		1.7	0.665824	0.7		1.7	0.665824	0.7		1.7	0.665824	0.7		1.7	0.665824	0.7		1.7	0.665824	0.7		1.7	0.665824	0.7
1.65	0.665824	0.7		1.65	0.665824	0.7		1.65	0.665824	0.7		1.65	0.665824	0.7		1.65	0.665824	0.7		1.65	0.665824	0.7		1.65	0.665824	0.7
1.6	0.665824	0.7		1.6	0.665824	0.7		1.6	0.665824	0.7		1.6	0.665824	0.7		1.6	0.665824	0.7		1.6	0.665824	0.7		1.6	0.665824	0.7
1.55	0.665824	0.7		1.55	0.665824	0.7		1.55	0.665824	0.7		1.55	0.665824	0.7		1.55	0.665824	0.7		1.55	0.665824	0.7		1.55	0.665824	0.7
1.5	0.665824	0.7		1.5	0.665824	0.7		1.5	0.665824	0.7		1.5	0.665824	0.7		1.5	0.665824	0.7		1.5	0.665824	0.7		1.5	0.665824	0.7
1.45	0.665824	0.7		1.45	0.665824	0.7		1.45	0.665824	0.7		1.45	0.665824	0.7		1.45	0.665824	0.7		1.45	0.665824	0.7		1.45	0.665824	0.7
1.4	0.665824	0.7		1.4	0.665824	0.7		1.4	0.665824	0.7		1.4	0.665824	0.7		1.4	0.665824	0.7		1.4	0.665824	0.7		1.4	0.665824	0.7
1.35	0.665824	0.7		1.35	0.665824	0.7		1.35	0.665824	0.7		1.35	0.665824	0.7		1.35	0.665824	0.7		1.35	0.665824	0.7		1.35	0.665824	0.7
1.3	0.665824	0.7		1.3	0.665824	0.7		1.3	0.665824	0.7		1.3	0.665824	0.7		1.3	0.665824	0.7		1.3	0.665824	0.7		1.3	0.665824	0.7
1.25	0.665824	0.7		1.25	0.665824	0.7		1.25	0.665824	0.7		1.25	0.665824	0.7		1.25	0.665824	0.7		1.25	0.665824	0.7		1.25	0.665824	0.7
1.2	0.665824	0.7		1.2	0.665824	0.7		1.2	0.665824	0.7		1.2	0.665824	0.7		1.2	0.665824	0.7		1.2	0.665824	0.7		1.2	0.665824	0.7
1.15	0.665824	0.7		1.15	0.665824	0.7		1.15	0.665824	0.7		1.15	0.665824	0.7		1.15	0.665824	0.7		1.15	0.665824	0.7		1.15	0.665824	0.7
1.1	0.665824	0.7		1.1	0.665824	0.7		1.1	0.665824	0.7		1.1	0.665824	0.7		1.1	0.665824	0.7		1.1	0.665824	0.7		1.1	0.665824	0.7
1.05	0.665824	0.7		1.05	0.665824	0.7		1.05	0.665824	0.7		1.05	0.665824	0.7		1.05	0.665824	0.7		1.05	0.665824	0.7		1.05	0.665824	0.7
1	0.665824	0.7		1	0.665824	0.7		1	0.665824	0.7		1	0.665824	0.7		1	0.665824	0.7		1	0.665824	0.7		1	0.665824	0.7
0.95	0.665824	0.7		0.95	0.665824	0.7		0.95	0.665824	0.7		0.95	0.665824	0.7		0.95	0.665824	0.7		0.95	0.665824	0.7		0.95	0.665824	0.7
0.9	0.665824	0.7		0.9	0.665824	0.7		0.9	0.665824	0.7		0.9	0.665824	0.7		0.9	0.665824	0.7		0.9	0.665824	0.7		0.9	0.665824	0.7
0.85	0.665824	0.7		0.85	0.665824	0.7		0.85	0.665824	0.7		0.85	0.665824	0.7		0.85	0.665824	0.7		0.85	0.665824	0.7		0.85	0.665824	0.7
0.8	0.665824	0.7		0.8	0.665824	0.7		0.8	0.665824	0.7		0.8	0.665824	0.7		0.8	0.665824	0.7		0.8	0.665824	0.7		0.8	0.665824	0.7
0.75	0.665824	0.7		0.75	0.665824	0.7		0.75	0.665824	0.7		0.75	0.665824	0.7		0.75	0.665824	0.7		0.75	0.665824	0.7		0.75	0.665824	0.7
0.7	0.665824	0.7		0.7	0.665824	0.7		0.7	0.665824	0.7		0.7	0.665824	0.7		0.7	0.665824	0.7		0.7	0.665824	0.7		0.7	0.665824	0.7
0.65	0.665824	0.7		0.65	0.665824	0.7		0.65	0.665824	0.7		0.65	0.665824	0.7		0.65	0.665824	0.7		0.65	0.665824	0.7		0.65	0.665824	0.7
0.6	0.665824	0.7		0.6	0.665824	0.7		0.6	0.665824	0.7		0.6	0.665824	0.7		0.6	0.665824	0.7		0.6	0.665824	0.7		0.6	0.665824	0.7
0.55	0.665824	0.7		0.55	0.665824	0.7		0.55	0.665824	0.7		0.55	0.665824	0.7		0.55	0.665824	0.7		0.55	0.665824	0.7		0.55	0.665824	0.7
0.5	0.686774	0.7		0.5	0.689337	0.7		0.5	0.699727	0.7		0.5	0.697129	0.7		0.5	0.697129	0.7		0.5	0.697129	0.7		0.5	0.697129	0.7
0.45	0.963397	0.7		0.45	0.968626	0.7		0.45	0.971224	0.7		0.45	0.971258	0.7		0.45	0.966029	0.7		0.45	0.966029	0.7		0.45	0.966029	0.7
0.4	0.994737	0.7		0.4	0.994737	0.7		0.4	0.994737	0.7		0.4	0.994737	0.7		0.4	0.994737	0.7		0.4	0.994737	0.7		0.4	0.994737	0.7
0.35	0.994737	0.7		0.35	0.994737	0.7		0.35	0.994737	0.7		0.35	0.994737	0.7		0.35	0.994737	0.7		0.35	0.994737	0.7		0.35	0.994737	0.7
0.3	0.994737	0.7		0.3	0.994737	0.7		0.3	0.994737	0.7		0.3	0.994737	0.7		0.3	0.994737	0.7		0.3	0.994737	0.7		0.3	0.994737	0.7
0.25	0.994737	0.7		0.25	0.994737	0.7		0.25	0.994737	0.7		0.25	0.994737	0.7		0.25	0.994737	0.7		0.25	0.994737	0.7		0.25	0.994737	0.7
0.2	0.994737	0.7		0.2	0.994737	0.7		0.2	0.994737	0.7		0.2	0.994737	0.7		0.2	0.994737	0.7		0.2	0.994737	0.7		0.2	0.994737	0.7
0.15	0.994737	0.7		0.15	0.994737	0.7		0.15	0.994737	0.7		0.15	0.994737	0.7		0.15	0.994737	0.7		0.15	0.994737	0.7		0.15	0.994737	0.7
0.1	0.994737	0.7		0.1	0.994737	0.7		0.1	0.994737	0.7		0.1	0.994737	0.7		0.1	0.994737	0.7		0.1	0.994737	0.7		0.1	0.994737	0.7
0.05	0.997368	0.7		0.05	0.997368	0.7		0.05	0.997368	0.7		0.05	0.994737	0.7		0.05	0.994737	0.7		0.05	0.994737	0.7		0.05	0.994737	0.7
0	0.994737	0.7		0	0.994737	0.7		0	0.994737	0.7		0	0.994737	0.7		0	0.997368	0.7		0	0.997368	0.7		0	0.997368	0.7
5	0.665824	0.8		5	0.665824	0.8		5	0.665824	0.8		5	0.665824	0.8		5	0.665824	0.8		5	0.665824	0.8		5	0.665824	0.8
4.95	0.665824	0.8		4.95	0.665824	0.8		4.95	0.665824	0.8		4.95	0.665824	0.8		4.95	0.665824	0.8		4.95	0.665824	0.8		4.95	0.665824	0.8
4.9	0.665824	0.8		4.9	0.665824	0.8		4.9	0.665824	0.8		4.9	0.665824	0.8		4.9	0.665824	0.8		4.9	0.665824	0.8		4.9	0.665824	0.8
4.85	0.665824	0.8		4.85	0.665824	0.8		4.85	0.665824	0.8		4.85	0.665824	0.8		4.85	0.665824	0.8		4.85	0.665824	0.8		4.85	0.665824	0.8
4.8	0.665824	0.8		4.8	0.665824	0.8		4.8	0.665824	0.8		4.8	0.665824	0.8		4.8	0.665824	0.8		4.8	0.665824	0.8		4.8	0.665824	0.8
4.75	0.665824	0.8		4.75	0.665824	0.8		4.75	0.665824	0.8		4.75	0.665824	0.8		4.75	0.665824	0.8		4.75	0.665824	0.8		4.75	0.665824	0.8
4.7	0.665824	0.8		4.7	0.665824	0.8		4.7	0.665824	0.8		4.7	0.665824	0.8		4.7	0.665824	0.8		4.7	0.665824	0.8		4.7	0.665824	0.8
4.65	0.665824	0.8		4.65	0.665824	0.8		4.65	0.665824	0.8		4.65	0.665824	0.8		4.65	0.665824	0.8		4.65	0.665824	0.8		4.65	0.665824	0.8
4.6	0.665824	0.8		4.6	0.665824	0.8		4.6	0.665824	0.8		4.6	0.665824	0.8		4.6	0.665824	0.8		4.6	0.665824	0.8		4.6	0.665824	0.8
4.55	0.665824	0.8		4.55	0.665824	0.8		4.55	0.665824	0.8		4.55	0.665824	0.8		4.55	0.665824	0.8		4.55	0.665824	0.8		4.55	0.665824	0.8
4.5	0.665824	0.8		4.5	0.665824	0.8		4.5	0.665824	0.8		4.5	0.665824	0.8		4.5	0.665824	0.8		4.5	0.665824	0.8		4.5	0.665824	0.8
4.45	0.665824	0.8		4.45	0.665824	0.8		4.45	0.665824	0.8		4.45	0.665824	0.8		4.45	0.665824	0.8		4.45	0.665824	0.8		4.45	0.665824	0.8
4.4	0.665824	0.8		4.4	0.665824	0.8		4.4	0.665824	0.8		4.4	0.665824	0.8		4.4	0.665824	0.8		4.4	0.665824	0.8		4.4	0.665824	0.8
4.35	0.665824	0.8		4.35	0.665824	0.8		4.35	0.665824	0.8		4.35	0.665824	0.8		4.35	0.665824	0.8		4.35	0.665824	0.8		4.35	0.665824	0.8
4.3	0.665824	0.8		4.3	0.665824	0.8		4.3	0.665824	0.8		4.3	0.665824	0.8		4.3	0.665824	0.8		4.3	0.665824	0.8		4.3	0.665824	0.8
4.25	0.665824	0.8		4.25	0.665824	0.8		4.25	0.665824	0.8		4.25	0.665824	0.8		4.25	0.665824	0.8		4.25	0.665824	0.8		4.25	0.665824	0.8
4.2	0.665824	0.8		4.2	0.665824	0.8		4.2	0.665824	0.8		4.2	0.665824	0.8		4.2	0.665824	0.8		4.2	0.665824	0.8		4.2	0.665824	0.8
4.15	0.665824	0.8		4.15	0.665824	0.8		4.15	0.665824	0.8		4.15	0.665824	0.8		4.15	0.665824	0.8		4.15	0.665824	0.8		4.15	0.665824	0.8
4.1	0.665824	0.8		4.1	0.665824	0.8		4.1	0.665824	0.8		4.1	0.665824	0.8		4.1	0.665824	0.8		4.1	0.665824	0.8		4.1	0.665824	0.8
4.05	0.665824	0.8		4.05	0.665824	0.8		4.05	0.665824	0.8		4.05	0.665824	0.8		4.05	0.665824	0.8		4.05	0.665824	0.8		4.05	0.665824	0.8
4	0.665824	0.8		4	0.665824	0.8		4	0.665824	0.8		4	0.665824	0.8		4	0.665824	0.8		4	0.665824	0.8		4	0.665824	0.8
3.95	0.665824	0.8		3.95	0.665824	0.8		3.95	0.665824	0.8		3.95	0.665824	0.8		3.95	0.665824	0.8		3.95	0.665824	0.8		3.95	0.665824	0.8
3.9	0.665824	0.8		3.9	0.665824	0.8		3.9	0.665824	0.8		3.9	0.665824	0.8		3.9	0.665824	0.8		3.9	0.665824	0.8		3.9	0.665824	0.8
3.85	0.665824	0.8		3.85	0.665824	0.8		3.85	0.665824	0.8		3.85	0.665824	0.8		3.85	0.665824	0.8		3.85	0.665824	0.8		3.85	0.665824	0.8
3.8	0.665824	0.8		3.8	0.665824	0.8		3.8	0.665824	0.8		3.8	0.665824	0.8		3.8	0.665824	0.8		3.8	0.665824	0.8		3.8	0.665824	0.8
3.75	0.665824	0.8		3.75	0.665824	0.8		3.75	0.665824	0.8		3.75	0.665824	0.8		3.75	0.665824	0.8		3.75	0.665824	0.8		3.75	0.665824	0.8
3.7	0.665824	0.8		3.7	0.665824	0.8		3.7	0.665824	0.8		3.7	0.665824	0.8		3.7	0.665824	0.8		3.7	0.665824	0.8		3.7	0.665824	0.8
3.65	0.665824	0.8		3.65	0.665824	0.8		3.65	0.665824	0.8		3.65	0.665824	0.8		3.65	0.665824	0.8		3.65	0.665824	0.8		3.65	0.665824	0.8
3.6	0.665824	0.8		3.6	0.665824	0.8		3.6	0.665824	0.8		3.6	0.665824	0.8		3.6	0.665824	0.8		3.6	0.665824	0.8		3.6	0.665824	0.8
3.55	0.665824	0.8		3.55	0.665824	0.8		3.55	0.665824	0.8		3.55	0.665824	0.8		3.55	0.665824	0.8		3.55	0.665824	0.8		3.55	0.665824	0.8
3.5	0.665824	0.8		3.5	0.665824	0.8		3.5	0.665824	0.8		3.5	0.665824	0.8		3.5	0.665824	0.8		3.5	0.665824	0.8		3.5	0.665824	0.8
3.45	0.665824	0.8		3.45	0.665824	0.8		3.45	0.665824	0.8		3.45	0.665824	0.8		3.45	0.665824	0.8		3.45	0.665824	0.8		3.45	0.665824	0.8
3.4	0.665824	0.8		3.4	0.665824	0.8		3.4	0.665824	0.8		3.4	0.665824	0.8		3.4	0.665824	0.8		3.4	0.665824	0.8		3.4	0.665824	0.8
3.35	0.665824	0.8		3.35	0.665824	0.8		3.35	0.665824	0.8		3.35	0.665824	0.8		3.35	0.665824	0.8		3.35	0.665824	0.8		3.35	0.665824	0.8
3.3	0.665824	0.8		3.3	0.665824	0.8		3.3	0.665824	0.8		3.3	0.665824	0.8		3.3	0.665824	0.8		3.3	0.665824	0.8		3.3	0.665824	0.8
3.25	0.665824	0.8		3.25	0.665824	0.8		3.25	0.665824	0.8		3.25	0.665824	0.8		3.25	0.665824	0.8		3.25	0.665824	0.8		3.25	0.665824	0.8
3.2	0.665824	0.8		3.2	0.665824	0.8		3.2	0.665824	0.8		3.2	0.665824	0.8		3.2	0.665824	0.8		3.2	0.665824	0.8		3.2	0.665824	0.8
3.15	0.665824	0.8		3.15	0.665824	0.8		3.15	0.665824	0.8		3.15	0.665824	0.8		3.15	0.665824	0.8		3.15	0.665824	0.8		3.15	0.665824	0.8
3.1	0.665824	0.8		3.1	0.665824	0.8		3.1	0.665824	0.8		3.1	0.665824	0.8		3.1	0.665824	0.8		3.1	0.665824	0.8		3.1	0.665824	0.8
3.05	0.665824	0.8		3.05	0.665824	0.8		3.05	0.665824	0.8		3.05	0.665824	0.8		3.05	0.665824	0.8		3.05	0.665824	0.8		3.05	0.665824	0.8
3	0.665824	0.8		3	0.665824	0.8		3	0.665824	0.8		3	0.665824	0.8		3	0.665824	0.8		3	0.665824	0.8		3	0.665824	0.8
2.95	0.665824	0.8		2.95	0.665824	0.8		2.95	0.665824	0.8		2.95	0.665824	0.8		2.95	0.665824	0.8		2.95	0.665824	0.8		2.95	0.665824	0.8
2.9	0.665824	0.8		2.9	0.665824	0.8		2.9	0.665824	0.8		2.9	0.665824	0.8		2.9	0.665824	0.8		2.9	0.665824	0.8		2.9	0.665824	0.8
2.85	0.665824	0.8		2.85	0.665824	0.8		2.85	0.665824	0.8		2.85	0.665824	0.8		2.85	0.665824	0.8		2.85	0.665824	0.8		2.85	0.665824	0.8
2.8	0.665824	0.8		2.8	0.665824	0.8		2.8	0.665824	0.8		2.8	0.665824	0.8		2.8	0.665824	0.8		2.8	0.665824	0.8		2.8	0.665824	0.8
2.75	0.665824	0.8		2.75	0.665824	0.8		2.75	0.665824	0.8		2.75	0.665824	0.8		2.75	0.665824	0.8		2.75	0.665824	0.8		2.75	0.665824	0.8
2.7	0.665824	0.8		2.7	0.665824	0.8		2.7	0.665824	0.8		2.7	0.665824	0.8		2.7	0.665824	0.8		2.7	0.665824	0.8		2.7	0.665824	0.8
2.65	0.665824	0.8		2.65	0.665824	0.8		2.65	0.665824	0.8		2.65	0.665824	0.8		2.65	0.665824	0.8		2.65	0.665824	0.8		2.65	0.665824	0.8
2.6	0.665824	0.8		2.6	0.665824	0.8		2.6	0.665824	0.8		2.6	0.665824	0.8		2.6	0.665824	0.8		2.6	0.665824	0.8		2.6	0.665824	0.8
2.55	0.665824	0.8		2.55	0.665824	0.8		2.55	0.665824	0.8		2.55	0.665824	0.8		2.55	0.665824	0.8		2.55	0.665824	0.8		2.55	0.665824	0.8
2.5	0.665824	0.8		2.5	0.665824	0.8		2.5	0.665824	0.8		2.5	0.665824	0.8		2.5	0.665824	0.8		2.5	0.665824	0.8		2.5	0.665824	0.8
2.45	0.665824	0.8		2.45	0.665824	0.8		2.45	0.665824	0.8		2.45	0.665824	0.8		2.45	0.665824	0.8		2.45	0.665824	0.8		2.45	0.665824	0.8
2.4	0.665824	0.8		2.4	0.665824	0.8		2.4	0.665824	0.8		2.4	0.665824	0.8		2.4	0.665824	0.8		2.4	0.665824	0.8		2.4	0.665824	0.8
2.35	0.665824	0.8		2.35	0.665824	0.8		2.35	0.665824	0.8		2.35	0.665824	0.8		2.35	0.665824	0.8		2.35	0.665824	0.8		2.35	0.665824	0.8
2.3	0.665824	0.8		2.3	0.665824	0.8		2.3	0.665824	0.8		2.3	0.665824	0.8		2.3	0.665824	0.8		2.3	0.665824	0.8		2.3	0.665824	0.8
2.25	0.665824	0.8		2.25	0.665824	0.8		2.25	0.665824	0.8		2.25	0.665824	0.8		2.25	0.665824	0.8		2.25	0.665824	0.8		2.25	0.665824	0.8
2.2	0.665824	0.8		2.2	0.665824	0.8		2.2	0.665824	0.8		2.2	0.665824	0.8		2.2	0.665824	0.8		2.2	0.665824	0.8		2.2	0.665824	0.8
2.15	0.665824	0.8		2.15	0.665824	0.8		2.15	0.665824	0.8		2.15	0.665824	0.8		2.15	0.665824	0.8		2.15	0.665824	0.8		2.15	0.665824	0.8
2.1	0.665824	0.8		2.1	0.665824	0.8		2.1	0.665824	0.8		2.1	0.665824	0.8		2.1	0.665824	0.8		2.1	0.665824	0.8		2.1	0.665824	0.8
2.05	0.665824	0.8		2.05	0.665824	0.8		2.05	0.665824	0.8		2.05	0.665824	0.8		2.05	0.665824	0.8		2.05	0.665824	0.8		2.05	0.665824	0.8
2	0.665824	0.8		2	0.665824	0.8		2	0.665824	0.8		2	0.665824	0.8		2	0.665824	0.8		2	0.665824	0.8		2	0.665824	0.8
1.95	0.665824	0.8		1.95	0.665824	0.8		1.95	0.665824	0.8		1.95	0.665824	0.8		1.95	0.665824	0.8		1.95	0.665824	0.8		1.95	0.665824	0.8
1.9	0.665824	0.8		1.9	0.665824	0.8		1.9	0.665824	0.8		1.9	0.665824	0.8		1.9	0.665824	0.8		1.9	0.665824	0.8		1.9	0.665824	0.8
1.85	0.665824	0.8		1.85	0.665824	0.8		1.85	0.665824	0.8		1.85	0.665824	0.8		1.85	0.665824	0.8		1.85	0.665824	0.8		1.85	0.665824	0.8
1.8	0.665824	0.8		1.8	0.665824	0.8		1.8	0.665824	0.8		1.8	0.665824	0.8		1.8	0.665824	0.8		1.8	0.665824	0.8		1.8	0.665824	0.8
1.75	0.665824	0.8		1.75	0.665824	0.8		1.75	0.665824	0.8		1.75	0.665824	0.8		1.75	0.665824	0.8		1.75	0.665824	0.8		1.75	0.665824	0.8
1.7	0.665824	0.8		1.7	0.665824	0.8		1.7	0.665824	0.8		1.7	0.665824	0.8		1.7	0.665824	0.8		1.7	0.665824	0.8		1.7	0.665824	0.8
1.65	0.665824	0.8		1.65	0.665824	0.8		1.65	0.665824	0.8		1.65	0.665824	0.8		1.65	0.665824	0.8		1.65	0.665824	0.8		1.65	0.665824	0.8
1.6	0.665824	0.8		1.6	0.665824	0.8		1.6	0.665824	0.8		1.6	0.665824	0.8		1.6	0.665824	0.8		1.6	0.665824	0.8		1.6	0.665824	0.8
1.55	0.665824	0.8		1.55	0.665824	0.8		1.55	0.665824	0.8		1.55	0.665824	0.8		1.55	0.665824	0.8		1.55	0.665824	0.8		1.55	0.665824	0.8
1.5	0.665824	0.8		1.5	0.665824	0.8		1.5	0.665824	0.8		1.5	0.665824	0.8		1.5	0.665824	0.8		1.5	0.665824	0.8		1.5	0.665824	0.8
1.45	0.665824	0.8		1.45	0.665824	0.8		1.45	0.665824	0.8		1.45	0.665824	0.8		1.45	0.665824	0.8		1.45	0.665824	0.8		1.45	0.665824	0.8
1.4	0.665824	0.8		1.4	0.665824	0.8		1.4	0.665824	0.8		1.4	0.665824	0.8		1.4	0.665824	0.8		1.4	0.665824	0.8		1.4	0.665824	0.8
1.35	0.665824	0.8		1.35	0.665824	0.8		1.35	0.665824	0.8		1.35	0.665824	0.8		1.35	0.665824	0.8		1.35	0.665824	0.8		1.35	0.665824	0.8
1.3	0.665824	0.8		1.3	0.665824	0.8		1.3	0.665824	0.8		1.3	0.665824	0.8		1.3	0.665824	0.8		1.3	0.665824	0.8		1.3	0.665824	0.8
1.25	0.665824	0.8		1.25	0.665824	0.8		1.25	0.665824	0.8		1.25	0.665824	0.8		1.25	0.665824	0.8		1.25	0.665824	0.8		1.25	0.665824	0.8
1.2	0.665824	0.8		1.2	0.665824	0.8		1.2	0.665824	0.8		1.2	0.665824	0.8		1.2	0.665824	0.8		1.2	0.665824	0.8		1.2	0.665824	0.8
1.15	0.665824	0.8		1.15	0.665824	0.8		1.15	0.665824	0.8		1.15	0.665824	0.8		1.15	0.665824	0.8		1.15	0.665824	0.8		1.15	0.665824	0.8
1.1	0.665824	0.8		1.1	0.665824	0.8		1.1	0.665824	0.8		1.1	0.665824	0.8		1.1	0.665824	0.8		1.1	0.665824	0.8		1.1	0.665824	0.8
1.05	0.665824	0.8		1.05	0.665824	0.8		1.05	0.665824	0.8		1.05	0.665824	0.8		1.05	0.665824	0.8		1.05	0.665824	0.8		1.05	0.665824	0.8
1	0.665824	0.8		1	0.665824	0.8		1	0.665824	0.8		1	0.665824	0.8		1	0.665824	0.8		1	0.665824	0.8		1	0.665824	0.8
0.95	0.665824	0.8		0.95	0.665824	0.8		0.95	0.665824	0.8		0.95	0.665824	0.8		0.95	0.665824	0.8		0.95	0.665824	0.8		0.95	0.665824	0.8
0.9	0.665824	0.8		0.9	0.665824	0.8		0.9	0.665824	0.8		0.9	0.665824	0.8		0.9	0.665824	0.8		0.9	0.665824	0.8		0.9	0.665824	0.8
0.85	0.665824	0.8		0.85	0.665824	0.8		0.85	0.665824	0.8		0.85	0.665824	0.8		0.85	0.665824	0.8		0.85	0.665824	0.8		0.85	0.665824	0.8
0.8	0.665824	0.8		0.8	0.665824	0.8		0.8	0.665824	0.8		0.8	0.665824	0.8		0.8	0.665824	0.8		0.8	0.665824	0.8		0.8	0.665824	0.8
0.75	0.665824	0.8		0.75	0.665824	0.8		0.75	0.665824	0.8		0.75	0.665824	0.8		0.75	0.665824	0.8		0.75	0.665824	0.8		0.75	0.665824	0.8
0.7	0.665824	0.8		0.7	0.665824	0.8		0.7	0.665824	0.8		0.7	0.665824	0.8		0.7	0.665824	0.8		0.7	0.665824	0.8		0.7	0.665824	0.8
0.65	0.665824	0.8		0.65	0.665824	0.8		0.65	0.665824	0.8		0.65	0.665824	0.8		0.65	0.665824	0.8		0.65	0.665824	0.8		0.65	0.665824	0.8
0.6	0.665824	0.8		0.6	0.665824	0.8		0.6	0.665824	0.8		0.6	0.665824	0.8		0.6	0.665824	0.8		0.6	0.665824	0.8		0.6	0.665824	0.8
0.55	0.665824	0.8		0.55	0.665824	0.8		0.55	0.665824	0.8		0.55	0.665824	0.8		0.55	0.665824	0.8		0.55	0.665824	0.8		0.55	0.665824	0.8
0.5	0.665824	0.8		0.5	0.665824	0.8		0.5	0.665824	0.8		0.5	0.665824	0.8		0.5	0.665824	0.8		0.5	0.665824	0.8		0.5	0.665824	0.8
0.45	0.665824	0.8		0.45	0.665824	0.8		0.45	0.665824	0.8		0.45	0.665824	0.8		0.45	0.665824	0.8		0.45	0.665824	0.8		0.45	0.665824	0.8
0.4	0.950342	0.8		0.4	0.955571	0.8		0.4	0.950342	0.8		0.4	0.958202	0.8		0.4	0.958202	0.8		0.4	0.958202	0.8		0.4	0.958202	0.8
0.35	0.994737	0.8		0.35	0.994737	0.8		0.35	0.994737	0.8		0.35	0.994737	0.8		0.35	0.994737	0.8		0.35	0.994737	0.8		0.35	0.994737	0.8
0.3	0.994737	0.8		0.3	0.994737	0.8		0.3	0.994737	0.8		0.3	0.994737	0.8		0.3	0.994737	0.8		0.3	0.994737	0.8		0.3	0.994737	0.8
0.25	0.994737	0.8		0.25	0.994737	0.8		0.25	0.994737	0.8		0.25	0.994737	0.8		0.25	0.994737	0.8		0.25	0.994737	0.8		0.25	0.994737	0.8
0.2	0.994737	0.8		0.2	0.994737	0.8		0.2	0.994737	0.8		0.2	0.994737	0.8		0.2	0.994737	0.8		0.2	0.994737	0.8		0.2	0.994737	0.8
0.15	0.994737	0.8		0.15	0.994737	0.8		0.15	0.994737	0.8		0.15	0.994737	0.8		0.15	0.994737	0.8		0.15	0.994737	0.8		0.15	0.994737	0.8
0.1	0.994737	0.8		0.1	0.994737	0.8		0.1	0.994737	0.8		0.1	0.994737	0.8		0.1	0.994737	0.8		0.1	0.994737	0.8		0.1	0.994737	0.8
0.05	0.994737	0.8		0.05	0.994737	0.8		0.05	0.994737	0.8		0.05	0.994737	0.8		0.05	0.994737	0.8		0.05	0.994737	0.8		0.05	0.994737	0.8
0	0.992105	0.8		0	0.994737	0.8		0	0.992139	0.8		0	0.994737	0.8		0	0.997368	0.8		0	0.997368	0.8		0	0.997368	0.8
5	0.665824	0.9		5	0.665824	0.9		5	0.665824	0.9		5	0.665824	0.9		5	0.665824	0.9		5	0.665824	0.9		5	0.665824	0.9
4.95	0.665824	0.9		4.95	0.665824	0.9		4.95	0.665824	0.9		4.95	0.665824	0.9		4.95	0.665824	0.9		4.95	0.665824	0.9		4.95	0.665824	0.9
4.9	0.665824	0.9		4.9	0.665824	0.9		4.9	0.665824	0.9		4.9	0.665824	0.9		4.9	0.665824	0.9		4.9	0.665824	0.9		4.9	0.665824	0.9
4.85	0.665824	0.9		4.85	0.665824	0.9		4.85	0.665824	0.9		4.85	0.665824	0.9		4.85	0.665824	0.9		4.85	0.665824	0.9		4.85	0.665824	0.9
4.8	0.665824	0.9		4.8	0.665824	0.9		4.8	0.665824	0.9		4.8	0.665824	0.9		4.8	0.665824	0.9		4.8	0.665824	0.9		4.8	0.665824	0.9
4.75	0.665824	0.9		4.75	0.665824	0.9		4.75	0.665824	0.9		4.75	0.665824	0.9		4.75	0.665824	0.9		4.75	0.665824	0.9		4.75	0.665824	0.9
4.7	0.665824	0.9		4.7	0.665824	0.9		4.7	0.665824	0.9		4.7	0.665824	0.9		4.7	0.665824	0.9		4.7	0.665824	0.9		4.7	0.665824	0.9
4.65	0.665824	0.9		4.65	0.665824	0.9		4.65	0.665824	0.9		4.65	0.665824	0.9		4.65	0.665824	0.9		4.65	0.665824	0.9		4.65	0.665824	0.9
4.6	0.665824	0.9		4.6	0.665824	0.9		4.6	0.665824	0.9		4.6	0.665824	0.9		4.6	0.665824	0.9		4.6	0.665824	0.9		4.6	0.665824	0.9
4.55	0.665824	0.9		4.55	0.665824	0.9		4.55	0.665824	0.9		4.55	0.665824	0.9		4.55	0.665824	0.9		4.55	0.665824	0.9		4.55	0.665824	0.9
4.5	0.665824	0.9		4.5	0.665824	0.9		4.5	0.665824	0.9		4.5	0.665824	0.9		4.5	0.665824	0.9		4.5	0.665824	0.9		4.5	0.665824	0.9
4.45	0.665824	0.9		4.45	0.665824	0.9		4.45	0.665824	0.9		4.45	0.665824	0.9		4.45	0.665824	0.9		4.45	0.665824	0.9		4.45	0.665824	0.9
4.4	0.665824	0.9		4.4	0.665824	0.9		4.4	0.665824	0.9		4.4	0.665824	0.9		4.4	0.665824	0.9		4.4	0.665824	0.9		4.4	0.665824	0.9
4.35	0.665824	0.9		4.35	0.665824	0.9		4.35	0.665824	0.9		4.35	0.665824	0.9		4.35	0.665824	0.9		4.35	0.665824	0.9		4.35	0.665824	0.9
4.3	0.665824	0.9		4.3	0.665824	0.9		4.3	0.665824	0.9		4.3	0.665824	0.9		4.3	0.665824	0.9		4.3	0.665824	0.9		4.3	0.665824	0.9
4.25	0.665824	0.9		4.25	0.665824	0.9		4.25	0.665824	0.9		4.25	0.665824	0.9		4.25	0.665824	0.9		4.25	0.665824	0.9		4.25	0.665824	0.9
4.2	0.665824	0.9		4.2	0.665824	0.9		4.2	0.665824	0.9		4.2	0.665824	0.9		4.2	0.665824	0.9		4.2	0.665824	0.9		4.2	0.665824	0.9
4.15	0.665824	0.9		4.15	0.665824	0.9		4.15	0.665824	0.9		4.15	0.665824	0.9		4.15	0.665824	0.9		4.15	0.665824	0.9		4.15	0.665824	0.9
4.1	0.665824	0.9		4.1	0.665824	0.9		4.1	0.665824	0.9		4.1	0.665824	0.9		4.1	0.665824	0.9		4.1	0.665824	0.9		4.1	0.665824	0.9
4.05	0.665824	0.9		4.05	0.665824	0.9		4.05	0.665824	0.9		4.05	0.665824	0.9		4.05	0.665824	0.9		4.05	0.665824	0.9		4.05	0.665824	0.9
4	0.665824	0.9		4	0.665824	0.9		4	0.665824	0.9		4	0.665824	0.9		4	0.665824	0.9		4	0.665824	0.9		4	0.665824	0.9
3.95	0.665824	0.9		3.95	0.665824	0.9		3.95	0.665824	0.9		3.95	0.665824	0.9		3.95	0.665824	0.9		3.95	0.665824	0.9		3.95	0.665824	0.9
3.9	0.665824	0.9		3.9	0.665824	0.9		3.9	0.665824	0.9		3.9	0.665824	0.9		3.9	0.665824	0.9		3.9	0.665824	0.9		3.9	0.665824	0.9
3.85	0.665824	0.9		3.85	0.665824	0.9		3.85	0.665824	0.9		3.85	0.665824	0.9		3.85	0.665824	0.9		3.85	0.665824	0.9		3.85	0.665824	0.9
3.8	0.665824	0.9		3.8	0.665824	0.9		3.8	0.665824	0.9		3.8	0.665824	0.9		3.8	0.665824	0.9		3.8	0.665824	0.9		3.8	0.665824	0.9
3.75	0.665824	0.9		3.75	0.665824	0.9		3.75	0.665824	0.9		3.75	0.665824	0.9		3.75	0.665824	0.9		3.75	0.665824	0.9		3.75	0.665824	0.9
3.7	0.665824	0.9		3.7	0.665824	0.9		3.7	0.665824	0.9		3.7	0.665824	0.9		3.7	0.665824	0.9		3.7	0.665824	0.9		3.7	0.665824	0.9
3.65	0.665824	0.9		3.65	0.665824	0.9		3.65	0.665824	0.9		3.65	0.665824	0.9		3.65	0.665824	0.9		3.65	0.665824	0.9		3.65	0.665824	0.9
3.6	0.665824	0.9		3.6	0.665824	0.9		3.6	0.665824	0.9		3.6	0.665824	0.9		3.6	0.665824	0.9		3.6	0.665824	0.9		3.6	0.665824	0.9
3.55	0.665824	0.9		3.55	0.665824	0.9		3.55	0.665824	0.9		3.55	0.665824	0.9		3.55	0.665824	0.9		3.55	0.665824	0.9		3.55	0.665824	0.9
3.5	0.665824	0.9		3.5	0.665824	0.9		3.5	0.665824	0.9		3.5	0.665824	0.9		3.5	0.665824	0.9		3.5	0.665824	0.9		3.5	0.665824	0.9
3.45	0.665824	0.9		3.45	0.665824	0.9		3.45	0.665824	0.9		3.45	0.665824	0.9		3.45	0.665824	0.9		3.45	0.665824	0.9		3.45	0.665824	0.9
3.4	0.665824	0.9		3.4	0.665824	0.9		3.4	0.665824	0.9		3.4	0.665824	0.9		3.4	0.665824	0.9		3.4	0.665824	0.9		3.4	0.665824	0.9
3.35	0.665824	0.9		3.35	0.665824	0.9		3.35	0.665824	0.9		3.35	0.665824	0.9		3.35	0.665824	0.9		3.35	0.665824	0.9		3.35	0.665824	0.9
3.3	0.665824	0.9		3.3	0.665824	0.9		3.3	0.665824	0.9		3.3	0.665824	0.9		3.3	0.665824	0.9		3.3	0.665824	0.9		3.3	0.665824	0.9
3.25	0.665824	0.9		3.25	0.665824	0.9		3.25	0.665824	0.9		3.25	0.665824	0.9		3.25	0.665824	0.9		3.25	0.665824	0.9		3.25	0.665824	0.9
3.2	0.665824	0.9		3.2	0.665824	0.9		3.2	0.665824	0.9		3.2	0.665824	0.9		3.2	0.665824	0.9		3.2	0.665824	0.9		3.2	0.665824	0.9
3.15	0.665824	0.9		3.15	0.665824	0.9		3.15	0.665824	0.9		3.15	0.665824	0.9		3.15	0.665824	0.9		3.15	0.665824	0.9		3.15	0.665824	0.9
3.1	0.665824	0.9		3.1	0.665824	0.9		3.1	0.665824	0.9		3.1	0.665824	0.9		3.1	0.665824	0.9		3.1	0.665824	0.9		3.1	0.665824	0.9
3.05	0.665824	0.9		3.05	0.665824	0.9		3.05	0.665824	0.9		3.05	0.665824	0.9		3.05	0.665824	0.9		3.05	0.665824	0.9		3.05	0.665824	0.9
3	0.665824	0.9		3	0.665824	0.9		3	0.665824	0.9		3	0.665824	0.9		3	0.665824	0.9		3	0.665824	0.9		3	0.665824	0.9
2.95	0.665824	0.9		2.95	0.665824	0.9		2.95	0.665824	0.9		2.95	0.665824	0.9		2.95	0.665824	0.9		2.95	0.665824	0.9		2.95	0.665824	0.9
2.9	0.665824	0.9		2.9	0.665824	0.9		2.9	0.665824	0.9		2.9	0.665824	0.9		2.9	0.665824	0.9		2.9	0.665824	0.9		2.9	0.665824	0.9
2.85	0.665824	0.9		2.85	0.665824	0.9		2.85	0.665824	0.9		2.85	0.665824	0.9		2.85	0.665824	0.9		2.85	0.665824	0.9		2.85	0.665824	0.9
2.8	0.665824	0.9		2.8	0.665824	0.9		2.8	0.665824	0.9		2.8	0.665824	0.9		2.8	0.665824	0.9		2.8	0.665824	0.9		2.8	0.665824	0.9
2.75	0.665824	0.9		2.75	0.665824	0.9		2.75	0.665824	0.9		2.75	0.665824	0.9		2.75	0.665824	0.9		2.75	0.665824	0.9		2.75	0.665824	0.9
2.7	0.665824	0.9		2.7	0.665824	0.9		2.7	0.665824	0.9		2.7	0.665824	0.9		2.7	0.665824	0.9		2.7	0.665824	0.9		2.7	0.665824	0.9
2.65	0.665824	0.9		2.65	0.665824	0.9		2.65	0.665824	0.9		2.65	0.665824	0.9		2.65	0.665824	0.9		2.65	0.665824	0.9		2.65	0.665824	0.9
2.6	0.665824	0.9		2.6	0.665824	0.9		2.6	0.665824	0.9		2.6	0.665824	0.9		2.6	0.665824	0.9		2.6	0.665824	0.9		2.6	0.665824	0.9
2.55	0.665824	0.9		2.55	0.665824	0.9		2.55	0.665824	0.9		2.55	0.665824	0.9		2.55	0.665824	0.9		2.55	0.665824	0.9		2.55	0.665824	0.9
2.5	0.665824	0.9		2.5	0.665824	0.9		2.5	0.665824	0.9		2.5	0.665824	0.9		2.5	0.665824	0.9		2.5	0.665824	0.9		2.5	0.665824	0.9
2.45	0.665824	0.9		2.45	0.665824	0.9		2.45	0.665824	0.9		2.45	0.665824	0.9		2.45	0.665824	0.9		2.45	0.665824	0.9		2.45	0.665824	0.9
2.4	0.665824	0.9		2.4	0.665824	0.9		2.4	0.665824	0.9		2.4	0.665824	0.9		2.4	0.665824	0.9		2.4	0.665824	0.9		2.4	0.665824	0.9
2.35	0.665824	0.9		2.35	0.665824	0.9		2.35	0.665824	0.9		2.35	0.665824	0.9		2.35	0.665824	0.9		2.35	0.665824	0.9		2.35	0.665824	0.9
2.3	0.665824	0.9		2.3	0.665824	0.9		2.3	0.665824	0.9		2.3	0.665824	0.9		2.3	0.665824	0.9		2.3	0.665824	0.9		2.3	0.665824	0.9
2.25	0.665824	0.9		2.25	0.665824	0.9		2.25	0.665824	0.9		2.25	0.665824	0.9		2.25	0.665824	0.9		2.25	0.665824	0.9		2.25	0.665824	0.9
2.2	0.665824	0.9		2.2	0.665824	0.9		2.2	0.665824	0.9		2.2	0.665824	0.9		2.2	0.665824	0.9		2.2	0.665824	0.9		2.2	0.665824	0.9
2.15	0.665824	0.9		2.15	0.665824	0.9		2.15	0.665824	0.9		2.15	0.665824	0.9		2.15	0.665824	0.9		2.15	0.665824	0.9		2.15	0.665824	0.9
2.1	0.665824	0.9		2.1	0.665824	0.9		2.1	0.665824	0.9		2.1	0.665824	0.9		2.1	0.665824	0.9		2.1	0.665824	0.9		2.1	0.665824	0.9
2.05	0.665824	0.9		2.05	0.665824	0.9		2.05	0.665824	0.9		2.05	0.665824	0.9		2.05	0.665824	0.9		2.05	0.665824	0.9		2.05	0.665824	0.9
2	0.665824	0.9		2	0.665824	0.9		2	0.665824	0.9		2	0.665824	0.9		2	0.665824	0.9		2	0.665824	0.9		2	0.665824	0.9
1.95	0.665824	0.9		1.95	0.665824	0.9		1.95	0.665824	0.9		1.95	0.665824	0.9		1.95	0.665824	0.9		1.95	0.665824	0.9		1.95	0.665824	0.9
1.9	0.665824	0.9		1.9	0.665824	0.9		1.9	0.665824	0.9		1.9	0.665824	0.9		1.9	0.665824	0.9		1.9	0.665824	0.9		1.9	0.665824	0.9
1.85	0.665824	0.9		1.85	0.665824	0.9		1.85	0.665824	0.9		1.85	0.665824	0.9		1.85	0.665824	0.9		1.85	0.665824	0.9		1.85	0.665824	0.9
1.8	0.665824	0.9		1.8	0.665824	0.9		1.8	0.665824	0.9		1.8	0.665824	0.9		1.8	0.665824	0.9		1.8	0.665824	0.9		1.8	0.665824	0.9
1.75	0.665824	0.9		1.75	0.665824	0.9		1.75	0.665824	0.9		1.75	0.665824	0.9		1.75	0.665824	0.9		1.75	0.665824	0.9		1.75	0.665824	0.9
1.7	0.665824	0.9		1.7	0.665824	0.9		1.7	0.665824	0.9		1.7	0.665824	0.9		1.7	0.665824	0.9		1.7	0.665824	0.9		1.7	0.665824	0.9
1.65	0.665824	0.9		1.65	0.665824	0.9		1.65	0.665824	0.9		1.65	0.665824	0.9		1.65	0.665824	0.9		1.65	0.665824	0.9		1.65	0.665824	0.9
1.6	0.665824	0.9		1.6	0.665824	0.9		1.6	0.665824	0.9		1.6	0.665824	0.9		1.6	0.665824	0.9		1.6	0.665824	0.9		1.6	0.665824	0.9
1.55	0.665824	0.9		1.55	0.665824	0.9		1.55	0.665824	0.9		1.55	0.665824	0.9		1.55	0.665824	0.9		1.55	0.665824	0.9		1.55	0.665824	0.9
1.5	0.665824	0.9		1.5	0.665824	0.9		1.5	0.665824	0.9		1.5	0.665824	0.9		1.5	0.665824	0.9		1.5	0.665824	0.9		1.5	0.665824	0.9
1.45	0.665824	0.9		1.45	0.665824	0.9		1.45	0.665824	0.9		1.45	0.665824	0.9		1.45	0.665824	0.9		1.45	0.665824	0.9		1.45	0.665824	0.9
1.4	0.665824	0.9		1.4	0.665824	0.9		1.4	0.665824	0.9		1.4	0.665824	0.9		1.4	0.665824	0.9		1.4	0.665824	0.9		1.4	0.665824	0.9
1.35	0.665824	0.9		1.35	0.665824	0.9		1.35	0.665824	0.9		1.35	0.665824	0.9		1.35	0.665824	0.9		1.35	0.665824	0.9		1.35	0.665824	0.9
1.3	0.665824	0.9		1.3	0.665824	0.9		1.3	0.665824	0.9		1.3	0.665824	0.9		1.3	0.665824	0.9		1.3	0.665824	0.9		1.3	0.665824	0.9
1.25	0.665824	0.9		1.25	0.665824	0.9		1.25	0.665824	0.9		1.25	0.665824	0.9		1.25	0.665824	0.9		1.25	0.665824	0.9		1.25	0.665824	0.9
1.2	0.665824	0.9		1.2	0.665824	0.9		1.2	0.665824	0.9		1.2	0.665824	0.9		1.2	0.665824	0.9		1.2	0.665824	0.9		1.2	0.665824	0.9
1.15	0.665824	0.9		1.15	0.665824	0.9		1.15	0.665824	0.9		1.15	0.665824	0.9		1.15	0.665824	0.9		1.15	0.665824	0.9		1.15	0.665824	0.9
1.1	0.665824	0.9		1.1	0.665824	0.9		1.1	0.665824	0.9		1.1	0.665824	0.9		1.1	0.665824	0.9		1.1	0.665824	0.9		1.1	0.665824	0.9
1.05	0.665824	0.9		1.05	0.665824	0.9		1.05	0.665824	0.9		1.05	0.665824	0.9		1.05	0.665824	0.9		1.05	0.665824	0.9		1.05	0.665824	0.9
1	0.665824	0.9		1	0.665824	0.9		1	0.665824	0.9		1	0.665824	0.9		1	0.665824	0.9		1	0.665824	0.9		1	0.665824	0.9
0.95	0.665824	0.9		0.95	0.665824	0.9		0.95	0.665824	0.9		0.95	0.665824	0.9		0.95	0.665824	0.9		0.95	0.665824	0.9		0.95	0.665824	0.9
0.9	0.665824	0.9		0.9	0.665824	0.9		0.9	0.665824	0.9		0.9	0.665824	0.9		0.9	0.665824	0.9		0.9	0.665824	0.9		0.9	0.665824	0.9
0.85	0.665824	0.9		0.85	0.665824	0.9		0.85	0.665824	0.9		0.85	0.665824	0.9		0.85	0.665824	0.9		0.85	0.665824	0.9		0.85	0.665824	0.9
0.8	0.665824	0.9		0.8	0.665824	0.9		0.8	0.665824	0.9		0.8	0.665824	0.9		0.8	0.665824	0.9		0.8	0.665824	0.9		0.8	0.665824	0.9
0.75	0.665824	0.9		0.75	0.665824	0.9		0.75	0.665824	0.9		0.75	0.665824	0.9		0.75	0.665824	0.9		0.75	0.665824	0.9		0.75	0.665824	0.9
0.7	0.665824	0.9		0.7	0.665824	0.9		0.7	0.665824	0.9		0.7	0.665824	0.9		0.7	0.665824	0.9		0.7	0.665824	0.9		0.7	0.665824	0.9
0.65	0.665824	0.9		0.65	0.665824	0.9		0.65	0.665824	0.9		0.65	0.665824	0.9		0.65	0.665824	0.9		0.65	0.665824	0.9		0.65	0.665824	0.9
0.6	0.665824	0.9		0.6	0.665824	0.9		0.6	0.665824	0.9		0.6	0.665824	0.9		0.6	0.665824	0.9		0.6	0.665824	0.9		0.6	0.665824	0.9
0.55	0.665824	0.9		0.55	0.665824	0.9		0.55	0.665824	0.9		0.55	0.665824	0.9		0.55	0.665824	0.9		0.55	0.665824	0.9		0.55	0.665824	0.9
0.5	0.665824	0.9		0.5	0.665824	0.9		0.5	0.665824	0.9		0.5	0.665824	0.9		0.5	0.665824	0.9		0.5	0.665824	0.9		0.5	0.665824	0.9
0.45	0.665824	0.9		0.45	0.665824	0.9		0.45	0.665824	0.9		0.45	0.665824	0.9		0.45	0.665824	0.9		0.45	0.665824	0.9		0.45	0.665824	0.9
0.4	0.665824	0.9		0.4	0.665824	0.9		0.4	0.665824	0.9		0.4	0.665824	0.9		0.4	0.665824	0.9		0.4	0.665824	0.9		0.4	0.665824	0.9
0.35	0.978982	0.9		0.35	0.979016	0.9		0.35	0.976418	0.9		0.35	0.976418	0.9		0.35	0.976418	0.9		0.35	0.976418	0.9		0.35	0.976418	0.9
0.3	0.994737	0.9		0.3	0.994737	0.9		0.3	0.994737	0.9		0.3	0.994737	0.9		0.3	0.994737	0.9		0.3	0.994737	0.9		0.3	0.994737	0.9
0.25	0.994737	0.9		0.25	0.994737	0.9		0.25	0.994737	0.9		0.25	0.994737	0.9		0.25	0.994737	0.9		0.25	0.994737	0.9		0.25	0.994737	0.9
0.2	0.994737	0.9		0.2	0.994737	0.9		0.2	0.994737	0.9		0.2	0.994737	0.9		0.2	0.994737	0.9		0.2	0.994737	0.9		0.2	0.994737	0.9
0.15	0.994737	0.9		0.15	0.994737	0.9		0.15	0.994737	0.9		0.15	0.994737	0.9		0.15	0.994737	0.9		0.15	0.994737	0.9		0.15	0.994737	0.9
0.1	0.994737	0.9		0.1	0.994737	0.9		0.1	0.994737	0.9		0.1	0.994737	0.9		0.1	0.994737	0.9		0.1	0.994737	0.9		0.1	0.994737	0.9
0.05	0.994737	0.9		0.05	0.994737	0.9		0.05	0.994737	0.9		0.05	0.994737	0.9		0.05	0.994737	0.9		0.05	0.994737	0.9		0.05	0.994737	0.9
0	0.992105	0.9		0	0.994737	0.9		0	0.994737	0.9		0	0.994737	0.9		0	0.997368	0.9		0	0.997368	0.9		0	0.997368	0.9
5	0.665824	1		5	0.665824	1		5	0.665824	1		5	0.665824	1		5	0.665824	1		5	0.665824	1		5	0.665824	1
4.95	0.665824	1		4.95	0.665824	1		4.95	0.665824	1		4.95	0.665824	1		4.95	0.665824	1		4.95	0.665824	1		4.95	0.665824	1
4.9	0.665824	1		4.9	0.665824	1		4.9	0.665824	1		4.9	0.665824	1		4.9	0.665824	1		4.9	0.665824	1		4.9	0.665824	1
4.85	0.665824	1		4.85	0.665824	1		4.85	0.665824	1		4.85	0.665824	1		4.85	0.665824	1		4.85	0.665824	1		4.85	0.665824	1
4.8	0.665824	1		4.8	0.665824	1		4.8	0.665824	1		4.8	0.665824	1		4.8	0.665824	1		4.8	0.665824	1		4.8	0.665824	1
4.75	0.665824	1		4.75	0.665824	1		4.75	0.665824	1		4.75	0.665824	1		4.75	0.665824	1		4.75	0.665824	1		4.75	0.665824	1
4.7	0.665824	1		4.7	0.665824	1		4.7	0.665824	1		4.7	0.665824	1		4.7	0.665824	1		4.7	0.665824	1		4.7	0.665824	1
4.65	0.665824	1		4.65	0.665824	1		4.65	0.665824	1		4.65	0.665824	1		4.65	0.665824	1		4.65	0.665824	1		4.65	0.665824	1
4.6	0.665824	1		4.6	0.665824	1		4.6	0.665824	1		4.6	0.665824	1		4.6	0.665824	1		4.6	0.665824	1		4.6	0.665824	1
4.55	0.665824	1		4.55	0.665824	1		4.55	0.665824	1		4.55	0.665824	1		4.55	0.665824	1		4.55	0.665824	1		4.55	0.665824	1
4.5	0.665824	1		4.5	0.665824	1		4.5	0.665824	1		4.5	0.665824	1		4.5	0.665824	1		4.5	0.665824	1		4.5	0.665824	1
4.45	0.665824	1		4.45	0.665824	1		4.45	0.665824	1		4.45	0.665824	1		4.45	0.665824	1		4.45	0.665824	1		4.45	0.665824	1
4.4	0.665824	1		4.4	0.665824	1		4.4	0.665824	1		4.4	0.665824	1		4.4	0.665824	1		4.4	0.665824	1		4.4	0.665824	1
4.35	0.665824	1		4.35	0.665824	1		4.35	0.665824	1		4.35	0.665824	1		4.35	0.665824	1		4.35	0.665824	1		4.35	0.665824	1
4.3	0.665824	1		4.3	0.665824	1		4.3	0.665824	1		4.3	0.665824	1		4.3	0.665824	1		4.3	0.665824	1		4.3	0.665824	1
4.25	0.665824	1		4.25	0.665824	1		4.25	0.665824	1		4.25	0.665824	1		4.25	0.665824	1		4.25	0.665824	1		4.25	0.665824	1
4.2	0.665824	1		4.2	0.665824	1		4.2	0.665824	1		4.2	0.665824	1		4.2	0.665824	1		4.2	0.665824	1		4.2	0.665824	1
4.15	0.665824	1		4.15	0.665824	1		4.15	0.665824	1		4.15	0.665824	1		4.15	0.665824	1		4.15	0.665824	1		4.15	0.665824	1
4.1	0.665824	1		4.1	0.665824	1		4.1	0.665824	1		4.1	0.665824	1		4.1	0.665824	1		4.1	0.665824	1		4.1	0.665824	1
4.05	0.665824	1		4.05	0.665824	1		4.05	0.665824	1		4.05	0.665824	1		4.05	0.665824	1		4.05	0.665824	1		4.05	0.665824	1
4	0.665824	1		4	0.665824	1		4	0.665824	1		4	0.665824	1		4	0.665824	1		4	0.665824	1		4	0.665824	1
3.95	0.665824	1		3.95	0.665824	1		3.95	0.665824	1		3.95	0.665824	1		3.95	0.665824	1		3.95	0.665824	1		3.95	0.665824	1
3.9	0.665824	1		3.9	0.665824	1		3.9	0.665824	1		3.9	0.665824	1		3.9	0.665824	1		3.9	0.665824	1		3.9	0.665824	1
3.85	0.665824	1		3.85	0.665824	1		3.85	0.665824	1		3.85	0.665824	1		3.85	0.665824	1		3.85	0.665824	1		3.85	0.665824	1
3.8	0.665824	1		3.8	0.665824	1		3.8	0.665824	1		3.8	0.665824	1		3.8	0.665824	1		3.8	0.665824	1		3.8	0.665824	1
3.75	0.665824	1		3.75	0.665824	1		3.75	0.665824	1		3.75	0.665824	1		3.75	0.665824	1		3.75	0.665824	1		3.75	0.665824	1
3.7	0.665824	1		3.7	0.665824	1		3.7	0.665824	1		3.7	0.665824	1		3.7	0.665824	1		3.7	0.665824	1		3.7	0.665824	1
3.65	0.665824	1		3.65	0.665824	1		3.65	0.665824	1		3.65	0.665824	1		3.65	0.665824	1		3.65	0.665824	1		3.65	0.665824	1
3.6	0.665824	1		3.6	0.665824	1		3.6	0.665824	1		3.6	0.665824	1		3.6	0.665824	1		3.6	0.665824	1		3.6	0.665824	1
3.55	0.665824	1		3.55	0.665824	1		3.55	0.665824	1		3.55	0.665824	1		3.55	0.665824	1		3.55	0.665824	1		3.55	0.665824	1
3.5	0.665824	1		3.5	0.665824	1		3.5	0.665824	1		3.5	0.665824	1		3.5	0.665824	1		3.5	0.665824	1		3.5	0.665824	1
3.45	0.665824	1		3.45	0.665824	1		3.45	0.665824	1		3.45	0.665824	1		3.45	0.665824	1		3.45	0.665824	1		3.45	0.665824	1
3.4	0.665824	1		3.4	0.665824	1		3.4	0.665824	1		3.4	0.665824	1		3.4	0.665824	1		3.4	0.665824	1		3.4	0.665824	1
3.35	0.665824	1		3.35	0.665824	1		3.35	0.665824	1		3.35	0.665824	1		3.35	0.665824	1		3.35	0.665824	1		3.35	0.665824	1
3.3	0.665824	1		3.3	0.665824	1		3.3	0.665824	1		3.3	0.665824	1		3.3	0.665824	1		3.3	0.665824	1		3.3	0.665824	1
3.25	0.665824	1		3.25	0.665824	1		3.25	0.665824	1		3.25	0.665824	1		3.25	0.665824	1		3.25	0.665824	1		3.25	0.665824	1
3.2	0.665824	1		3.2	0.665824	1		3.2	0.665824	1		3.2	0.665824	1		3.2	0.665824	1		3.2	0.665824	1		3.2	0.665824	1
3.15	0.665824	1		3.15	0.665824	1		3.15	0.665824	1		3.15	0.665824	1		3.15	0.665824	1		3.15	0.665824	1		3.15	0.665824	1
3.1	0.665824	1		3.1	0.665824	1		3.1	0.665824	1		3.1	0.665824	1		3.1	0.665824	1		3.1	0.665824	1		3.1	0.665824	1
3.05	0.665824	1		3.05	0.665824	1		3.05	0.665824	1		3.05	0.665824	1		3.05	0.665824	1		3.05	0.665824	1		3.05	0.665824	1
3	0.665824	1		3	0.665824	1		3	0.665824	1		3	0.665824	1		3	0.665824	1		3	0.665824	1		3	0.665824	1
2.95	0.665824	1		2.95	0.665824	1		2.95	0.665824	1		2.95	0.665824	1		2.95	0.665824	1		2.95	0.665824	1		2.95	0.665824	1
2.9	0.665824	1		2.9	0.665824	1		2.9	0.665824	1		2.9	0.665824	1		2.9	0.665824	1		2.9	0.665824	1		2.9	0.665824	1
2.85	0.665824	1		2.85	0.665824	1		2.85	0.665824	1		2.85	0.665824	1		2.85	0.665824	1		2.85	0.665824	1		2.85	0.665824	1
2.8	0.665824	1		2.8	0.665824	1		2.8	0.665824	1		2.8	0.665824	1		2.8	0.665824	1		2.8	0.665824	1		2.8	0.665824	1
2.75	0.665824	1		2.75	0.665824	1		2.75	0.665824	1		2.75	0.665824	1		2.75	0.665824	1		2.75	0.665824	1		2.75	0.665824	1
2.7	0.665824	1		2.7	0.665824	1		2.7	0.665824	1		2.7	0.665824	1		2.7	0.665824	1		2.7	0.665824	1		2.7	0.665824	1
2.65	0.665824	1		2.65	0.665824	1		2.65	0.665824	1		2.65	0.665824	1		2.65	0.665824	1		2.65	0.665824	1		2.65	0.665824	1
2.6	0.665824	1		2.6	0.665824	1		2.6	0.665824	1		2.6	0.665824	1		2.6	0.665824	1		2.6	0.665824	1		2.6	0.665824	1
2.55	0.665824	1		2.55	0.665824	1		2.55	0.665824	1		2.55	0.665824	1		2.55	0.665824	1		2.55	0.665824	1		2.55	0.665824	1
2.5	0.665824	1		2.5	0.665824	1		2.5	0.665824	1		2.5	0.665824	1		2.5	0.665824	1		2.5	0.665824	1		2.5	0.665824	1
2.45	0.665824	1		2.45	0.665824	1		2.45	0.665824	1		2.45	0.665824	1		2.45	0.665824	1		2.45	0.665824	1		2.45	0.665824	1
2.4	0.665824	1		2.4	0.665824	1		2.4	0.665824	1		2.4	0.665824	1		2.4	0.665824	1		2.4	0.665824	1		2.4	0.665824	1
2.35	0.665824	1		2.35	0.665824	1		2.35	0.665824	1		2.35	0.665824	1		2.35	0.665824	1		2.35	0.665824	1		2.35	0.665824	1
2.3	0.665824	1		2.3	0.665824	1		2.3	0.665824	1		2.3	0.665824	1		2.3	0.665824	1		2.3	0.665824	1		2.3	0.665824	1
2.25	0.665824	1		2.25	0.665824	1		2.25	0.665824	1		2.25	0.665824	1		2.25	0.665824	1		2.25	0.665824	1		2.25	0.665824	1
2.2	0.665824	1		2.2	0.665824	1		2.2	0.665824	1		2.2	0.665824	1		2.2	0.665824	1		2.2	0.665824	1		2.2	0.665824	1
2.15	0.665824	1		2.15	0.665824	1		2.15	0.665824	1		2.15	0.665824	1		2.15	0.665824	1		2.15	0.665824	1		2.15	0.665824	1
2.1	0.665824	1		2.1	0.665824	1		2.1	0.665824	1		2.1	0.665824	1		2.1	0.665824	1		2.1	0.665824	1		2.1	0.665824	1
2.05	0.665824	1		2.05	0.665824	1		2.05	0.665824	1		2.05	0.665824	1		2.05	0.665824	1		2.05	0.665824	1		2.05	0.665824	1
2	0.665824	1		2	0.665824	1		2	0.665824	1		2	0.665824	1		2	0.665824	1		2	0.665824	1		2	0.665824	1
1.95	0.665824	1		1.95	0.665824	1		1.95	0.665824	1		1.95	0.665824	1		1.95	0.665824	1		1.95	0.665824	1		1.95	0.665824	1
1.9	0.665824	1		1.9	0.665824	1		1.9	0.665824	1		1.9	0.665824	1		1.9	0.665824	1		1.9	0.665824	1		1.9	0.665824	1
1.85	0.665824	1		1.85	0.665824	1		1.85	0.665824	1		1.85	0.665824	1		1.85	0.665824	1		1.85	0.665824	1		1.85	0.665824	1
1.8	0.665824	1		1.8	0.665824	1		1.8	0.665824	1		1.8	0.665824	1		1.8	0.665824	1		1.8	0.665824	1		1.8	0.665824	1
1.75	0.665824	1		1.75	0.665824	1		1.75	0.665824	1		1.75	0.665824	1		1.75	0.665824	1		1.75	0.665824	1		1.75	0.665824	1
1.7	0.665824	1		1.7	0.665824	1		1.7	0.665824	1		1.7	0.665824	1		1.7	0.665824	1		1.7	0.665824	1		1.7	0.665824	1
1.65	0.665824	1		1.65	0.665824	1		1.65	0.665824	1		1.65	0.665824	1		1.65	0.665824	1		1.65	0.665824	1		1.65	0.665824	1
1.6	0.665824	1		1.6	0.665824	1		1.6	0.665824	1		1.6	0.665824	1		1.6	0.665824	1		1.6	0.665824	1		1.6	0.665824	1
1.55	0.665824	1		1.55	0.665824	1		1.55	0.665824	1		1.55	0.665824	1		1.55	0.665824	1		1.55	0.665824	1		1.55	0.665824	1
1.5	0.665824	1		1.5	0.665824	1		1.5	0.665824	1		1.5	0.665824	1		1.5	0.665824	1		1.5	0.665824	1		1.5	0.665824	1
1.45	0.665824	1		1.45	0.665824	1		1.45	0.665824	1		1.45	0.665824	1		1.45	0.665824	1		1.45	0.665824	1		1.45	0.665824	1
1.4	0.665824	1		1.4	0.665824	1		1.4	0.665824	1		1.4	0.665824	1		1.4	0.665824	1		1.4	0.665824	1		1.4	0.665824	1
1.35	0.665824	1		1.35	0.665824	1		1.35	0.665824	1		1.35	0.665824	1		1.35	0.665824	1		1.35	0.665824	1		1.35	0.665824	1
1.3	0.665824	1		1.3	0.665824	1		1.3	0.665824	1		1.3	0.665824	1		1.3	0.665824	1		1.3	0.665824	1		1.3	0.665824	1
1.25	0.665824	1		1.25	0.665824	1		1.25	0.665824	1		1.25	0.665824	1		1.25	0.665824	1		1.25	0.665824	1		1.25	0.665824	1
1.2	0.665824	1		1.2	0.665824	1		1.2	0.665824	1		1.2	0.665824	1		1.2	0.665824	1		1.2	0.665824	1		1.2	0.665824	1
1.15	0.665824	1		1.15	0.665824	1		1.15	0.665824	1		1.15	0.665824	1		1.15	0.665824	1		1.15	0.665824	1		1.15	0.665824	1
1.1	0.665824	1		1.1	0.665824	1		1.1	0.665824	1		1.1	0.665824	1		1.1	0.665824	1		1.1	0.665824	1		1.1	0.665824	1
1.05	0.665824	1		1.05	0.665824	1		1.05	0.665824	1		1.05	0.665824	1		1.05	0.665824	1		1.05	0.665824	1		1.05	0.665824	1
1	0.665824	1		1	0.665824	1		1	0.665824	1		1	0.665824	1		1	0.665824	1		1	0.665824	1		1	0.665824	1
0.95	0.665824	1		0.95	0.665824	1		0.95	0.665824	1		0.95	0.665824	1		0.95	0.665824	1		0.95	0.665824	1		0.95	0.665824	1
0.9	0.665824	1		0.9	0.665824	1		0.9	0.665824	1		0.9	0.665824	1		0.9	0.665824	1		0.9	0.665824	1		0.9	0.665824	1
0.85	0.665824	1		0.85	0.665824	1		0.85	0.665824	1		0.85	0.665824	1		0.85	0.665824	1		0.85	0.665824	1		0.85	0.665824	1
0.8	0.665824	1		0.8	0.665824	1		0.8	0.665824	1		0.8	0.665824	1		0.8	0.665824	1		0.8	0.665824	1		0.8	0.665824	1
0.75	0.665824	1		0.75	0.665824	1		0.75	0.665824	1		0.75	0.665824	1		0.75	0.665824	1		0.75	0.665824	1		0.75	0.665824	1
0.7	0.665824	1		0.7	0.665824	1		0.7	0.665824	1		0.7	0.665824	1		0.7	0.665824	1		0.7	0.665824	1		0.7	0.665824	1
0.65	0.665824	1		0.65	0.665824	1		0.65	0.665824	1		0.65	0.665824	1		0.65	0.665824	1		0.65	0.665824	1		0.65	0.665824	1
0.6	0.665824	1		0.6	0.665824	1		0.6	0.665824	1		0.6	0.665824	1		0.6	0.665824	1		0.6	0.665824	1		0.6	0.665824	1
0.55	0.665824	1		0.55	0.665824	1		0.55	0.665824	1		0.55	0.665824	1		0.55	0.665824	1		0.55	0.665824	1		0.55	0.665824	1
0.5	0.665824	1		0.5	0.665824	1		0.5	0.665824	1		0.5	0.665824	1		0.5	0.665824	1		0.5	0.665824	1		0.5	0.665824	1
0.45	0.665824	1		0.45	0.665824	1		0.45	0.665824	1		0.45	0.665824	1		0.45	0.665824	1		0.45	0.665824	1		0.45	0.665824	1
0.4	0.665824	1		0.4	0.665824	1		0.4	0.665824	1		0.4	0.665824	1		0.4	0.665824	1		0.4	0.665824	1		0.4	0.665824	1
0.35	0.770267	1		0.35	0.770267	1		0.35	0.770267	1		0.35	0.770267	1		0.35	0.770267	1		0.35	0.770267	1		0.35	0.770267	1
0.3	0.986876	1		0.3	0.986876	1		0.3	0.986876	1		0.3	0.986876	1		0.3	0.986876	1		0.3	0.986876	1		0.3	0.986876	1
0.25	0.992105	1		0.25	0.992105	1		0.25	0.992105	1		0.25	0.992105	1		0.25	0.992105	1		0.25	0.992105	1		0.25	0.992105	1
0.2	0.992105	1		0.2	0.992105	1		0.2	0.992105	1		0.2	0.992105	1		0.2	0.992105	1		0.2	0.992105	1		0.2	0.992105	1
0.15	0.994737	1		0.15	0.994737	1		0.15	0.994737	1		0.15	0.994737	1		0.15	0.994737	1		0.15	0.994737	1		0.15	0.994737	1
0.1	0.994737	1		0.1	0.994737	1		0.1	0.994737	1		0.1	0.994737	1		0.1	0.994737	1		0.1	0.994737	1		0.1	0.994737	1
0.05	0.994737	1		0.05	0.994737	1		0.05	0.994737	1		0.05	0.994737	1		0.05	0.994737	1		0.05	0.994737	1		0.05	0.994737	1
0	0.994737	1		0	0.994737	1		0	0.994737	1		0	0.994737	1		0	0.994737	1		0	0.994737	1		0	0.994737	1

## Sheet: Supplemental Figure 6
Supp Figure 6A (nprobes=50)				Supp Figure 6B (nprobes=100)				Supp Figure 6C (nprobes=200)				Supp Figure 6D (nprobes=500)				Supp Figure 6E (nprobes=1000)				Supp Figure 6F (nprobes=1500)				Supp Figure 6G (nprobes=2000)
lambda	mean	alpha		lambda	mean	alpha		lambda	mean	alpha		lambda	mean	alpha		lambda	mean	alpha		lambda	mean	alpha		lambda	mean	alpha
5	0.966341	0		5	0.960785	0		5	0.966499	0		5	0.966499	0		5	0.972055	0		5	0.972055	0		5	0.972055	0
4.95	0.966341	0		4.95	0.960785	0		4.95	0.966499	0		4.95	0.972055	0		4.95	0.972055	0		4.95	0.972055	0		4.95	0.972055	0
4.9	0.966341	0		4.9	0.960785	0		4.9	0.966499	0		4.9	0.972055	0		4.9	0.972055	0		4.9	0.972055	0		4.9	0.972055	0
4.85	0.966341	0		4.85	0.960785	0		4.85	0.966499	0		4.85	0.972055	0		4.85	0.972055	0		4.85	0.972055	0		4.85	0.972055	0
4.8	0.966341	0		4.8	0.960785	0		4.8	0.966499	0		4.8	0.972055	0		4.8	0.972055	0		4.8	0.972055	0		4.8	0.972055	0
4.75	0.966341	0		4.75	0.960785	0		4.75	0.966499	0		4.75	0.972055	0		4.75	0.972055	0		4.75	0.972055	0		4.75	0.972055	0
4.7	0.966341	0		4.7	0.960785	0		4.7	0.966499	0		4.7	0.972055	0		4.7	0.972055	0		4.7	0.972055	0		4.7	0.972055	0
4.65	0.966341	0		4.65	0.960785	0		4.65	0.966499	0		4.65	0.972055	0		4.65	0.972055	0		4.65	0.972055	0		4.65	0.972055	0
4.6	0.966341	0		4.6	0.960785	0		4.6	0.966499	0		4.6	0.972055	0		4.6	0.972055	0		4.6	0.972055	0		4.6	0.972055	0
4.55	0.966341	0		4.55	0.960785	0		4.55	0.966499	0		4.55	0.972055	0		4.55	0.972055	0		4.55	0.972055	0		4.55	0.972055	0
4.5	0.966341	0		4.5	0.960785	0		4.5	0.966499	0		4.5	0.972055	0		4.5	0.972055	0		4.5	0.972055	0		4.5	0.972055	0
4.45	0.966341	0		4.45	0.960785	0		4.45	0.966499	0		4.45	0.972055	0		4.45	0.972055	0		4.45	0.972055	0		4.45	0.972055	0
4.4	0.966341	0		4.4	0.960785	0		4.4	0.966499	0		4.4	0.972055	0		4.4	0.972055	0		4.4	0.972055	0		4.4	0.972055	0
4.35	0.966341	0		4.35	0.960785	0		4.35	0.966499	0		4.35	0.972055	0		4.35	0.972055	0		4.35	0.972055	0		4.35	0.972055	0
4.3	0.966341	0		4.3	0.960785	0		4.3	0.966499	0		4.3	0.972055	0		4.3	0.972055	0		4.3	0.972055	0		4.3	0.972055	0
4.25	0.971896	0		4.25	0.960785	0		4.25	0.966499	0		4.25	0.972055	0		4.25	0.972055	0		4.25	0.972055	0		4.25	0.972055	0
4.2	0.971896	0		4.2	0.960785	0		4.2	0.966499	0		4.2	0.972055	0		4.2	0.972055	0		4.2	0.972055	0		4.2	0.972055	0
4.15	0.971896	0		4.15	0.960785	0		4.15	0.966499	0		4.15	0.972055	0		4.15	0.972055	0		4.15	0.972055	0		4.15	0.972055	0
4.1	0.971896	0		4.1	0.960785	0		4.1	0.966499	0		4.1	0.972055	0		4.1	0.972055	0		4.1	0.972055	0		4.1	0.972055	0
4.05	0.971896	0		4.05	0.960785	0		4.05	0.966499	0		4.05	0.972055	0		4.05	0.972055	0		4.05	0.972055	0		4.05	0.972055	0
4	0.971896	0		4	0.960785	0		4	0.966499	0		4	0.972055	0		4	0.972055	0		4	0.972055	0		4	0.972055	0
3.95	0.971896	0		3.95	0.960785	0		3.95	0.966499	0		3.95	0.972055	0		3.95	0.972055	0		3.95	0.972055	0		3.95	0.972055	0
3.9	0.971896	0		3.9	0.966341	0		3.9	0.966499	0		3.9	0.972055	0		3.9	0.972055	0		3.9	0.972055	0		3.9	0.972055	0
3.85	0.971896	0		3.85	0.966341	0		3.85	0.966499	0		3.85	0.972055	0		3.85	0.972055	0		3.85	0.972055	0		3.85	0.972055	0
3.8	0.971896	0		3.8	0.966341	0		3.8	0.966499	0		3.8	0.972055	0		3.8	0.972055	0		3.8	0.972055	0		3.8	0.972055	0
3.75	0.971896	0		3.75	0.966341	0		3.75	0.966499	0		3.75	0.972055	0		3.75	0.972055	0		3.75	0.972055	0		3.75	0.972055	0
3.7	0.971896	0		3.7	0.966341	0		3.7	0.966499	0		3.7	0.972055	0		3.7	0.972055	0		3.7	0.972055	0		3.7	0.972055	0
3.65	0.971896	0		3.65	0.966341	0		3.65	0.972055	0		3.65	0.972055	0		3.65	0.972055	0		3.65	0.972055	0		3.65	0.972055	0
3.6	0.971896	0		3.6	0.966341	0		3.6	0.972055	0		3.6	0.972055	0		3.6	0.972055	0		3.6	0.972055	0		3.6	0.972055	0
3.55	0.971896	0		3.55	0.966341	0		3.55	0.972055	0		3.55	0.972055	0		3.55	0.972055	0		3.55	0.972055	0		3.55	0.972055	0
3.5	0.971896	0		3.5	0.966341	0		3.5	0.972055	0		3.5	0.972055	0		3.5	0.972055	0		3.5	0.972055	0		3.5	0.972055	0
3.45	0.971896	0		3.45	0.971896	0		3.45	0.972055	0		3.45	0.972055	0		3.45	0.972055	0		3.45	0.972055	0		3.45	0.972055	0
3.4	0.971896	0		3.4	0.971896	0		3.4	0.972055	0		3.4	0.972055	0		3.4	0.972055	0		3.4	0.972055	0		3.4	0.972055	0
3.35	0.971896	0		3.35	0.971896	0		3.35	0.972055	0		3.35	0.972055	0		3.35	0.972055	0		3.35	0.972055	0		3.35	0.972055	0
3.3	0.971896	0		3.3	0.971896	0		3.3	0.972055	0		3.3	0.972055	0		3.3	0.972055	0		3.3	0.972055	0		3.3	0.972055	0
3.25	0.971896	0		3.25	0.971896	0		3.25	0.972055	0		3.25	0.972055	0		3.25	0.972055	0		3.25	0.972055	0		3.25	0.972055	0
3.2	0.971896	0		3.2	0.971896	0		3.2	0.972055	0		3.2	0.972055	0		3.2	0.972055	0		3.2	0.972055	0		3.2	0.972055	0
3.15	0.971896	0		3.15	0.971896	0		3.15	0.972055	0		3.15	0.972055	0		3.15	0.972055	0		3.15	0.972055	0		3.15	0.972055	0
3.1	0.971896	0		3.1	0.971896	0		3.1	0.972055	0		3.1	0.972055	0		3.1	0.972055	0		3.1	0.972055	0		3.1	0.972055	0
3.05	0.971896	0		3.05	0.971896	0		3.05	0.972055	0		3.05	0.972055	0		3.05	0.972055	0		3.05	0.972055	0		3.05	0.972055	0
3	0.971896	0		3	0.971896	0		3	0.972055	0		3	0.972055	0		3	0.972055	0		3	0.972055	0		3	0.972055	0
2.95	0.971896	0		2.95	0.971896	0		2.95	0.972055	0		2.95	0.972055	0		2.95	0.972055	0		2.95	0.972055	0		2.95	0.972055	0
2.9	0.971896	0		2.9	0.971896	0		2.9	0.972055	0		2.9	0.972055	0		2.9	0.972055	0		2.9	0.972055	0		2.9	0.972055	0
2.85	0.971896	0		2.85	0.971896	0		2.85	0.972055	0		2.85	0.972055	0		2.85	0.972055	0		2.85	0.972055	0		2.85	0.972055	0
2.8	0.971896	0		2.8	0.971896	0		2.8	0.972055	0		2.8	0.972055	0		2.8	0.972055	0		2.8	0.972055	0		2.8	0.972055	0
2.75	0.971896	0		2.75	0.971896	0		2.75	0.972055	0		2.75	0.972055	0		2.75	0.972055	0		2.75	0.972055	0		2.75	0.972055	0
2.7	0.971896	0		2.7	0.971896	0		2.7	0.972055	0		2.7	0.972055	0		2.7	0.972055	0		2.7	0.972055	0		2.7	0.972055	0
2.65	0.971896	0		2.65	0.971896	0		2.65	0.972055	0		2.65	0.972055	0		2.65	0.972055	0		2.65	0.972055	0		2.65	0.972055	0
2.6	0.971896	0		2.6	0.971896	0		2.6	0.972055	0		2.6	0.972055	0		2.6	0.972055	0		2.6	0.972055	0		2.6	0.972055	0
2.55	0.977452	0		2.55	0.971896	0		2.55	0.972055	0		2.55	0.972055	0		2.55	0.972055	0		2.55	0.972055	0		2.55	0.972055	0
2.5	0.977452	0		2.5	0.971896	0		2.5	0.972055	0		2.5	0.972055	0		2.5	0.972055	0		2.5	0.972055	0		2.5	0.972055	0
2.45	0.977452	0		2.45	0.971896	0		2.45	0.972055	0		2.45	0.972055	0		2.45	0.972055	0		2.45	0.972055	0		2.45	0.972055	0
2.4	0.977452	0		2.4	0.971896	0		2.4	0.972055	0		2.4	0.972055	0		2.4	0.972055	0		2.4	0.972055	0		2.4	0.972055	0
2.35	0.977452	0		2.35	0.971896	0		2.35	0.972055	0		2.35	0.972055	0		2.35	0.972055	0		2.35	0.972055	0		2.35	0.972055	0
2.3	0.977452	0		2.3	0.971896	0		2.3	0.972055	0		2.3	0.972055	0		2.3	0.972055	0		2.3	0.972055	0		2.3	0.972055	0
2.25	0.977452	0		2.25	0.971896	0		2.25	0.972055	0		2.25	0.972055	0		2.25	0.972055	0		2.25	0.972055	0		2.25	0.972055	0
2.2	0.977452	0		2.2	0.971896	0		2.2	0.972055	0		2.2	0.972055	0		2.2	0.972055	0		2.2	0.972055	0		2.2	0.972055	0
2.15	0.977452	0		2.15	0.971896	0		2.15	0.972055	0		2.15	0.972055	0		2.15	0.972055	0		2.15	0.972055	0		2.15	0.972055	0
2.1	0.977452	0		2.1	0.971896	0		2.1	0.972055	0		2.1	0.972055	0		2.1	0.972055	0		2.1	0.972055	0		2.1	0.972055	0
2.05	0.977452	0		2.05	0.971896	0		2.05	0.972055	0		2.05	0.972055	0		2.05	0.972055	0		2.05	0.972055	0		2.05	0.972055	0
2	0.977452	0		2	0.971896	0		2	0.972055	0		2	0.972055	0		2	0.972055	0		2	0.972055	0		2	0.972055	0
1.95	0.977452	0		1.95	0.971896	0		1.95	0.972055	0		1.95	0.972055	0		1.95	0.972055	0		1.95	0.972055	0		1.95	0.972055	0
1.9	0.977452	0		1.9	0.971896	0		1.9	0.972055	0		1.9	0.972055	0		1.9	0.972055	0		1.9	0.972055	0		1.9	0.972055	0
1.85	0.977452	0		1.85	0.971896	0		1.85	0.972055	0		1.85	0.972055	0		1.85	0.972055	0		1.85	0.972055	0		1.85	0.972055	0
1.8	0.977452	0		1.8	0.971896	0		1.8	0.972055	0		1.8	0.972055	0		1.8	0.972055	0		1.8	0.972055	0		1.8	0.972055	0
1.75	0.977452	0		1.75	0.971896	0		1.75	0.972055	0		1.75	0.972055	0		1.75	0.972055	0		1.75	0.972055	0		1.75	0.972055	0
1.7	0.977452	0		1.7	0.971896	0		1.7	0.972055	0		1.7	0.972055	0		1.7	0.972055	0		1.7	0.972055	0		1.7	0.972055	0
1.65	0.977452	0		1.65	0.971896	0		1.65	0.972055	0		1.65	0.972055	0		1.65	0.972055	0		1.65	0.972055	0		1.65	0.972055	0
1.6	0.977452	0		1.6	0.971896	0		1.6	0.972055	0		1.6	0.972055	0		1.6	0.972055	0		1.6	0.972055	0		1.6	0.972055	0
1.55	0.977452	0		1.55	0.971896	0		1.55	0.972055	0		1.55	0.972055	0		1.55	0.972055	0		1.55	0.972055	0		1.55	0.972055	0
1.5	0.977452	0		1.5	0.971896	0		1.5	0.972055	0		1.5	0.972055	0		1.5	0.972055	0		1.5	0.972055	0		1.5	0.972055	0
1.45	0.977452	0		1.45	0.971896	0		1.45	0.972055	0		1.45	0.972055	0		1.45	0.972055	0		1.45	0.972055	0		1.45	0.972055	0
1.4	0.977452	0		1.4	0.971896	0		1.4	0.972055	0		1.4	0.972055	0		1.4	0.972055	0		1.4	0.972055	0		1.4	0.972055	0
1.35	0.977452	0		1.35	0.971896	0		1.35	0.972055	0		1.35	0.972055	0		1.35	0.972055	0		1.35	0.972055	0		1.35	0.972055	0
1.3	0.977452	0		1.3	0.971896	0		1.3	0.972055	0		1.3	0.972055	0		1.3	0.972055	0		1.3	0.972055	0		1.3	0.972055	0
1.25	0.977452	0		1.25	0.971896	0		1.25	0.972055	0		1.25	0.972055	0		1.25	0.972055	0		1.25	0.972055	0		1.25	0.972055	0
1.2	0.977452	0		1.2	0.971896	0		1.2	0.972055	0		1.2	0.972055	0		1.2	0.972055	0		1.2	0.972055	0		1.2	0.972055	0
1.15	0.977452	0		1.15	0.971896	0		1.15	0.972055	0		1.15	0.972055	0		1.15	0.972055	0		1.15	0.972055	0		1.15	0.972055	0
1.1	0.971896	0		1.1	0.971896	0		1.1	0.972055	0		1.1	0.972055	0		1.1	0.972055	0		1.1	0.972055	0		1.1	0.972055	0
1.05	0.971896	0		1.05	0.971896	0		1.05	0.972055	0		1.05	0.972055	0		1.05	0.972055	0		1.05	0.972055	0		1.05	0.972055	0
1	0.971896	0		1	0.971896	0		1	0.972055	0		1	0.972055	0		1	0.972055	0		1	0.972055	0		1	0.972055	0
0.95	0.971896	0		0.95	0.971896	0		0.95	0.972055	0		0.95	0.972055	0		0.95	0.972055	0		0.95	0.972055	0		0.95	0.972055	0
0.9	0.971896	0		0.9	0.97761	0		0.9	0.972055	0		0.9	0.972055	0		0.9	0.972055	0		0.9	0.972055	0		0.9	0.972055	0
0.85	0.971896	0		0.85	0.97761	0		0.85	0.972055	0		0.85	0.972055	0		0.85	0.972055	0		0.85	0.972055	0		0.85	0.972055	0
0.8	0.971896	0		0.8	0.97761	0		0.8	0.972055	0		0.8	0.972055	0		0.8	0.972055	0		0.8	0.972055	0		0.8	0.972055	0
0.75	0.971896	0		0.75	0.97761	0		0.75	0.972055	0		0.75	0.972055	0		0.75	0.972055	0		0.75	0.972055	0		0.75	0.972055	0
0.7	0.971896	0		0.7	0.97761	0		0.7	0.972055	0		0.7	0.972055	0		0.7	0.972055	0		0.7	0.972055	0		0.7	0.972055	0
0.65	0.971896	0		0.65	0.97761	0		0.65	0.972055	0		0.65	0.972055	0		0.65	0.972055	0		0.65	0.972055	0		0.65	0.972055	0
0.6	0.971896	0		0.6	0.97761	0		0.6	0.972055	0		0.6	0.972055	0		0.6	0.972055	0		0.6	0.972055	0		0.6	0.972055	0
0.55	0.971896	0		0.55	0.97761	0		0.55	0.972055	0		0.55	0.972055	0		0.55	0.972055	0		0.55	0.972055	0		0.55	0.972055	0
0.5	0.971896	0		0.5	0.97761	0		0.5	0.972055	0		0.5	0.966499	0		0.5	0.972055	0		0.5	0.972055	0		0.5	0.972055	0
0.45	0.971896	0		0.45	0.97761	0		0.45	0.972055	0		0.45	0.966499	0		0.45	0.972055	0		0.45	0.972055	0		0.45	0.972055	0
0.4	0.971896	0		0.4	0.97761	0		0.4	0.972055	0		0.4	0.966499	0		0.4	0.972055	0		0.4	0.972055	0		0.4	0.972055	0
0.35	0.971896	0		0.35	0.97761	0		0.35	0.972055	0		0.35	0.966499	0		0.35	0.972055	0		0.35	0.972055	0		0.35	0.972055	0
0.3	0.971896	0		0.3	0.97761	0		0.3	0.972055	0		0.3	0.966499	0		0.3	0.972055	0		0.3	0.972055	0		0.3	0.972055	0
0.25	0.971896	0		0.25	0.97761	0		0.25	0.972055	0		0.25	0.966499	0		0.25	0.972055	0		0.25	0.972055	0		0.25	0.972055	0
0.2	0.971896	0		0.2	0.97761	0		0.2	0.966499	0		0.2	0.966499	0		0.2	0.972055	0		0.2	0.972055	0		0.2	0.972055	0
0.15	0.971896	0		0.15	0.97761	0		0.15	0.966499	0		0.15	0.966499	0		0.15	0.972055	0		0.15	0.972055	0		0.15	0.972055	0
0.1	0.97761	0		0.1	0.97761	0		0.1	0.966499	0		0.1	0.966499	0		0.1	0.966499	0		0.1	0.972055	0		0.1	0.972055	0
0.05	0.97761	0		0.05	0.97761	0		0.05	0.966499	0		0.05	0.966499	0		0.05	0.966499	0		0.05	0.972055	0		0.05	0.972055	0
0	0.960785	0		0	0.966499	0		0	0.966499	0		0	0.95538	0		0	0.961094	0		0	0.94411	0		0	0.955221	0
5	0.547473	0.1		5	0.547473	0.1		5	0.547473	0.1		5	0.547473	0.1		5	0.547473	0.1		5	0.547473	0.1		5	0.547473	0.1
4.95	0.547473	0.1		4.95	0.547473	0.1		4.95	0.547473	0.1		4.95	0.547473	0.1		4.95	0.547473	0.1		4.95	0.547473	0.1		4.95	0.547473	0.1
4.9	0.547473	0.1		4.9	0.547473	0.1		4.9	0.547473	0.1		4.9	0.547473	0.1		4.9	0.547473	0.1		4.9	0.547473	0.1		4.9	0.547473	0.1
4.85	0.547473	0.1		4.85	0.547473	0.1		4.85	0.547473	0.1		4.85	0.547473	0.1		4.85	0.547473	0.1		4.85	0.547473	0.1		4.85	0.547473	0.1
4.8	0.547473	0.1		4.8	0.547473	0.1		4.8	0.547473	0.1		4.8	0.547473	0.1		4.8	0.547473	0.1		4.8	0.547473	0.1		4.8	0.547473	0.1
4.75	0.547473	0.1		4.75	0.547473	0.1		4.75	0.547473	0.1		4.75	0.547473	0.1		4.75	0.547473	0.1		4.75	0.547473	0.1		4.75	0.547473	0.1
4.7	0.547473	0.1		4.7	0.547473	0.1		4.7	0.547473	0.1		4.7	0.547473	0.1		4.7	0.547473	0.1		4.7	0.547473	0.1		4.7	0.547473	0.1
4.65	0.547473	0.1		4.65	0.547473	0.1		4.65	0.547473	0.1		4.65	0.547473	0.1		4.65	0.547473	0.1		4.65	0.547473	0.1		4.65	0.547473	0.1
4.6	0.547473	0.1		4.6	0.547473	0.1		4.6	0.547473	0.1		4.6	0.547473	0.1		4.6	0.547473	0.1		4.6	0.547473	0.1		4.6	0.547473	0.1
4.55	0.547473	0.1		4.55	0.547473	0.1		4.55	0.547473	0.1		4.55	0.547473	0.1		4.55	0.547473	0.1		4.55	0.547473	0.1		4.55	0.547473	0.1
4.5	0.547473	0.1		4.5	0.547473	0.1		4.5	0.547473	0.1		4.5	0.547473	0.1		4.5	0.547473	0.1		4.5	0.547473	0.1		4.5	0.547473	0.1
4.45	0.547473	0.1		4.45	0.547473	0.1		4.45	0.547473	0.1		4.45	0.547473	0.1		4.45	0.547473	0.1		4.45	0.547473	0.1		4.45	0.547473	0.1
4.4	0.547473	0.1		4.4	0.547473	0.1		4.4	0.547473	0.1		4.4	0.547473	0.1		4.4	0.547473	0.1		4.4	0.547473	0.1		4.4	0.547473	0.1
4.35	0.547473	0.1		4.35	0.547473	0.1		4.35	0.547473	0.1		4.35	0.547473	0.1		4.35	0.547473	0.1		4.35	0.547473	0.1		4.35	0.547473	0.1
4.3	0.547473	0.1		4.3	0.547473	0.1		4.3	0.547473	0.1		4.3	0.547473	0.1		4.3	0.547473	0.1		4.3	0.547473	0.1		4.3	0.547473	0.1
4.25	0.547473	0.1		4.25	0.547473	0.1		4.25	0.547473	0.1		4.25	0.547473	0.1		4.25	0.547473	0.1		4.25	0.547473	0.1		4.25	0.547473	0.1
4.2	0.547473	0.1		4.2	0.547473	0.1		4.2	0.547473	0.1		4.2	0.547473	0.1		4.2	0.547473	0.1		4.2	0.547473	0.1		4.2	0.547473	0.1
4.15	0.547473	0.1		4.15	0.547473	0.1		4.15	0.547473	0.1		4.15	0.547473	0.1		4.15	0.547473	0.1		4.15	0.547473	0.1		4.15	0.547473	0.1
4.1	0.547473	0.1		4.1	0.547473	0.1		4.1	0.547473	0.1		4.1	0.547473	0.1		4.1	0.547473	0.1		4.1	0.547473	0.1		4.1	0.547473	0.1
4.05	0.547473	0.1		4.05	0.547473	0.1		4.05	0.547473	0.1		4.05	0.547473	0.1		4.05	0.547473	0.1		4.05	0.547473	0.1		4.05	0.547473	0.1
4	0.547473	0.1		4	0.547473	0.1		4	0.547473	0.1		4	0.547473	0.1		4	0.547473	0.1		4	0.547473	0.1		4	0.547473	0.1
3.95	0.547473	0.1		3.95	0.547473	0.1		3.95	0.547473	0.1		3.95	0.547473	0.1		3.95	0.547473	0.1		3.95	0.547473	0.1		3.95	0.547473	0.1
3.9	0.547473	0.1		3.9	0.547473	0.1		3.9	0.547473	0.1		3.9	0.547473	0.1		3.9	0.547473	0.1		3.9	0.547473	0.1		3.9	0.547473	0.1
3.85	0.547473	0.1		3.85	0.547473	0.1		3.85	0.547473	0.1		3.85	0.547473	0.1		3.85	0.547473	0.1		3.85	0.547473	0.1		3.85	0.547473	0.1
3.8	0.547473	0.1		3.8	0.547473	0.1		3.8	0.547473	0.1		3.8	0.547473	0.1		3.8	0.547473	0.1		3.8	0.547473	0.1		3.8	0.547473	0.1
3.75	0.547473	0.1		3.75	0.547473	0.1		3.75	0.547473	0.1		3.75	0.547473	0.1		3.75	0.547473	0.1		3.75	0.547473	0.1		3.75	0.547473	0.1
3.7	0.547473	0.1		3.7	0.547473	0.1		3.7	0.547473	0.1		3.7	0.547473	0.1		3.7	0.547473	0.1		3.7	0.547473	0.1		3.7	0.547473	0.1
3.65	0.547473	0.1		3.65	0.547473	0.1		3.65	0.547473	0.1		3.65	0.547473	0.1		3.65	0.547473	0.1		3.65	0.547473	0.1		3.65	0.547473	0.1
3.6	0.547473	0.1		3.6	0.547473	0.1		3.6	0.547473	0.1		3.6	0.547473	0.1		3.6	0.547473	0.1		3.6	0.547473	0.1		3.6	0.547473	0.1
3.55	0.547473	0.1		3.55	0.547473	0.1		3.55	0.547473	0.1		3.55	0.547473	0.1		3.55	0.547473	0.1		3.55	0.547473	0.1		3.55	0.547473	0.1
3.5	0.547473	0.1		3.5	0.547473	0.1		3.5	0.547473	0.1		3.5	0.547473	0.1		3.5	0.547473	0.1		3.5	0.547473	0.1		3.5	0.547473	0.1
3.45	0.547473	0.1		3.45	0.547473	0.1		3.45	0.547473	0.1		3.45	0.547473	0.1		3.45	0.547473	0.1		3.45	0.547473	0.1		3.45	0.547473	0.1
3.4	0.547473	0.1		3.4	0.547473	0.1		3.4	0.547473	0.1		3.4	0.547473	0.1		3.4	0.547473	0.1		3.4	0.547473	0.1		3.4	0.547473	0.1
3.35	0.547473	0.1		3.35	0.547473	0.1		3.35	0.547473	0.1		3.35	0.547473	0.1		3.35	0.547473	0.1		3.35	0.547473	0.1		3.35	0.547473	0.1
3.3	0.547473	0.1		3.3	0.547473	0.1		3.3	0.547473	0.1		3.3	0.547473	0.1		3.3	0.547473	0.1		3.3	0.547473	0.1		3.3	0.553029	0.1
3.25	0.547473	0.1		3.25	0.547473	0.1		3.25	0.547473	0.1		3.25	0.553029	0.1		3.25	0.553029	0.1		3.25	0.553029	0.1		3.25	0.558584	0.1
3.2	0.547473	0.1		3.2	0.547473	0.1		3.2	0.553029	0.1		3.2	0.58668	0.1		3.2	0.58668	0.1		3.2	0.58668	0.1		3.2	0.58668	0.1
3.15	0.547473	0.1		3.15	0.553029	0.1		3.15	0.581124	0.1		3.15	0.602896	0.1		3.15	0.608451	0.1		3.15	0.608451	0.1		3.15	0.608451	0.1
3.1	0.547473	0.1		3.1	0.569854	0.1		3.1	0.614324	0.1		3.1	0.664809	0.1		3.1	0.670365	0.1		3.1	0.670365	0.1		3.1	0.670365	0.1
3.05	0.547473	0.1		3.05	0.614324	0.1		3.05	0.664809	0.1		3.05	0.687349	0.1		3.05	0.687349	0.1		3.05	0.698777	0.1		3.05	0.698777	0.1
3	0.592094	0.1		3	0.648134	0.1		3	0.68719	0.1		3	0.748486	0.1		3	0.759914	0.1		3	0.759914	0.1		3	0.754509	0.1
2.95	0.61988	0.1		2.95	0.692128	0.1		2.95	0.748644	0.1		2.95	0.770875	0.1		2.95	0.76532	0.1		2.95	0.770875	0.1		2.95	0.776589	0.1
2.9	0.664341	0.1		2.9	0.726255	0.1		2.9	0.776589	0.1		2.9	0.787859	0.1		2.9	0.793265	0.1		2.9	0.793265	0.1		2.9	0.782154	0.1
2.85	0.692445	0.1		2.85	0.7542	0.1		2.85	0.793265	0.1		2.85	0.815187	0.1		2.85	0.815345	0.1		2.85	0.798829	0.1		2.85	0.804234	0.1
2.8	0.726255	0.1		2.8	0.787859	0.1		2.8	0.815345	0.1		2.8	0.82106	0.1		2.8	0.82106	0.1		2.8	0.82106	0.1		2.8	0.82106	0.1
2.75	0.7542	0.1		2.75	0.815337	0.1		2.75	0.826456	0.1		2.75	0.832171	0.1		2.75	0.832329	0.1		2.75	0.832329	0.1		2.75	0.837885	0.1
2.7	0.804535	0.1		2.7	0.837417	0.1		2.7	0.848687	0.1		2.7	0.854402	0.1		2.7	0.854402	0.1		2.7	0.865513	0.1		2.7	0.848996	0.1
2.65	0.826915	0.1		2.65	0.854402	0.1		2.65	0.865671	0.1		2.65	0.865671	0.1		2.65	0.876782	0.1		2.65	0.876474	0.1		2.65	0.876474	0.1
2.6	0.848687	0.1		2.6	0.871227	0.1		2.6	0.865671	0.1		2.6	0.876632	0.1		2.6	0.882188	0.1		2.6	0.882188	0.1		2.6	0.876474	0.1
2.55	0.859807	0.1		2.55	0.882347	0.1		2.55	0.899013	0.1		2.55	0.898704	0.1		2.55	0.899013	0.1		2.55	0.893308	0.1		2.55	0.887902	0.1
2.5	0.871236	0.1		2.5	0.910283	0.1		2.5	0.898863	0.1		2.5	0.904419	0.1		2.5	0.898863	0.1		2.5	0.898863	0.1		2.5	0.893458	0.1
2.45	0.888061	0.1		2.45	0.915997	0.1		2.45	0.910133	0.1		2.45	0.904419	0.1		2.45	0.898863	0.1		2.45	0.898863	0.1		2.45	0.898863	0.1
2.4	0.904577	0.1		2.4	0.921712	0.1		2.4	0.921562	0.1		2.4	0.915538	0.1		2.4	0.898863	0.1		2.4	0.904577	0.1		2.4	0.904577	0.1
2.35	0.910292	0.1		2.35	0.921712	0.1		2.35	0.921562	0.1		2.35	0.915697	0.1		2.35	0.904577	0.1		2.35	0.909983	0.1		2.35	0.904577	0.1
2.3	0.932831	0.1		2.3	0.921712	0.1		2.3	0.926967	0.1		2.3	0.921411	0.1		2.3	0.915697	0.1		2.3	0.915697	0.1		2.3	0.915697	0.1
2.25	0.938546	0.1		2.25	0.921712	0.1		2.25	0.926967	0.1		2.25	0.921411	0.1		2.25	0.915697	0.1		2.25	0.921411	0.1		2.25	0.915697	0.1
2.2	0.943951	0.1		2.2	0.926967	0.1		2.2	0.921411	0.1		2.2	0.921411	0.1		2.2	0.927126	0.1		2.2	0.921411	0.1		2.2	0.921411	0.1
2.15	0.943951	0.1		2.15	0.926967	0.1		2.15	0.927126	0.1		2.15	0.921411	0.1		2.15	0.927435	0.1		2.15	0.92172	0.1		2.15	0.92172	0.1
2.1	0.943951	0.1		2.1	0.926967	0.1		2.1	0.938245	0.1		2.1	0.916006	0.1		2.1	0.927435	0.1		2.1	0.927435	0.1		2.1	0.927435	0.1
2.05	0.949356	0.1		2.05	0.938087	0.1		2.05	0.938245	0.1		2.05	0.93284	0.1		2.05	0.927435	0.1		2.05	0.927435	0.1		2.05	0.927435	0.1
2	0.955071	0.1		2	0.94396	0.1		2	0.938245	0.1		2	0.93284	0.1		2	0.927435	0.1		2	0.927435	0.1		2	0.927435	0.1
1.95	0.955071	0.1		1.95	0.949515	0.1		1.95	0.93284	0.1		1.95	0.93284	0.1		1.95	0.93284	0.1		1.95	0.93284	0.1		1.95	0.93284	0.1
1.9	0.955071	0.1		1.9	0.949515	0.1		1.9	0.93284	0.1		1.9	0.93284	0.1		1.9	0.938554	0.1		1.9	0.938554	0.1		1.9	0.938554	0.1
1.85	0.955071	0.1		1.85	0.949515	0.1		1.85	0.938554	0.1		1.85	0.93284	0.1		1.85	0.938554	0.1		1.85	0.938554	0.1		1.85	0.938554	0.1
1.8	0.955071	0.1		1.8	0.949824	0.1		1.8	0.938554	0.1		1.8	0.93284	0.1		1.8	0.944269	0.1		1.8	0.944269	0.1		1.8	0.944269	0.1
1.75	0.960626	0.1		1.75	0.949824	0.1		1.75	0.94411	0.1		1.75	0.938554	0.1		1.75	0.944269	0.1		1.75	0.944269	0.1		1.75	0.944269	0.1
1.7	0.960626	0.1		1.7	0.949824	0.1		1.7	0.949824	0.1		1.7	0.949674	0.1		1.7	0.944269	0.1		1.7	0.944269	0.1		1.7	0.944269	0.1
1.65	0.971746	0.1		1.65	0.949824	0.1		1.65	0.949824	0.1		1.65	0.949674	0.1		1.65	0.944269	0.1		1.65	0.944269	0.1		1.65	0.944269	0.1
1.6	0.971746	0.1		1.6	0.949824	0.1		1.6	0.949824	0.1		1.6	0.949674	0.1		1.6	0.949674	0.1		1.6	0.944269	0.1		1.6	0.949674	0.1
1.55	0.971746	0.1		1.55	0.949824	0.1		1.55	0.949824	0.1		1.55	0.949674	0.1		1.55	0.949674	0.1		1.55	0.944269	0.1		1.55	0.949674	0.1
1.5	0.971746	0.1		1.5	0.95523	0.1		1.5	0.949824	0.1		1.5	0.949674	0.1		1.5	0.949674	0.1		1.5	0.949674	0.1		1.5	0.949674	0.1
1.45	0.966341	0.1		1.45	0.95523	0.1		1.45	0.949824	0.1		1.45	0.949674	0.1		1.45	0.949674	0.1		1.45	0.949674	0.1		1.45	0.949674	0.1
1.4	0.966341	0.1		1.4	0.95523	0.1		1.4	0.949824	0.1		1.4	0.949674	0.1		1.4	0.949674	0.1		1.4	0.949674	0.1		1.4	0.949674	0.1
1.35	0.966341	0.1		1.35	0.95523	0.1		1.35	0.95523	0.1		1.35	0.949674	0.1		1.35	0.944118	0.1		1.35	0.944118	0.1		1.35	0.944118	0.1
1.3	0.966341	0.1		1.3	0.95523	0.1		1.3	0.95523	0.1		1.3	0.949674	0.1		1.3	0.944118	0.1		1.3	0.944118	0.1		1.3	0.944118	0.1
1.25	0.966341	0.1		1.25	0.95523	0.1		1.25	0.95523	0.1		1.25	0.944118	0.1		1.25	0.944118	0.1		1.25	0.944118	0.1		1.25	0.944118	0.1
1.2	0.966341	0.1		1.2	0.95523	0.1		1.2	0.95523	0.1		1.2	0.944118	0.1		1.2	0.944118	0.1		1.2	0.944118	0.1		1.2	0.944118	0.1
1.15	0.966341	0.1		1.15	0.95523	0.1		1.15	0.95523	0.1		1.15	0.944118	0.1		1.15	0.944118	0.1		1.15	0.944118	0.1		1.15	0.944118	0.1
1.1	0.966341	0.1		1.1	0.95523	0.1		1.1	0.95523	0.1		1.1	0.949674	0.1		1.1	0.944118	0.1		1.1	0.944118	0.1		1.1	0.944118	0.1
1.05	0.966341	0.1		1.05	0.95523	0.1		1.05	0.95523	0.1		1.05	0.949674	0.1		1.05	0.944118	0.1		1.05	0.944118	0.1		1.05	0.944118	0.1
1	0.960785	0.1		1	0.95523	0.1		1	0.95523	0.1		1	0.949674	0.1		1	0.944118	0.1		1	0.944118	0.1		1	0.944118	0.1
0.95	0.960785	0.1		0.95	0.95523	0.1		0.95	0.95523	0.1		0.95	0.949674	0.1		0.95	0.944118	0.1		0.95	0.944118	0.1		0.95	0.944118	0.1
0.9	0.960785	0.1		0.9	0.95523	0.1		0.9	0.95523	0.1		0.9	0.949674	0.1		0.9	0.944118	0.1		0.9	0.944118	0.1		0.9	0.944118	0.1
0.85	0.960785	0.1		0.85	0.95523	0.1		0.85	0.95523	0.1		0.85	0.949674	0.1		0.85	0.944118	0.1		0.85	0.944118	0.1		0.85	0.944118	0.1
0.8	0.960785	0.1		0.8	0.95523	0.1		0.8	0.95523	0.1		0.8	0.949674	0.1		0.8	0.944118	0.1		0.8	0.949674	0.1		0.8	0.944118	0.1
0.75	0.960785	0.1		0.75	0.95523	0.1		0.75	0.95523	0.1		0.75	0.949674	0.1		0.75	0.944118	0.1		0.75	0.949674	0.1		0.75	0.949674	0.1
0.7	0.960785	0.1		0.7	0.95523	0.1		0.7	0.95523	0.1		0.7	0.949674	0.1		0.7	0.944118	0.1		0.7	0.949674	0.1		0.7	0.949674	0.1
0.65	0.960785	0.1		0.65	0.95523	0.1		0.65	0.95523	0.1		0.65	0.949674	0.1		0.65	0.949674	0.1		0.65	0.949674	0.1		0.65	0.949674	0.1
0.6	0.960785	0.1		0.6	0.960785	0.1		0.6	0.95523	0.1		0.6	0.949674	0.1		0.6	0.949674	0.1		0.6	0.949674	0.1		0.6	0.949674	0.1
0.55	0.960785	0.1		0.55	0.960785	0.1		0.55	0.95523	0.1		0.55	0.949674	0.1		0.55	0.949674	0.1		0.55	0.949674	0.1		0.55	0.949674	0.1
0.5	0.960785	0.1		0.5	0.960785	0.1		0.5	0.95523	0.1		0.5	0.949674	0.1		0.5	0.949674	0.1		0.5	0.949674	0.1		0.5	0.949674	0.1
0.45	0.960785	0.1		0.45	0.960785	0.1		0.45	0.95523	0.1		0.45	0.95523	0.1		0.45	0.949674	0.1		0.45	0.949674	0.1		0.45	0.949674	0.1
0.4	0.960785	0.1		0.4	0.960785	0.1		0.4	0.95523	0.1		0.4	0.95523	0.1		0.4	0.949674	0.1		0.4	0.949674	0.1		0.4	0.95523	0.1
0.35	0.960785	0.1		0.35	0.960785	0.1		0.35	0.95523	0.1		0.35	0.95523	0.1		0.35	0.95523	0.1		0.35	0.95523	0.1		0.35	0.95523	0.1
0.3	0.966341	0.1		0.3	0.960785	0.1		0.3	0.95523	0.1		0.3	0.95523	0.1		0.3	0.95523	0.1		0.3	0.949674	0.1		0.3	0.95523	0.1
0.25	0.966341	0.1		0.25	0.966341	0.1		0.25	0.95523	0.1		0.25	0.95523	0.1		0.25	0.95523	0.1		0.25	0.949674	0.1		0.25	0.95523	0.1
0.2	0.966341	0.1		0.2	0.966341	0.1		0.2	0.95523	0.1		0.2	0.95523	0.1		0.2	0.95523	0.1		0.2	0.949674	0.1		0.2	0.95523	0.1
0.15	0.966341	0.1		0.15	0.966341	0.1		0.15	0.960785	0.1		0.15	0.95523	0.1		0.15	0.95523	0.1		0.15	0.949674	0.1		0.15	0.95523	0.1
0.1	0.966341	0.1		0.1	0.972055	0.1		0.1	0.966499	0.1		0.1	0.95523	0.1		0.1	0.95523	0.1		0.1	0.949674	0.1		0.1	0.95523	0.1
0.05	0.972055	0.1		0.05	0.972055	0.1		0.05	0.966499	0.1		0.05	0.95523	0.1		0.05	0.95523	0.1		0.05	0.949674	0.1		0.05	0.95523	0.1
0	0.960785	0.1		0	0.960935	0.1		0	0.949356	0.1		0	0.972055	0.1		0	0.94426	0.1		0	0.938704	0.1		0	0.944577	0.1
5	0.547473	0.2		5	0.547473	0.2		5	0.547473	0.2		5	0.547473	0.2		5	0.547473	0.2		5	0.547473	0.2		5	0.547473	0.2
4.95	0.547473	0.2		4.95	0.547473	0.2		4.95	0.547473	0.2		4.95	0.547473	0.2		4.95	0.547473	0.2		4.95	0.547473	0.2		4.95	0.547473	0.2
4.9	0.547473	0.2		4.9	0.547473	0.2		4.9	0.547473	0.2		4.9	0.547473	0.2		4.9	0.547473	0.2		4.9	0.547473	0.2		4.9	0.547473	0.2
4.85	0.547473	0.2		4.85	0.547473	0.2		4.85	0.547473	0.2		4.85	0.547473	0.2		4.85	0.547473	0.2		4.85	0.547473	0.2		4.85	0.547473	0.2
4.8	0.547473	0.2		4.8	0.547473	0.2		4.8	0.547473	0.2		4.8	0.547473	0.2		4.8	0.547473	0.2		4.8	0.547473	0.2		4.8	0.547473	0.2
4.75	0.547473	0.2		4.75	0.547473	0.2		4.75	0.547473	0.2		4.75	0.547473	0.2		4.75	0.547473	0.2		4.75	0.547473	0.2		4.75	0.547473	0.2
4.7	0.547473	0.2		4.7	0.547473	0.2		4.7	0.547473	0.2		4.7	0.547473	0.2		4.7	0.547473	0.2		4.7	0.547473	0.2		4.7	0.547473	0.2
4.65	0.547473	0.2		4.65	0.547473	0.2		4.65	0.547473	0.2		4.65	0.547473	0.2		4.65	0.547473	0.2		4.65	0.547473	0.2		4.65	0.547473	0.2
4.6	0.547473	0.2		4.6	0.547473	0.2		4.6	0.547473	0.2		4.6	0.547473	0.2		4.6	0.547473	0.2		4.6	0.547473	0.2		4.6	0.547473	0.2
4.55	0.547473	0.2		4.55	0.547473	0.2		4.55	0.547473	0.2		4.55	0.547473	0.2		4.55	0.547473	0.2		4.55	0.547473	0.2		4.55	0.547473	0.2
4.5	0.547473	0.2		4.5	0.547473	0.2		4.5	0.547473	0.2		4.5	0.547473	0.2		4.5	0.547473	0.2		4.5	0.547473	0.2		4.5	0.547473	0.2
4.45	0.547473	0.2		4.45	0.547473	0.2		4.45	0.547473	0.2		4.45	0.547473	0.2		4.45	0.547473	0.2		4.45	0.547473	0.2		4.45	0.547473	0.2
4.4	0.547473	0.2		4.4	0.547473	0.2		4.4	0.547473	0.2		4.4	0.547473	0.2		4.4	0.547473	0.2		4.4	0.547473	0.2		4.4	0.547473	0.2
4.35	0.547473	0.2		4.35	0.547473	0.2		4.35	0.547473	0.2		4.35	0.547473	0.2		4.35	0.547473	0.2		4.35	0.547473	0.2		4.35	0.547473	0.2
4.3	0.547473	0.2		4.3	0.547473	0.2		4.3	0.547473	0.2		4.3	0.547473	0.2		4.3	0.547473	0.2		4.3	0.547473	0.2		4.3	0.547473	0.2
4.25	0.547473	0.2		4.25	0.547473	0.2		4.25	0.547473	0.2		4.25	0.547473	0.2		4.25	0.547473	0.2		4.25	0.547473	0.2		4.25	0.547473	0.2
4.2	0.547473	0.2		4.2	0.547473	0.2		4.2	0.547473	0.2		4.2	0.547473	0.2		4.2	0.547473	0.2		4.2	0.547473	0.2		4.2	0.547473	0.2
4.15	0.547473	0.2		4.15	0.547473	0.2		4.15	0.547473	0.2		4.15	0.547473	0.2		4.15	0.547473	0.2		4.15	0.547473	0.2		4.15	0.547473	0.2
4.1	0.547473	0.2		4.1	0.547473	0.2		4.1	0.547473	0.2		4.1	0.547473	0.2		4.1	0.547473	0.2		4.1	0.547473	0.2		4.1	0.547473	0.2
4.05	0.547473	0.2		4.05	0.547473	0.2		4.05	0.547473	0.2		4.05	0.547473	0.2		4.05	0.547473	0.2		4.05	0.547473	0.2		4.05	0.547473	0.2
4	0.547473	0.2		4	0.547473	0.2		4	0.547473	0.2		4	0.547473	0.2		4	0.547473	0.2		4	0.547473	0.2		4	0.547473	0.2
3.95	0.547473	0.2		3.95	0.547473	0.2		3.95	0.547473	0.2		3.95	0.547473	0.2		3.95	0.547473	0.2		3.95	0.547473	0.2		3.95	0.547473	0.2
3.9	0.547473	0.2		3.9	0.547473	0.2		3.9	0.547473	0.2		3.9	0.547473	0.2		3.9	0.547473	0.2		3.9	0.547473	0.2		3.9	0.547473	0.2
3.85	0.547473	0.2		3.85	0.547473	0.2		3.85	0.547473	0.2		3.85	0.547473	0.2		3.85	0.547473	0.2		3.85	0.547473	0.2		3.85	0.547473	0.2
3.8	0.547473	0.2		3.8	0.547473	0.2		3.8	0.547473	0.2		3.8	0.547473	0.2		3.8	0.547473	0.2		3.8	0.547473	0.2		3.8	0.547473	0.2
3.75	0.547473	0.2		3.75	0.547473	0.2		3.75	0.547473	0.2		3.75	0.547473	0.2		3.75	0.547473	0.2		3.75	0.547473	0.2		3.75	0.547473	0.2
3.7	0.547473	0.2		3.7	0.547473	0.2		3.7	0.547473	0.2		3.7	0.547473	0.2		3.7	0.547473	0.2		3.7	0.547473	0.2		3.7	0.547473	0.2
3.65	0.547473	0.2		3.65	0.547473	0.2		3.65	0.547473	0.2		3.65	0.547473	0.2		3.65	0.547473	0.2		3.65	0.547473	0.2		3.65	0.547473	0.2
3.6	0.547473	0.2		3.6	0.547473	0.2		3.6	0.547473	0.2		3.6	0.547473	0.2		3.6	0.547473	0.2		3.6	0.547473	0.2		3.6	0.547473	0.2
3.55	0.547473	0.2		3.55	0.547473	0.2		3.55	0.547473	0.2		3.55	0.547473	0.2		3.55	0.547473	0.2		3.55	0.547473	0.2		3.55	0.547473	0.2
3.5	0.547473	0.2		3.5	0.547473	0.2		3.5	0.547473	0.2		3.5	0.547473	0.2		3.5	0.547473	0.2		3.5	0.547473	0.2		3.5	0.547473	0.2
3.45	0.547473	0.2		3.45	0.547473	0.2		3.45	0.547473	0.2		3.45	0.547473	0.2		3.45	0.547473	0.2		3.45	0.547473	0.2		3.45	0.547473	0.2
3.4	0.547473	0.2		3.4	0.547473	0.2		3.4	0.547473	0.2		3.4	0.547473	0.2		3.4	0.547473	0.2		3.4	0.547473	0.2		3.4	0.547473	0.2
3.35	0.547473	0.2		3.35	0.547473	0.2		3.35	0.547473	0.2		3.35	0.547473	0.2		3.35	0.547473	0.2		3.35	0.547473	0.2		3.35	0.547473	0.2
3.3	0.547473	0.2		3.3	0.547473	0.2		3.3	0.547473	0.2		3.3	0.547473	0.2		3.3	0.547473	0.2		3.3	0.547473	0.2		3.3	0.547473	0.2
3.25	0.547473	0.2		3.25	0.547473	0.2		3.25	0.547473	0.2		3.25	0.547473	0.2		3.25	0.547473	0.2		3.25	0.547473	0.2		3.25	0.547473	0.2
3.2	0.547473	0.2		3.2	0.547473	0.2		3.2	0.547473	0.2		3.2	0.547473	0.2		3.2	0.547473	0.2		3.2	0.547473	0.2		3.2	0.547473	0.2
3.15	0.547473	0.2		3.15	0.547473	0.2		3.15	0.547473	0.2		3.15	0.547473	0.2		3.15	0.547473	0.2		3.15	0.547473	0.2		3.15	0.547473	0.2
3.1	0.547473	0.2		3.1	0.547473	0.2		3.1	0.547473	0.2		3.1	0.547473	0.2		3.1	0.547473	0.2		3.1	0.547473	0.2		3.1	0.547473	0.2
3.05	0.547473	0.2		3.05	0.547473	0.2		3.05	0.547473	0.2		3.05	0.547473	0.2		3.05	0.547473	0.2		3.05	0.547473	0.2		3.05	0.547473	0.2
3	0.547473	0.2		3	0.547473	0.2		3	0.547473	0.2		3	0.547473	0.2		3	0.547473	0.2		3	0.547473	0.2		3	0.547473	0.2
2.95	0.547473	0.2		2.95	0.547473	0.2		2.95	0.547473	0.2		2.95	0.547473	0.2		2.95	0.547473	0.2		2.95	0.547473	0.2		2.95	0.547473	0.2
2.9	0.547473	0.2		2.9	0.547473	0.2		2.9	0.547473	0.2		2.9	0.547473	0.2		2.9	0.547473	0.2		2.9	0.547473	0.2		2.9	0.547473	0.2
2.85	0.547473	0.2		2.85	0.547473	0.2		2.85	0.547473	0.2		2.85	0.547473	0.2		2.85	0.547473	0.2		2.85	0.547473	0.2		2.85	0.547473	0.2
2.8	0.547473	0.2		2.8	0.547473	0.2		2.8	0.547473	0.2		2.8	0.547473	0.2		2.8	0.547473	0.2		2.8	0.547473	0.2		2.8	0.547473	0.2
2.75	0.547473	0.2		2.75	0.547473	0.2		2.75	0.547473	0.2		2.75	0.547473	0.2		2.75	0.547473	0.2		2.75	0.547473	0.2		2.75	0.547473	0.2
2.7	0.547473	0.2		2.7	0.547473	0.2		2.7	0.547473	0.2		2.7	0.547473	0.2		2.7	0.547473	0.2		2.7	0.547473	0.2		2.7	0.547473	0.2
2.65	0.547473	0.2		2.65	0.547473	0.2		2.65	0.547473	0.2		2.65	0.547473	0.2		2.65	0.547473	0.2		2.65	0.547473	0.2		2.65	0.547473	0.2
2.6	0.547473	0.2		2.6	0.547473	0.2		2.6	0.547473	0.2		2.6	0.547473	0.2		2.6	0.547473	0.2		2.6	0.547473	0.2		2.6	0.547473	0.2
2.55	0.547473	0.2		2.55	0.547473	0.2		2.55	0.547473	0.2		2.55	0.547473	0.2		2.55	0.547473	0.2		2.55	0.547473	0.2		2.55	0.547473	0.2
2.5	0.547473	0.2		2.5	0.547473	0.2		2.5	0.547473	0.2		2.5	0.547473	0.2		2.5	0.547473	0.2		2.5	0.547473	0.2		2.5	0.547473	0.2
2.45	0.547473	0.2		2.45	0.547473	0.2		2.45	0.547473	0.2		2.45	0.547473	0.2		2.45	0.547473	0.2		2.45	0.547473	0.2		2.45	0.547473	0.2
2.4	0.547473	0.2		2.4	0.547473	0.2		2.4	0.547473	0.2		2.4	0.547473	0.2		2.4	0.547473	0.2		2.4	0.547473	0.2		2.4	0.547473	0.2
2.35	0.547473	0.2		2.35	0.547473	0.2		2.35	0.547473	0.2		2.35	0.547473	0.2		2.35	0.547473	0.2		2.35	0.547473	0.2		2.35	0.547473	0.2
2.3	0.547473	0.2		2.3	0.547473	0.2		2.3	0.547473	0.2		2.3	0.547473	0.2		2.3	0.547473	0.2		2.3	0.547473	0.2		2.3	0.547473	0.2
2.25	0.547473	0.2		2.25	0.547473	0.2		2.25	0.547473	0.2		2.25	0.547473	0.2		2.25	0.547473	0.2		2.25	0.547473	0.2		2.25	0.547473	0.2
2.2	0.547473	0.2		2.2	0.547473	0.2		2.2	0.547473	0.2		2.2	0.547473	0.2		2.2	0.547473	0.2		2.2	0.547473	0.2		2.2	0.547473	0.2
2.15	0.547473	0.2		2.15	0.547473	0.2		2.15	0.547473	0.2		2.15	0.547473	0.2		2.15	0.547473	0.2		2.15	0.547473	0.2		2.15	0.547473	0.2
2.1	0.547473	0.2		2.1	0.547473	0.2		2.1	0.547473	0.2		2.1	0.547473	0.2		2.1	0.547473	0.2		2.1	0.547473	0.2		2.1	0.547473	0.2
2.05	0.547473	0.2		2.05	0.547473	0.2		2.05	0.547473	0.2		2.05	0.547473	0.2		2.05	0.547473	0.2		2.05	0.547473	0.2		2.05	0.547473	0.2
2	0.547473	0.2		2	0.547473	0.2		2	0.547473	0.2		2	0.547473	0.2		2	0.547473	0.2		2	0.547473	0.2		2	0.547473	0.2
1.95	0.547473	0.2		1.95	0.547473	0.2		1.95	0.547473	0.2		1.95	0.547473	0.2		1.95	0.547473	0.2		1.95	0.547473	0.2		1.95	0.547473	0.2
1.9	0.547473	0.2		1.9	0.547473	0.2		1.9	0.547473	0.2		1.9	0.547473	0.2		1.9	0.547473	0.2		1.9	0.547473	0.2		1.9	0.547473	0.2
1.85	0.547473	0.2		1.85	0.547473	0.2		1.85	0.547473	0.2		1.85	0.547473	0.2		1.85	0.547473	0.2		1.85	0.547473	0.2		1.85	0.547473	0.2
1.8	0.547473	0.2		1.8	0.547473	0.2		1.8	0.547473	0.2		1.8	0.547473	0.2		1.8	0.547473	0.2		1.8	0.547473	0.2		1.8	0.547473	0.2
1.75	0.547473	0.2		1.75	0.547473	0.2		1.75	0.547473	0.2		1.75	0.547473	0.2		1.75	0.547473	0.2		1.75	0.547473	0.2		1.75	0.547473	0.2
1.7	0.547473	0.2		1.7	0.547473	0.2		1.7	0.547473	0.2		1.7	0.547473	0.2		1.7	0.547473	0.2		1.7	0.547473	0.2		1.7	0.547473	0.2
1.65	0.547473	0.2		1.65	0.547473	0.2		1.65	0.569854	0.2		1.65	0.580965	0.2		1.65	0.580965	0.2		1.65	0.58668	0.2		1.65	0.58668	0.2
1.6	0.558434	0.2		1.6	0.614324	0.2		1.6	0.636864	0.2		1.6	0.653689	0.2		1.6	0.659404	0.2		1.6	0.659404	0.2		1.6	0.659404	0.2
1.55	0.652763	0.2		1.55	0.686572	0.2		1.55	0.726255	0.2		1.55	0.748486	0.2		1.55	0.76547	0.2		1.55	0.76547	0.2		1.55	0.76547	0.2
1.5	0.737842	0.2		1.5	0.771025	0.2		1.5	0.79867	0.2		1.5	0.804226	0.2		1.5	0.804226	0.2		1.5	0.804226	0.2		1.5	0.804226	0.2
1.45	0.815337	0.2		1.45	0.84329	0.2		1.45	0.843132	0.2		1.45	0.832171	0.2		1.45	0.832021	0.2		1.45	0.832021	0.2		1.45	0.826615	0.2
1.4	0.860116	0.2		1.4	0.876782	0.2		1.4	0.859957	0.2		1.4	0.848846	0.2		1.4	0.870918	0.2		1.4	0.865363	0.2		1.4	0.859648	0.2
1.35	0.882038	0.2		1.35	0.910133	0.2		1.35	0.898554	0.2		1.35	0.893308	0.2		1.35	0.893308	0.2		1.35	0.887752	0.2		1.35	0.882347	0.2
1.3	0.898863	0.2		1.3	0.915847	0.2		1.3	0.915538	0.2		1.3	0.915538	0.2		1.3	0.915538	0.2		1.3	0.909983	0.2		1.3	0.915538	0.2
1.25	0.904419	0.2		1.25	0.926958	0.2		1.25	0.921253	0.2		1.25	0.921253	0.2		1.25	0.915538	0.2		1.25	0.910133	0.2		1.25	0.915538	0.2
1.2	0.938237	0.2		1.2	0.932523	0.2		1.2	0.926967	0.2		1.2	0.921562	0.2		1.2	0.910292	0.2		1.2	0.916006	0.2		1.2	0.910292	0.2
1.15	0.949507	0.2		1.15	0.943642	0.2		1.15	0.932681	0.2		1.15	0.916006	0.2		1.15	0.92172	0.2		1.15	0.92172	0.2		1.15	0.92172	0.2
1.1	0.960626	0.2		1.1	0.949356	0.2		1.1	0.932681	0.2		1.1	0.927126	0.2		1.1	0.92172	0.2		1.1	0.92172	0.2		1.1	0.927126	0.2
1.05	0.960626	0.2		1.05	0.955071	0.2		1.05	0.938396	0.2		1.05	0.932681	0.2		1.05	0.93284	0.2		1.05	0.927126	0.2		1.05	0.927126	0.2
1	0.960626	0.2		1	0.955071	0.2		1	0.938396	0.2		1	0.943801	0.2		1	0.938554	0.2		1	0.93284	0.2		1	0.93284	0.2
0.95	0.960626	0.2		0.95	0.94411	0.2		0.95	0.94411	0.2		0.95	0.949515	0.2		0.95	0.938554	0.2		0.95	0.938554	0.2		0.95	0.94396	0.2
0.9	0.966341	0.2		0.9	0.94411	0.2		0.9	0.94411	0.2		0.9	0.949515	0.2		0.9	0.94411	0.2		0.9	0.938554	0.2		0.9	0.94396	0.2
0.85	0.966341	0.2		0.85	0.94411	0.2		0.85	0.94411	0.2		0.85	0.949515	0.2		0.85	0.949515	0.2		0.85	0.94411	0.2		0.85	0.94396	0.2
0.8	0.96619	0.2		0.8	0.95523	0.2		0.8	0.94411	0.2		0.8	0.94396	0.2		0.8	0.949674	0.2		0.8	0.949674	0.2		0.8	0.949674	0.2
0.75	0.96619	0.2		0.75	0.949674	0.2		0.75	0.94411	0.2		0.75	0.94396	0.2		0.75	0.949674	0.2		0.75	0.949674	0.2		0.75	0.944118	0.2
0.7	0.95523	0.2		0.7	0.949674	0.2		0.7	0.95523	0.2		0.7	0.949674	0.2		0.7	0.949674	0.2		0.7	0.949674	0.2		0.7	0.944118	0.2
0.65	0.949674	0.2		0.65	0.949674	0.2		0.65	0.95523	0.2		0.65	0.949674	0.2		0.65	0.949674	0.2		0.65	0.949674	0.2		0.65	0.949674	0.2
0.6	0.949674	0.2		0.6	0.949674	0.2		0.6	0.95523	0.2		0.6	0.949674	0.2		0.6	0.949674	0.2		0.6	0.949674	0.2		0.6	0.949674	0.2
0.55	0.949674	0.2		0.55	0.949674	0.2		0.55	0.95523	0.2		0.55	0.949674	0.2		0.55	0.949674	0.2		0.55	0.944269	0.2		0.55	0.944269	0.2
0.5	0.949674	0.2		0.5	0.949674	0.2		0.5	0.95523	0.2		0.5	0.949674	0.2		0.5	0.944269	0.2		0.5	0.944269	0.2		0.5	0.944269	0.2
0.45	0.949674	0.2		0.45	0.949674	0.2		0.45	0.95523	0.2		0.45	0.949674	0.2		0.45	0.944269	0.2		0.45	0.944269	0.2		0.45	0.944269	0.2
0.4	0.95523	0.2		0.4	0.949674	0.2		0.4	0.95523	0.2		0.4	0.949674	0.2		0.4	0.944269	0.2		0.4	0.944269	0.2		0.4	0.944269	0.2
0.35	0.95523	0.2		0.35	0.949674	0.2		0.35	0.95523	0.2		0.35	0.949674	0.2		0.35	0.944269	0.2		0.35	0.944269	0.2		0.35	0.944269	0.2
0.3	0.95523	0.2		0.3	0.95523	0.2		0.3	0.95523	0.2		0.3	0.949674	0.2		0.3	0.944269	0.2		0.3	0.944269	0.2		0.3	0.944269	0.2
0.25	0.960785	0.2		0.25	0.95523	0.2		0.25	0.95523	0.2		0.25	0.949674	0.2		0.25	0.944269	0.2		0.25	0.944269	0.2		0.25	0.944269	0.2
0.2	0.960785	0.2		0.2	0.95523	0.2		0.2	0.95523	0.2		0.2	0.949674	0.2		0.2	0.949674	0.2		0.2	0.944269	0.2		0.2	0.944269	0.2
0.15	0.960785	0.2		0.15	0.95523	0.2		0.15	0.95523	0.2		0.15	0.95523	0.2		0.15	0.95523	0.2		0.15	0.949824	0.2		0.15	0.949824	0.2
0.1	0.966341	0.2		0.1	0.960785	0.2		0.1	0.95523	0.2		0.1	0.95523	0.2		0.1	0.95523	0.2		0.1	0.95523	0.2		0.1	0.95523	0.2
0.05	0.966341	0.2		0.05	0.960785	0.2		0.05	0.960785	0.2		0.05	0.95523	0.2		0.05	0.95523	0.2		0.05	0.949674	0.2		0.05	0.95523	0.2
0	0.955071	0.2		0	0.95538	0.2		0	0.955221	0.2		0	0.961094	0.2		0	0.944419	0.2		0	0.944419	0.2		0	0.950133	0.2
5	0.547473	0.3		5	0.547473	0.3		5	0.547473	0.3		5	0.547473	0.3		5	0.547473	0.3		5	0.547473	0.3		5	0.547473	0.3
4.95	0.547473	0.3		4.95	0.547473	0.3		4.95	0.547473	0.3		4.95	0.547473	0.3		4.95	0.547473	0.3		4.95	0.547473	0.3		4.95	0.547473	0.3
4.9	0.547473	0.3		4.9	0.547473	0.3		4.9	0.547473	0.3		4.9	0.547473	0.3		4.9	0.547473	0.3		4.9	0.547473	0.3		4.9	0.547473	0.3
4.85	0.547473	0.3		4.85	0.547473	0.3		4.85	0.547473	0.3		4.85	0.547473	0.3		4.85	0.547473	0.3		4.85	0.547473	0.3		4.85	0.547473	0.3
4.8	0.547473	0.3		4.8	0.547473	0.3		4.8	0.547473	0.3		4.8	0.547473	0.3		4.8	0.547473	0.3		4.8	0.547473	0.3		4.8	0.547473	0.3
4.75	0.547473	0.3		4.75	0.547473	0.3		4.75	0.547473	0.3		4.75	0.547473	0.3		4.75	0.547473	0.3		4.75	0.547473	0.3		4.75	0.547473	0.3
4.7	0.547473	0.3		4.7	0.547473	0.3		4.7	0.547473	0.3		4.7	0.547473	0.3		4.7	0.547473	0.3		4.7	0.547473	0.3		4.7	0.547473	0.3
4.65	0.547473	0.3		4.65	0.547473	0.3		4.65	0.547473	0.3		4.65	0.547473	0.3		4.65	0.547473	0.3		4.65	0.547473	0.3		4.65	0.547473	0.3
4.6	0.547473	0.3		4.6	0.547473	0.3		4.6	0.547473	0.3		4.6	0.547473	0.3		4.6	0.547473	0.3		4.6	0.547473	0.3		4.6	0.547473	0.3
4.55	0.547473	0.3		4.55	0.547473	0.3		4.55	0.547473	0.3		4.55	0.547473	0.3		4.55	0.547473	0.3		4.55	0.547473	0.3		4.55	0.547473	0.3
4.5	0.547473	0.3		4.5	0.547473	0.3		4.5	0.547473	0.3		4.5	0.547473	0.3		4.5	0.547473	0.3		4.5	0.547473	0.3		4.5	0.547473	0.3
4.45	0.547473	0.3		4.45	0.547473	0.3		4.45	0.547473	0.3		4.45	0.547473	0.3		4.45	0.547473	0.3		4.45	0.547473	0.3		4.45	0.547473	0.3
4.4	0.547473	0.3		4.4	0.547473	0.3		4.4	0.547473	0.3		4.4	0.547473	0.3		4.4	0.547473	0.3		4.4	0.547473	0.3		4.4	0.547473	0.3
4.35	0.547473	0.3		4.35	0.547473	0.3		4.35	0.547473	0.3		4.35	0.547473	0.3		4.35	0.547473	0.3		4.35	0.547473	0.3		4.35	0.547473	0.3
4.3	0.547473	0.3		4.3	0.547473	0.3		4.3	0.547473	0.3		4.3	0.547473	0.3		4.3	0.547473	0.3		4.3	0.547473	0.3		4.3	0.547473	0.3
4.25	0.547473	0.3		4.25	0.547473	0.3		4.25	0.547473	0.3		4.25	0.547473	0.3		4.25	0.547473	0.3		4.25	0.547473	0.3		4.25	0.547473	0.3
4.2	0.547473	0.3		4.2	0.547473	0.3		4.2	0.547473	0.3		4.2	0.547473	0.3		4.2	0.547473	0.3		4.2	0.547473	0.3		4.2	0.547473	0.3
4.15	0.547473	0.3		4.15	0.547473	0.3		4.15	0.547473	0.3		4.15	0.547473	0.3		4.15	0.547473	0.3		4.15	0.547473	0.3		4.15	0.547473	0.3
4.1	0.547473	0.3		4.1	0.547473	0.3		4.1	0.547473	0.3		4.1	0.547473	0.3		4.1	0.547473	0.3		4.1	0.547473	0.3		4.1	0.547473	0.3
4.05	0.547473	0.3		4.05	0.547473	0.3		4.05	0.547473	0.3		4.05	0.547473	0.3		4.05	0.547473	0.3		4.05	0.547473	0.3		4.05	0.547473	0.3
4	0.547473	0.3		4	0.547473	0.3		4	0.547473	0.3		4	0.547473	0.3		4	0.547473	0.3		4	0.547473	0.3		4	0.547473	0.3
3.95	0.547473	0.3		3.95	0.547473	0.3		3.95	0.547473	0.3		3.95	0.547473	0.3		3.95	0.547473	0.3		3.95	0.547473	0.3		3.95	0.547473	0.3
3.9	0.547473	0.3		3.9	0.547473	0.3		3.9	0.547473	0.3		3.9	0.547473	0.3		3.9	0.547473	0.3		3.9	0.547473	0.3		3.9	0.547473	0.3
3.85	0.547473	0.3		3.85	0.547473	0.3		3.85	0.547473	0.3		3.85	0.547473	0.3		3.85	0.547473	0.3		3.85	0.547473	0.3		3.85	0.547473	0.3
3.8	0.547473	0.3		3.8	0.547473	0.3		3.8	0.547473	0.3		3.8	0.547473	0.3		3.8	0.547473	0.3		3.8	0.547473	0.3		3.8	0.547473	0.3
3.75	0.547473	0.3		3.75	0.547473	0.3		3.75	0.547473	0.3		3.75	0.547473	0.3		3.75	0.547473	0.3		3.75	0.547473	0.3		3.75	0.547473	0.3
3.7	0.547473	0.3		3.7	0.547473	0.3		3.7	0.547473	0.3		3.7	0.547473	0.3		3.7	0.547473	0.3		3.7	0.547473	0.3		3.7	0.547473	0.3
3.65	0.547473	0.3		3.65	0.547473	0.3		3.65	0.547473	0.3		3.65	0.547473	0.3		3.65	0.547473	0.3		3.65	0.547473	0.3		3.65	0.547473	0.3
3.6	0.547473	0.3		3.6	0.547473	0.3		3.6	0.547473	0.3		3.6	0.547473	0.3		3.6	0.547473	0.3		3.6	0.547473	0.3		3.6	0.547473	0.3
3.55	0.547473	0.3		3.55	0.547473	0.3		3.55	0.547473	0.3		3.55	0.547473	0.3		3.55	0.547473	0.3		3.55	0.547473	0.3		3.55	0.547473	0.3
3.5	0.547473	0.3		3.5	0.547473	0.3		3.5	0.547473	0.3		3.5	0.547473	0.3		3.5	0.547473	0.3		3.5	0.547473	0.3		3.5	0.547473	0.3
3.45	0.547473	0.3		3.45	0.547473	0.3		3.45	0.547473	0.3		3.45	0.547473	0.3		3.45	0.547473	0.3		3.45	0.547473	0.3		3.45	0.547473	0.3
3.4	0.547473	0.3		3.4	0.547473	0.3		3.4	0.547473	0.3		3.4	0.547473	0.3		3.4	0.547473	0.3		3.4	0.547473	0.3		3.4	0.547473	0.3
3.35	0.547473	0.3		3.35	0.547473	0.3		3.35	0.547473	0.3		3.35	0.547473	0.3		3.35	0.547473	0.3		3.35	0.547473	0.3		3.35	0.547473	0.3
3.3	0.547473	0.3		3.3	0.547473	0.3		3.3	0.547473	0.3		3.3	0.547473	0.3		3.3	0.547473	0.3		3.3	0.547473	0.3		3.3	0.547473	0.3
3.25	0.547473	0.3		3.25	0.547473	0.3		3.25	0.547473	0.3		3.25	0.547473	0.3		3.25	0.547473	0.3		3.25	0.547473	0.3		3.25	0.547473	0.3
3.2	0.547473	0.3		3.2	0.547473	0.3		3.2	0.547473	0.3		3.2	0.547473	0.3		3.2	0.547473	0.3		3.2	0.547473	0.3		3.2	0.547473	0.3
3.15	0.547473	0.3		3.15	0.547473	0.3		3.15	0.547473	0.3		3.15	0.547473	0.3		3.15	0.547473	0.3		3.15	0.547473	0.3		3.15	0.547473	0.3
3.1	0.547473	0.3		3.1	0.547473	0.3		3.1	0.547473	0.3		3.1	0.547473	0.3		3.1	0.547473	0.3		3.1	0.547473	0.3		3.1	0.547473	0.3
3.05	0.547473	0.3		3.05	0.547473	0.3		3.05	0.547473	0.3		3.05	0.547473	0.3		3.05	0.547473	0.3		3.05	0.547473	0.3		3.05	0.547473	0.3
3	0.547473	0.3		3	0.547473	0.3		3	0.547473	0.3		3	0.547473	0.3		3	0.547473	0.3		3	0.547473	0.3		3	0.547473	0.3
2.95	0.547473	0.3		2.95	0.547473	0.3		2.95	0.547473	0.3		2.95	0.547473	0.3		2.95	0.547473	0.3		2.95	0.547473	0.3		2.95	0.547473	0.3
2.9	0.547473	0.3		2.9	0.547473	0.3		2.9	0.547473	0.3		2.9	0.547473	0.3		2.9	0.547473	0.3		2.9	0.547473	0.3		2.9	0.547473	0.3
2.85	0.547473	0.3		2.85	0.547473	0.3		2.85	0.547473	0.3		2.85	0.547473	0.3		2.85	0.547473	0.3		2.85	0.547473	0.3		2.85	0.547473	0.3
2.8	0.547473	0.3		2.8	0.547473	0.3		2.8	0.547473	0.3		2.8	0.547473	0.3		2.8	0.547473	0.3		2.8	0.547473	0.3		2.8	0.547473	0.3
2.75	0.547473	0.3		2.75	0.547473	0.3		2.75	0.547473	0.3		2.75	0.547473	0.3		2.75	0.547473	0.3		2.75	0.547473	0.3		2.75	0.547473	0.3
2.7	0.547473	0.3		2.7	0.547473	0.3		2.7	0.547473	0.3		2.7	0.547473	0.3		2.7	0.547473	0.3		2.7	0.547473	0.3		2.7	0.547473	0.3
2.65	0.547473	0.3		2.65	0.547473	0.3		2.65	0.547473	0.3		2.65	0.547473	0.3		2.65	0.547473	0.3		2.65	0.547473	0.3		2.65	0.547473	0.3
2.6	0.547473	0.3		2.6	0.547473	0.3		2.6	0.547473	0.3		2.6	0.547473	0.3		2.6	0.547473	0.3		2.6	0.547473	0.3		2.6	0.547473	0.3
2.55	0.547473	0.3		2.55	0.547473	0.3		2.55	0.547473	0.3		2.55	0.547473	0.3		2.55	0.547473	0.3		2.55	0.547473	0.3		2.55	0.547473	0.3
2.5	0.547473	0.3		2.5	0.547473	0.3		2.5	0.547473	0.3		2.5	0.547473	0.3		2.5	0.547473	0.3		2.5	0.547473	0.3		2.5	0.547473	0.3
2.45	0.547473	0.3		2.45	0.547473	0.3		2.45	0.547473	0.3		2.45	0.547473	0.3		2.45	0.547473	0.3		2.45	0.547473	0.3		2.45	0.547473	0.3
2.4	0.547473	0.3		2.4	0.547473	0.3		2.4	0.547473	0.3		2.4	0.547473	0.3		2.4	0.547473	0.3		2.4	0.547473	0.3		2.4	0.547473	0.3
2.35	0.547473	0.3		2.35	0.547473	0.3		2.35	0.547473	0.3		2.35	0.547473	0.3		2.35	0.547473	0.3		2.35	0.547473	0.3		2.35	0.547473	0.3
2.3	0.547473	0.3		2.3	0.547473	0.3		2.3	0.547473	0.3		2.3	0.547473	0.3		2.3	0.547473	0.3		2.3	0.547473	0.3		2.3	0.547473	0.3
2.25	0.547473	0.3		2.25	0.547473	0.3		2.25	0.547473	0.3		2.25	0.547473	0.3		2.25	0.547473	0.3		2.25	0.547473	0.3		2.25	0.547473	0.3
2.2	0.547473	0.3		2.2	0.547473	0.3		2.2	0.547473	0.3		2.2	0.547473	0.3		2.2	0.547473	0.3		2.2	0.547473	0.3		2.2	0.547473	0.3
2.15	0.547473	0.3		2.15	0.547473	0.3		2.15	0.547473	0.3		2.15	0.547473	0.3		2.15	0.547473	0.3		2.15	0.547473	0.3		2.15	0.547473	0.3
2.1	0.547473	0.3		2.1	0.547473	0.3		2.1	0.547473	0.3		2.1	0.547473	0.3		2.1	0.547473	0.3		2.1	0.547473	0.3		2.1	0.547473	0.3
2.05	0.547473	0.3		2.05	0.547473	0.3		2.05	0.547473	0.3		2.05	0.547473	0.3		2.05	0.547473	0.3		2.05	0.547473	0.3		2.05	0.547473	0.3
2	0.547473	0.3		2	0.547473	0.3		2	0.547473	0.3		2	0.547473	0.3		2	0.547473	0.3		2	0.547473	0.3		2	0.547473	0.3
1.95	0.547473	0.3		1.95	0.547473	0.3		1.95	0.547473	0.3		1.95	0.547473	0.3		1.95	0.547473	0.3		1.95	0.547473	0.3		1.95	0.547473	0.3
1.9	0.547473	0.3		1.9	0.547473	0.3		1.9	0.547473	0.3		1.9	0.547473	0.3		1.9	0.547473	0.3		1.9	0.547473	0.3		1.9	0.547473	0.3
1.85	0.547473	0.3		1.85	0.547473	0.3		1.85	0.547473	0.3		1.85	0.547473	0.3		1.85	0.547473	0.3		1.85	0.547473	0.3		1.85	0.547473	0.3
1.8	0.547473	0.3		1.8	0.547473	0.3		1.8	0.547473	0.3		1.8	0.547473	0.3		1.8	0.547473	0.3		1.8	0.547473	0.3		1.8	0.547473	0.3
1.75	0.547473	0.3		1.75	0.547473	0.3		1.75	0.547473	0.3		1.75	0.547473	0.3		1.75	0.547473	0.3		1.75	0.547473	0.3		1.75	0.547473	0.3
1.7	0.547473	0.3		1.7	0.547473	0.3		1.7	0.547473	0.3		1.7	0.547473	0.3		1.7	0.547473	0.3		1.7	0.547473	0.3		1.7	0.547473	0.3
1.65	0.547473	0.3		1.65	0.547473	0.3		1.65	0.547473	0.3		1.65	0.547473	0.3		1.65	0.547473	0.3		1.65	0.547473	0.3		1.65	0.547473	0.3
1.6	0.547473	0.3		1.6	0.547473	0.3		1.6	0.547473	0.3		1.6	0.547473	0.3		1.6	0.547473	0.3		1.6	0.547473	0.3		1.6	0.547473	0.3
1.55	0.547473	0.3		1.55	0.547473	0.3		1.55	0.547473	0.3		1.55	0.547473	0.3		1.55	0.547473	0.3		1.55	0.547473	0.3		1.55	0.547473	0.3
1.5	0.547473	0.3		1.5	0.547473	0.3		1.5	0.547473	0.3		1.5	0.547473	0.3		1.5	0.547473	0.3		1.5	0.547473	0.3		1.5	0.547473	0.3
1.45	0.547473	0.3		1.45	0.547473	0.3		1.45	0.547473	0.3		1.45	0.547473	0.3		1.45	0.547473	0.3		1.45	0.547473	0.3		1.45	0.547473	0.3
1.4	0.547473	0.3		1.4	0.547473	0.3		1.4	0.547473	0.3		1.4	0.547473	0.3		1.4	0.547473	0.3		1.4	0.547473	0.3		1.4	0.547473	0.3
1.35	0.547473	0.3		1.35	0.547473	0.3		1.35	0.547473	0.3		1.35	0.547473	0.3		1.35	0.547473	0.3		1.35	0.547473	0.3		1.35	0.547473	0.3
1.3	0.547473	0.3		1.3	0.547473	0.3		1.3	0.547473	0.3		1.3	0.547473	0.3		1.3	0.547473	0.3		1.3	0.547473	0.3		1.3	0.547473	0.3
1.25	0.547473	0.3		1.25	0.547473	0.3		1.25	0.547473	0.3		1.25	0.547473	0.3		1.25	0.547473	0.3		1.25	0.547473	0.3		1.25	0.547473	0.3
1.2	0.547473	0.3		1.2	0.547473	0.3		1.2	0.547473	0.3		1.2	0.547473	0.3		1.2	0.547473	0.3		1.2	0.547473	0.3		1.2	0.547473	0.3
1.15	0.547473	0.3		1.15	0.547473	0.3		1.15	0.547473	0.3		1.15	0.547473	0.3		1.15	0.547473	0.3		1.15	0.547473	0.3		1.15	0.547473	0.3
1.1	0.553029	0.3		1.1	0.592085	0.3		1.1	0.614166	0.3		1.1	0.614166	0.3		1.1	0.60861	0.3		1.1	0.60861	0.3		1.1	0.60861	0.3
1.05	0.680699	0.3		1.05	0.709271	0.3		1.05	0.737366	0.3		1.05	0.748327	0.3		1.05	0.7542	0.3		1.05	0.7542	0.3		1.05	0.7542	0.3
1	0.80994	0.3		1	0.848846	0.3		1	0.837576	0.3		1	0.843132	0.3		1	0.826306	0.3		1	0.826306	0.3		1	0.826306	0.3
0.95	0.887593	0.3		0.95	0.904419	0.3		0.95	0.876474	0.3		0.95	0.870918	0.3		0.95	0.870918	0.3		0.95	0.870918	0.3		0.95	0.870918	0.3
0.9	0.898704	0.3		0.9	0.921403	0.3		0.9	0.915538	0.3		0.9	0.899022	0.3		0.9	0.893308	0.3		0.9	0.893308	0.3		0.9	0.893308	0.3
0.85	0.926808	0.3		0.85	0.926958	0.3		0.85	0.921094	0.3		0.85	0.921403	0.3		0.85	0.915847	0.3		0.85	0.915847	0.3		0.85	0.915847	0.3
0.8	0.938237	0.3		0.8	0.943642	0.3		0.8	0.932831	0.3		0.8	0.921403	0.3		0.8	0.927117	0.3		0.8	0.927117	0.3		0.8	0.921562	0.3
0.75	0.944101	0.3		0.75	0.949356	0.3		0.75	0.932681	0.3		0.75	0.949356	0.3		0.75	0.938396	0.3		0.75	0.938396	0.3		0.75	0.93284	0.3
0.7	0.955221	0.3		0.7	0.949665	0.3		0.7	0.94411	0.3		0.7	0.943801	0.3		0.7	0.949515	0.3		0.7	0.943801	0.3		0.7	0.943801	0.3
0.65	0.960935	0.3		0.65	0.949665	0.3		0.65	0.94411	0.3		0.65	0.949515	0.3		0.65	0.949515	0.3		0.65	0.949515	0.3		0.65	0.949515	0.3
0.6	0.95538	0.3		0.6	0.94396	0.3		0.6	0.94411	0.3		0.6	0.94396	0.3		0.6	0.94396	0.3		0.6	0.94396	0.3		0.6	0.949515	0.3
0.55	0.95538	0.3		0.55	0.94396	0.3		0.55	0.94411	0.3		0.55	0.94396	0.3		0.55	0.94396	0.3		0.55	0.94396	0.3		0.55	0.94396	0.3
0.5	0.95523	0.3		0.5	0.94396	0.3		0.5	0.949515	0.3		0.5	0.94396	0.3		0.5	0.94396	0.3		0.5	0.94396	0.3		0.5	0.938554	0.3
0.45	0.949824	0.3		0.45	0.949674	0.3		0.45	0.94396	0.3		0.45	0.94396	0.3		0.45	0.944269	0.3		0.45	0.944269	0.3		0.45	0.944269	0.3
0.4	0.944269	0.3		0.4	0.949674	0.3		0.4	0.949674	0.3		0.4	0.949674	0.3		0.4	0.944269	0.3		0.4	0.944269	0.3		0.4	0.944269	0.3
0.35	0.944269	0.3		0.35	0.949674	0.3		0.35	0.949674	0.3		0.35	0.944269	0.3		0.35	0.944269	0.3		0.35	0.944269	0.3		0.35	0.944269	0.3
0.3	0.944269	0.3		0.3	0.949674	0.3		0.3	0.944269	0.3		0.3	0.944269	0.3		0.3	0.944269	0.3		0.3	0.944269	0.3		0.3	0.944269	0.3
0.25	0.944269	0.3		0.25	0.949674	0.3		0.25	0.944269	0.3		0.25	0.944269	0.3		0.25	0.944269	0.3		0.25	0.944269	0.3		0.25	0.944269	0.3
0.2	0.949674	0.3		0.2	0.949674	0.3		0.2	0.949824	0.3		0.2	0.944269	0.3		0.2	0.944269	0.3		0.2	0.944269	0.3		0.2	0.944269	0.3
0.15	0.95523	0.3		0.15	0.95523	0.3		0.15	0.949824	0.3		0.15	0.949674	0.3		0.15	0.944269	0.3		0.15	0.944269	0.3		0.15	0.944269	0.3
0.1	0.95523	0.3		0.1	0.95523	0.3		0.1	0.95523	0.3		0.1	0.95523	0.3		0.1	0.949824	0.3		0.1	0.949824	0.3		0.1	0.949824	0.3
0.05	0.960785	0.3		0.05	0.960785	0.3		0.05	0.95523	0.3		0.05	0.95523	0.3		0.05	0.95523	0.3		0.05	0.949824	0.3		0.05	0.949824	0.3
0	0.955071	0.3		0	0.960935	0.3		0	0.943951	0.3		0	0.95538	0.3		0	0.950133	0.3		0	0.938704	0.3		0	0.950133	0.3
5	0.547473	0.4		5	0.547473	0.4		5	0.547473	0.4		5	0.547473	0.4		5	0.547473	0.4		5	0.547473	0.4		5	0.547473	0.4
4.95	0.547473	0.4		4.95	0.547473	0.4		4.95	0.547473	0.4		4.95	0.547473	0.4		4.95	0.547473	0.4		4.95	0.547473	0.4		4.95	0.547473	0.4
4.9	0.547473	0.4		4.9	0.547473	0.4		4.9	0.547473	0.4		4.9	0.547473	0.4		4.9	0.547473	0.4		4.9	0.547473	0.4		4.9	0.547473	0.4
4.85	0.547473	0.4		4.85	0.547473	0.4		4.85	0.547473	0.4		4.85	0.547473	0.4		4.85	0.547473	0.4		4.85	0.547473	0.4		4.85	0.547473	0.4
4.8	0.547473	0.4		4.8	0.547473	0.4		4.8	0.547473	0.4		4.8	0.547473	0.4		4.8	0.547473	0.4		4.8	0.547473	0.4		4.8	0.547473	0.4
4.75	0.547473	0.4		4.75	0.547473	0.4		4.75	0.547473	0.4		4.75	0.547473	0.4		4.75	0.547473	0.4		4.75	0.547473	0.4		4.75	0.547473	0.4
4.7	0.547473	0.4		4.7	0.547473	0.4		4.7	0.547473	0.4		4.7	0.547473	0.4		4.7	0.547473	0.4		4.7	0.547473	0.4		4.7	0.547473	0.4
4.65	0.547473	0.4		4.65	0.547473	0.4		4.65	0.547473	0.4		4.65	0.547473	0.4		4.65	0.547473	0.4		4.65	0.547473	0.4		4.65	0.547473	0.4
4.6	0.547473	0.4		4.6	0.547473	0.4		4.6	0.547473	0.4		4.6	0.547473	0.4		4.6	0.547473	0.4		4.6	0.547473	0.4		4.6	0.547473	0.4
4.55	0.547473	0.4		4.55	0.547473	0.4		4.55	0.547473	0.4		4.55	0.547473	0.4		4.55	0.547473	0.4		4.55	0.547473	0.4		4.55	0.547473	0.4
4.5	0.547473	0.4		4.5	0.547473	0.4		4.5	0.547473	0.4		4.5	0.547473	0.4		4.5	0.547473	0.4		4.5	0.547473	0.4		4.5	0.547473	0.4
4.45	0.547473	0.4		4.45	0.547473	0.4		4.45	0.547473	0.4		4.45	0.547473	0.4		4.45	0.547473	0.4		4.45	0.547473	0.4		4.45	0.547473	0.4
4.4	0.547473	0.4		4.4	0.547473	0.4		4.4	0.547473	0.4		4.4	0.547473	0.4		4.4	0.547473	0.4		4.4	0.547473	0.4		4.4	0.547473	0.4
4.35	0.547473	0.4		4.35	0.547473	0.4		4.35	0.547473	0.4		4.35	0.547473	0.4		4.35	0.547473	0.4		4.35	0.547473	0.4		4.35	0.547473	0.4
4.3	0.547473	0.4		4.3	0.547473	0.4		4.3	0.547473	0.4		4.3	0.547473	0.4		4.3	0.547473	0.4		4.3	0.547473	0.4		4.3	0.547473	0.4
4.25	0.547473	0.4		4.25	0.547473	0.4		4.25	0.547473	0.4		4.25	0.547473	0.4		4.25	0.547473	0.4		4.25	0.547473	0.4		4.25	0.547473	0.4
4.2	0.547473	0.4		4.2	0.547473	0.4		4.2	0.547473	0.4		4.2	0.547473	0.4		4.2	0.547473	0.4		4.2	0.547473	0.4		4.2	0.547473	0.4
4.15	0.547473	0.4		4.15	0.547473	0.4		4.15	0.547473	0.4		4.15	0.547473	0.4		4.15	0.547473	0.4		4.15	0.547473	0.4		4.15	0.547473	0.4
4.1	0.547473	0.4		4.1	0.547473	0.4		4.1	0.547473	0.4		4.1	0.547473	0.4		4.1	0.547473	0.4		4.1	0.547473	0.4		4.1	0.547473	0.4
4.05	0.547473	0.4		4.05	0.547473	0.4		4.05	0.547473	0.4		4.05	0.547473	0.4		4.05	0.547473	0.4		4.05	0.547473	0.4		4.05	0.547473	0.4
4	0.547473	0.4		4	0.547473	0.4		4	0.547473	0.4		4	0.547473	0.4		4	0.547473	0.4		4	0.547473	0.4		4	0.547473	0.4
3.95	0.547473	0.4		3.95	0.547473	0.4		3.95	0.547473	0.4		3.95	0.547473	0.4		3.95	0.547473	0.4		3.95	0.547473	0.4		3.95	0.547473	0.4
3.9	0.547473	0.4		3.9	0.547473	0.4		3.9	0.547473	0.4		3.9	0.547473	0.4		3.9	0.547473	0.4		3.9	0.547473	0.4		3.9	0.547473	0.4
3.85	0.547473	0.4		3.85	0.547473	0.4		3.85	0.547473	0.4		3.85	0.547473	0.4		3.85	0.547473	0.4		3.85	0.547473	0.4		3.85	0.547473	0.4
3.8	0.547473	0.4		3.8	0.547473	0.4		3.8	0.547473	0.4		3.8	0.547473	0.4		3.8	0.547473	0.4		3.8	0.547473	0.4		3.8	0.547473	0.4
3.75	0.547473	0.4		3.75	0.547473	0.4		3.75	0.547473	0.4		3.75	0.547473	0.4		3.75	0.547473	0.4		3.75	0.547473	0.4		3.75	0.547473	0.4
3.7	0.547473	0.4		3.7	0.547473	0.4		3.7	0.547473	0.4		3.7	0.547473	0.4		3.7	0.547473	0.4		3.7	0.547473	0.4		3.7	0.547473	0.4
3.65	0.547473	0.4		3.65	0.547473	0.4		3.65	0.547473	0.4		3.65	0.547473	0.4		3.65	0.547473	0.4		3.65	0.547473	0.4		3.65	0.547473	0.4
3.6	0.547473	0.4		3.6	0.547473	0.4		3.6	0.547473	0.4		3.6	0.547473	0.4		3.6	0.547473	0.4		3.6	0.547473	0.4		3.6	0.547473	0.4
3.55	0.547473	0.4		3.55	0.547473	0.4		3.55	0.547473	0.4		3.55	0.547473	0.4		3.55	0.547473	0.4		3.55	0.547473	0.4		3.55	0.547473	0.4
3.5	0.547473	0.4		3.5	0.547473	0.4		3.5	0.547473	0.4		3.5	0.547473	0.4		3.5	0.547473	0.4		3.5	0.547473	0.4		3.5	0.547473	0.4
3.45	0.547473	0.4		3.45	0.547473	0.4		3.45	0.547473	0.4		3.45	0.547473	0.4		3.45	0.547473	0.4		3.45	0.547473	0.4		3.45	0.547473	0.4
3.4	0.547473	0.4		3.4	0.547473	0.4		3.4	0.547473	0.4		3.4	0.547473	0.4		3.4	0.547473	0.4		3.4	0.547473	0.4		3.4	0.547473	0.4
3.35	0.547473	0.4		3.35	0.547473	0.4		3.35	0.547473	0.4		3.35	0.547473	0.4		3.35	0.547473	0.4		3.35	0.547473	0.4		3.35	0.547473	0.4
3.3	0.547473	0.4		3.3	0.547473	0.4		3.3	0.547473	0.4		3.3	0.547473	0.4		3.3	0.547473	0.4		3.3	0.547473	0.4		3.3	0.547473	0.4
3.25	0.547473	0.4		3.25	0.547473	0.4		3.25	0.547473	0.4		3.25	0.547473	0.4		3.25	0.547473	0.4		3.25	0.547473	0.4		3.25	0.547473	0.4
3.2	0.547473	0.4		3.2	0.547473	0.4		3.2	0.547473	0.4		3.2	0.547473	0.4		3.2	0.547473	0.4		3.2	0.547473	0.4		3.2	0.547473	0.4
3.15	0.547473	0.4		3.15	0.547473	0.4		3.15	0.547473	0.4		3.15	0.547473	0.4		3.15	0.547473	0.4		3.15	0.547473	0.4		3.15	0.547473	0.4
3.1	0.547473	0.4		3.1	0.547473	0.4		3.1	0.547473	0.4		3.1	0.547473	0.4		3.1	0.547473	0.4		3.1	0.547473	0.4		3.1	0.547473	0.4
3.05	0.547473	0.4		3.05	0.547473	0.4		3.05	0.547473	0.4		3.05	0.547473	0.4		3.05	0.547473	0.4		3.05	0.547473	0.4		3.05	0.547473	0.4
3	0.547473	0.4		3	0.547473	0.4		3	0.547473	0.4		3	0.547473	0.4		3	0.547473	0.4		3	0.547473	0.4		3	0.547473	0.4
2.95	0.547473	0.4		2.95	0.547473	0.4		2.95	0.547473	0.4		2.95	0.547473	0.4		2.95	0.547473	0.4		2.95	0.547473	0.4		2.95	0.547473	0.4
2.9	0.547473	0.4		2.9	0.547473	0.4		2.9	0.547473	0.4		2.9	0.547473	0.4		2.9	0.547473	0.4		2.9	0.547473	0.4		2.9	0.547473	0.4
2.85	0.547473	0.4		2.85	0.547473	0.4		2.85	0.547473	0.4		2.85	0.547473	0.4		2.85	0.547473	0.4		2.85	0.547473	0.4		2.85	0.547473	0.4
2.8	0.547473	0.4		2.8	0.547473	0.4		2.8	0.547473	0.4		2.8	0.547473	0.4		2.8	0.547473	0.4		2.8	0.547473	0.4		2.8	0.547473	0.4
2.75	0.547473	0.4		2.75	0.547473	0.4		2.75	0.547473	0.4		2.75	0.547473	0.4		2.75	0.547473	0.4		2.75	0.547473	0.4		2.75	0.547473	0.4
2.7	0.547473	0.4		2.7	0.547473	0.4		2.7	0.547473	0.4		2.7	0.547473	0.4		2.7	0.547473	0.4		2.7	0.547473	0.4		2.7	0.547473	0.4
2.65	0.547473	0.4		2.65	0.547473	0.4		2.65	0.547473	0.4		2.65	0.547473	0.4		2.65	0.547473	0.4		2.65	0.547473	0.4		2.65	0.547473	0.4
2.6	0.547473	0.4		2.6	0.547473	0.4		2.6	0.547473	0.4		2.6	0.547473	0.4		2.6	0.547473	0.4		2.6	0.547473	0.4		2.6	0.547473	0.4
2.55	0.547473	0.4		2.55	0.547473	0.4		2.55	0.547473	0.4		2.55	0.547473	0.4		2.55	0.547473	0.4		2.55	0.547473	0.4		2.55	0.547473	0.4
2.5	0.547473	0.4		2.5	0.547473	0.4		2.5	0.547473	0.4		2.5	0.547473	0.4		2.5	0.547473	0.4		2.5	0.547473	0.4		2.5	0.547473	0.4
2.45	0.547473	0.4		2.45	0.547473	0.4		2.45	0.547473	0.4		2.45	0.547473	0.4		2.45	0.547473	0.4		2.45	0.547473	0.4		2.45	0.547473	0.4
2.4	0.547473	0.4		2.4	0.547473	0.4		2.4	0.547473	0.4		2.4	0.547473	0.4		2.4	0.547473	0.4		2.4	0.547473	0.4		2.4	0.547473	0.4
2.35	0.547473	0.4		2.35	0.547473	0.4		2.35	0.547473	0.4		2.35	0.547473	0.4		2.35	0.547473	0.4		2.35	0.547473	0.4		2.35	0.547473	0.4
2.3	0.547473	0.4		2.3	0.547473	0.4		2.3	0.547473	0.4		2.3	0.547473	0.4		2.3	0.547473	0.4		2.3	0.547473	0.4		2.3	0.547473	0.4
2.25	0.547473	0.4		2.25	0.547473	0.4		2.25	0.547473	0.4		2.25	0.547473	0.4		2.25	0.547473	0.4		2.25	0.547473	0.4		2.25	0.547473	0.4
2.2	0.547473	0.4		2.2	0.547473	0.4		2.2	0.547473	0.4		2.2	0.547473	0.4		2.2	0.547473	0.4		2.2	0.547473	0.4		2.2	0.547473	0.4
2.15	0.547473	0.4		2.15	0.547473	0.4		2.15	0.547473	0.4		2.15	0.547473	0.4		2.15	0.547473	0.4		2.15	0.547473	0.4		2.15	0.547473	0.4
2.1	0.547473	0.4		2.1	0.547473	0.4		2.1	0.547473	0.4		2.1	0.547473	0.4		2.1	0.547473	0.4		2.1	0.547473	0.4		2.1	0.547473	0.4
2.05	0.547473	0.4		2.05	0.547473	0.4		2.05	0.547473	0.4		2.05	0.547473	0.4		2.05	0.547473	0.4		2.05	0.547473	0.4		2.05	0.547473	0.4
2	0.547473	0.4		2	0.547473	0.4		2	0.547473	0.4		2	0.547473	0.4		2	0.547473	0.4		2	0.547473	0.4		2	0.547473	0.4
1.95	0.547473	0.4		1.95	0.547473	0.4		1.95	0.547473	0.4		1.95	0.547473	0.4		1.95	0.547473	0.4		1.95	0.547473	0.4		1.95	0.547473	0.4
1.9	0.547473	0.4		1.9	0.547473	0.4		1.9	0.547473	0.4		1.9	0.547473	0.4		1.9	0.547473	0.4		1.9	0.547473	0.4		1.9	0.547473	0.4
1.85	0.547473	0.4		1.85	0.547473	0.4		1.85	0.547473	0.4		1.85	0.547473	0.4		1.85	0.547473	0.4		1.85	0.547473	0.4		1.85	0.547473	0.4
1.8	0.547473	0.4		1.8	0.547473	0.4		1.8	0.547473	0.4		1.8	0.547473	0.4		1.8	0.547473	0.4		1.8	0.547473	0.4		1.8	0.547473	0.4
1.75	0.547473	0.4		1.75	0.547473	0.4		1.75	0.547473	0.4		1.75	0.547473	0.4		1.75	0.547473	0.4		1.75	0.547473	0.4		1.75	0.547473	0.4
1.7	0.547473	0.4		1.7	0.547473	0.4		1.7	0.547473	0.4		1.7	0.547473	0.4		1.7	0.547473	0.4		1.7	0.547473	0.4		1.7	0.547473	0.4
1.65	0.547473	0.4		1.65	0.547473	0.4		1.65	0.547473	0.4		1.65	0.547473	0.4		1.65	0.547473	0.4		1.65	0.547473	0.4		1.65	0.547473	0.4
1.6	0.547473	0.4		1.6	0.547473	0.4		1.6	0.547473	0.4		1.6	0.547473	0.4		1.6	0.547473	0.4		1.6	0.547473	0.4		1.6	0.547473	0.4
1.55	0.547473	0.4		1.55	0.547473	0.4		1.55	0.547473	0.4		1.55	0.547473	0.4		1.55	0.547473	0.4		1.55	0.547473	0.4		1.55	0.547473	0.4
1.5	0.547473	0.4		1.5	0.547473	0.4		1.5	0.547473	0.4		1.5	0.547473	0.4		1.5	0.547473	0.4		1.5	0.547473	0.4		1.5	0.547473	0.4
1.45	0.547473	0.4		1.45	0.547473	0.4		1.45	0.547473	0.4		1.45	0.547473	0.4		1.45	0.547473	0.4		1.45	0.547473	0.4		1.45	0.547473	0.4
1.4	0.547473	0.4		1.4	0.547473	0.4		1.4	0.547473	0.4		1.4	0.547473	0.4		1.4	0.547473	0.4		1.4	0.547473	0.4		1.4	0.547473	0.4
1.35	0.547473	0.4		1.35	0.547473	0.4		1.35	0.547473	0.4		1.35	0.547473	0.4		1.35	0.547473	0.4		1.35	0.547473	0.4		1.35	0.547473	0.4
1.3	0.547473	0.4		1.3	0.547473	0.4		1.3	0.547473	0.4		1.3	0.547473	0.4		1.3	0.547473	0.4		1.3	0.547473	0.4		1.3	0.547473	0.4
1.25	0.547473	0.4		1.25	0.547473	0.4		1.25	0.547473	0.4		1.25	0.547473	0.4		1.25	0.547473	0.4		1.25	0.547473	0.4		1.25	0.547473	0.4
1.2	0.547473	0.4		1.2	0.547473	0.4		1.2	0.547473	0.4		1.2	0.547473	0.4		1.2	0.547473	0.4		1.2	0.547473	0.4		1.2	0.547473	0.4
1.15	0.547473	0.4		1.15	0.547473	0.4		1.15	0.547473	0.4		1.15	0.547473	0.4		1.15	0.547473	0.4		1.15	0.547473	0.4		1.15	0.547473	0.4
1.1	0.547473	0.4		1.1	0.547473	0.4		1.1	0.547473	0.4		1.1	0.547473	0.4		1.1	0.547473	0.4		1.1	0.547473	0.4		1.1	0.547473	0.4
1.05	0.547473	0.4		1.05	0.547473	0.4		1.05	0.547473	0.4		1.05	0.547473	0.4		1.05	0.547473	0.4		1.05	0.547473	0.4		1.05	0.547473	0.4
1	0.547473	0.4		1	0.547473	0.4		1	0.547473	0.4		1	0.547473	0.4		1	0.547473	0.4		1	0.547473	0.4		1	0.547473	0.4
0.95	0.547473	0.4		0.95	0.547473	0.4		0.95	0.547473	0.4		0.95	0.547473	0.4		0.95	0.547473	0.4		0.95	0.547473	0.4		0.95	0.547473	0.4
0.9	0.547473	0.4		0.9	0.547473	0.4		0.9	0.547473	0.4		0.9	0.547473	0.4		0.9	0.547473	0.4		0.9	0.547473	0.4		0.9	0.547473	0.4
0.85	0.547473	0.4		0.85	0.564299	0.4		0.85	0.57541	0.4		0.85	0.580965	0.4		0.85	0.580965	0.4		0.85	0.580965	0.4		0.85	0.580965	0.4
0.8	0.70293	0.4		0.8	0.714676	0.4		0.8	0.742771	0.4		0.8	0.742771	0.4		0.8	0.748486	0.4		0.8	0.748486	0.4		0.8	0.748486	0.4
0.75	0.84329	0.4		0.75	0.865354	0.4		0.75	0.854093	0.4		0.75	0.859648	0.4		0.75	0.854093	0.4		0.75	0.854093	0.4		0.75	0.854093	0.4
0.7	0.899013	0.4		0.7	0.915689	0.4		0.7	0.904569	0.4		0.7	0.887902	0.4		0.7	0.882188	0.4		0.7	0.876632	0.4		0.7	0.876632	0.4
0.65	0.921403	0.4		0.65	0.927117	0.4		0.65	0.921403	0.4		0.65	0.904728	0.4		0.65	0.910442	0.4		0.65	0.910442	0.4		0.65	0.910442	0.4
0.6	0.927276	0.4		0.6	0.932831	0.4		0.6	0.932523	0.4		0.6	0.937928	0.4		0.6	0.932523	0.4		0.6	0.932523	0.4		0.6	0.932523	0.4
0.55	0.927276	0.4		0.55	0.943801	0.4		0.55	0.943951	0.4		0.55	0.943951	0.4		0.55	0.949356	0.4		0.55	0.949356	0.4		0.55	0.943951	0.4
0.5	0.949665	0.4		0.5	0.949515	0.4		0.5	0.94411	0.4		0.5	0.94411	0.4		0.5	0.94411	0.4		0.5	0.94411	0.4		0.5	0.938396	0.4
0.45	0.95538	0.4		0.45	0.949515	0.4		0.45	0.94411	0.4		0.45	0.938554	0.4		0.45	0.938554	0.4		0.45	0.938554	0.4		0.45	0.938554	0.4
0.4	0.949824	0.4		0.4	0.94396	0.4		0.4	0.938554	0.4		0.4	0.938554	0.4		0.4	0.938554	0.4		0.4	0.938554	0.4		0.4	0.938554	0.4
0.35	0.949824	0.4		0.35	0.94396	0.4		0.35	0.938554	0.4		0.35	0.938554	0.4		0.35	0.938554	0.4		0.35	0.938554	0.4		0.35	0.938554	0.4
0.3	0.949824	0.4		0.3	0.949674	0.4		0.3	0.938554	0.4		0.3	0.938554	0.4		0.3	0.938554	0.4		0.3	0.944269	0.4		0.3	0.944269	0.4
0.25	0.944269	0.4		0.25	0.944269	0.4		0.25	0.944269	0.4		0.25	0.944269	0.4		0.25	0.944269	0.4		0.25	0.944269	0.4		0.25	0.944269	0.4
0.2	0.944269	0.4		0.2	0.944269	0.4		0.2	0.944269	0.4		0.2	0.944269	0.4		0.2	0.944269	0.4		0.2	0.944269	0.4		0.2	0.944269	0.4
0.15	0.944269	0.4		0.15	0.944269	0.4		0.15	0.949824	0.4		0.15	0.944269	0.4		0.15	0.944269	0.4		0.15	0.944269	0.4		0.15	0.944269	0.4
0.1	0.95523	0.4		0.1	0.95523	0.4		0.1	0.949824	0.4		0.1	0.95523	0.4		0.1	0.949824	0.4		0.1	0.949824	0.4		0.1	0.949824	0.4
0.05	0.960785	0.4		0.05	0.960785	0.4		0.05	0.960785	0.4		0.05	0.95523	0.4		0.05	0.949824	0.4		0.05	0.949824	0.4		0.05	0.949824	0.4
0	0.95538	0.4		0	0.95538	0.4		0	0.949665	0.4		0	0.95538	0.4		0	0.950133	0.4		0	0.938546	0.4		0	0.950133	0.4
5	0.547473	0.5		5	0.547473	0.5		5	0.547473	0.5		5	0.547473	0.5		5	0.547473	0.5		5	0.547473	0.5		5	0.547473	0.5
4.95	0.547473	0.5		4.95	0.547473	0.5		4.95	0.547473	0.5		4.95	0.547473	0.5		4.95	0.547473	0.5		4.95	0.547473	0.5		4.95	0.547473	0.5
4.9	0.547473	0.5		4.9	0.547473	0.5		4.9	0.547473	0.5		4.9	0.547473	0.5		4.9	0.547473	0.5		4.9	0.547473	0.5		4.9	0.547473	0.5
4.85	0.547473	0.5		4.85	0.547473	0.5		4.85	0.547473	0.5		4.85	0.547473	0.5		4.85	0.547473	0.5		4.85	0.547473	0.5		4.85	0.547473	0.5
4.8	0.547473	0.5		4.8	0.547473	0.5		4.8	0.547473	0.5		4.8	0.547473	0.5		4.8	0.547473	0.5		4.8	0.547473	0.5		4.8	0.547473	0.5
4.75	0.547473	0.5		4.75	0.547473	0.5		4.75	0.547473	0.5		4.75	0.547473	0.5		4.75	0.547473	0.5		4.75	0.547473	0.5		4.75	0.547473	0.5
4.7	0.547473	0.5		4.7	0.547473	0.5		4.7	0.547473	0.5		4.7	0.547473	0.5		4.7	0.547473	0.5		4.7	0.547473	0.5		4.7	0.547473	0.5
4.65	0.547473	0.5		4.65	0.547473	0.5		4.65	0.547473	0.5		4.65	0.547473	0.5		4.65	0.547473	0.5		4.65	0.547473	0.5		4.65	0.547473	0.5
4.6	0.547473	0.5		4.6	0.547473	0.5		4.6	0.547473	0.5		4.6	0.547473	0.5		4.6	0.547473	0.5		4.6	0.547473	0.5		4.6	0.547473	0.5
4.55	0.547473	0.5		4.55	0.547473	0.5		4.55	0.547473	0.5		4.55	0.547473	0.5		4.55	0.547473	0.5		4.55	0.547473	0.5		4.55	0.547473	0.5
4.5	0.547473	0.5		4.5	0.547473	0.5		4.5	0.547473	0.5		4.5	0.547473	0.5		4.5	0.547473	0.5		4.5	0.547473	0.5		4.5	0.547473	0.5
4.45	0.547473	0.5		4.45	0.547473	0.5		4.45	0.547473	0.5		4.45	0.547473	0.5		4.45	0.547473	0.5		4.45	0.547473	0.5		4.45	0.547473	0.5
4.4	0.547473	0.5		4.4	0.547473	0.5		4.4	0.547473	0.5		4.4	0.547473	0.5		4.4	0.547473	0.5		4.4	0.547473	0.5		4.4	0.547473	0.5
4.35	0.547473	0.5		4.35	0.547473	0.5		4.35	0.547473	0.5		4.35	0.547473	0.5		4.35	0.547473	0.5		4.35	0.547473	0.5		4.35	0.547473	0.5
4.3	0.547473	0.5		4.3	0.547473	0.5		4.3	0.547473	0.5		4.3	0.547473	0.5		4.3	0.547473	0.5		4.3	0.547473	0.5		4.3	0.547473	0.5
4.25	0.547473	0.5		4.25	0.547473	0.5		4.25	0.547473	0.5		4.25	0.547473	0.5		4.25	0.547473	0.5		4.25	0.547473	0.5		4.25	0.547473	0.5
4.2	0.547473	0.5		4.2	0.547473	0.5		4.2	0.547473	0.5		4.2	0.547473	0.5		4.2	0.547473	0.5		4.2	0.547473	0.5		4.2	0.547473	0.5
4.15	0.547473	0.5		4.15	0.547473	0.5		4.15	0.547473	0.5		4.15	0.547473	0.5		4.15	0.547473	0.5		4.15	0.547473	0.5		4.15	0.547473	0.5
4.1	0.547473	0.5		4.1	0.547473	0.5		4.1	0.547473	0.5		4.1	0.547473	0.5		4.1	0.547473	0.5		4.1	0.547473	0.5		4.1	0.547473	0.5
4.05	0.547473	0.5		4.05	0.547473	0.5		4.05	0.547473	0.5		4.05	0.547473	0.5		4.05	0.547473	0.5		4.05	0.547473	0.5		4.05	0.547473	0.5
4	0.547473	0.5		4	0.547473	0.5		4	0.547473	0.5		4	0.547473	0.5		4	0.547473	0.5		4	0.547473	0.5		4	0.547473	0.5
3.95	0.547473	0.5		3.95	0.547473	0.5		3.95	0.547473	0.5		3.95	0.547473	0.5		3.95	0.547473	0.5		3.95	0.547473	0.5		3.95	0.547473	0.5
3.9	0.547473	0.5		3.9	0.547473	0.5		3.9	0.547473	0.5		3.9	0.547473	0.5		3.9	0.547473	0.5		3.9	0.547473	0.5		3.9	0.547473	0.5
3.85	0.547473	0.5		3.85	0.547473	0.5		3.85	0.547473	0.5		3.85	0.547473	0.5		3.85	0.547473	0.5		3.85	0.547473	0.5		3.85	0.547473	0.5
3.8	0.547473	0.5		3.8	0.547473	0.5		3.8	0.547473	0.5		3.8	0.547473	0.5		3.8	0.547473	0.5		3.8	0.547473	0.5		3.8	0.547473	0.5
3.75	0.547473	0.5		3.75	0.547473	0.5		3.75	0.547473	0.5		3.75	0.547473	0.5		3.75	0.547473	0.5		3.75	0.547473	0.5		3.75	0.547473	0.5
3.7	0.547473	0.5		3.7	0.547473	0.5		3.7	0.547473	0.5		3.7	0.547473	0.5		3.7	0.547473	0.5		3.7	0.547473	0.5		3.7	0.547473	0.5
3.65	0.547473	0.5		3.65	0.547473	0.5		3.65	0.547473	0.5		3.65	0.547473	0.5		3.65	0.547473	0.5		3.65	0.547473	0.5		3.65	0.547473	0.5
3.6	0.547473	0.5		3.6	0.547473	0.5		3.6	0.547473	0.5		3.6	0.547473	0.5		3.6	0.547473	0.5		3.6	0.547473	0.5		3.6	0.547473	0.5
3.55	0.547473	0.5		3.55	0.547473	0.5		3.55	0.547473	0.5		3.55	0.547473	0.5		3.55	0.547473	0.5		3.55	0.547473	0.5		3.55	0.547473	0.5
3.5	0.547473	0.5		3.5	0.547473	0.5		3.5	0.547473	0.5		3.5	0.547473	0.5		3.5	0.547473	0.5		3.5	0.547473	0.5		3.5	0.547473	0.5
3.45	0.547473	0.5		3.45	0.547473	0.5		3.45	0.547473	0.5		3.45	0.547473	0.5		3.45	0.547473	0.5		3.45	0.547473	0.5		3.45	0.547473	0.5
3.4	0.547473	0.5		3.4	0.547473	0.5		3.4	0.547473	0.5		3.4	0.547473	0.5		3.4	0.547473	0.5		3.4	0.547473	0.5		3.4	0.547473	0.5
3.35	0.547473	0.5		3.35	0.547473	0.5		3.35	0.547473	0.5		3.35	0.547473	0.5		3.35	0.547473	0.5		3.35	0.547473	0.5		3.35	0.547473	0.5
3.3	0.547473	0.5		3.3	0.547473	0.5		3.3	0.547473	0.5		3.3	0.547473	0.5		3.3	0.547473	0.5		3.3	0.547473	0.5		3.3	0.547473	0.5
3.25	0.547473	0.5		3.25	0.547473	0.5		3.25	0.547473	0.5		3.25	0.547473	0.5		3.25	0.547473	0.5		3.25	0.547473	0.5		3.25	0.547473	0.5
3.2	0.547473	0.5		3.2	0.547473	0.5		3.2	0.547473	0.5		3.2	0.547473	0.5		3.2	0.547473	0.5		3.2	0.547473	0.5		3.2	0.547473	0.5
3.15	0.547473	0.5		3.15	0.547473	0.5		3.15	0.547473	0.5		3.15	0.547473	0.5		3.15	0.547473	0.5		3.15	0.547473	0.5		3.15	0.547473	0.5
3.1	0.547473	0.5		3.1	0.547473	0.5		3.1	0.547473	0.5		3.1	0.547473	0.5		3.1	0.547473	0.5		3.1	0.547473	0.5		3.1	0.547473	0.5
3.05	0.547473	0.5		3.05	0.547473	0.5		3.05	0.547473	0.5		3.05	0.547473	0.5		3.05	0.547473	0.5		3.05	0.547473	0.5		3.05	0.547473	0.5
3	0.547473	0.5		3	0.547473	0.5		3	0.547473	0.5		3	0.547473	0.5		3	0.547473	0.5		3	0.547473	0.5		3	0.547473	0.5
2.95	0.547473	0.5		2.95	0.547473	0.5		2.95	0.547473	0.5		2.95	0.547473	0.5		2.95	0.547473	0.5		2.95	0.547473	0.5		2.95	0.547473	0.5
2.9	0.547473	0.5		2.9	0.547473	0.5		2.9	0.547473	0.5		2.9	0.547473	0.5		2.9	0.547473	0.5		2.9	0.547473	0.5		2.9	0.547473	0.5
2.85	0.547473	0.5		2.85	0.547473	0.5		2.85	0.547473	0.5		2.85	0.547473	0.5		2.85	0.547473	0.5		2.85	0.547473	0.5		2.85	0.547473	0.5
2.8	0.547473	0.5		2.8	0.547473	0.5		2.8	0.547473	0.5		2.8	0.547473	0.5		2.8	0.547473	0.5		2.8	0.547473	0.5		2.8	0.547473	0.5
2.75	0.547473	0.5		2.75	0.547473	0.5		2.75	0.547473	0.5		2.75	0.547473	0.5		2.75	0.547473	0.5		2.75	0.547473	0.5		2.75	0.547473	0.5
2.7	0.547473	0.5		2.7	0.547473	0.5		2.7	0.547473	0.5		2.7	0.547473	0.5		2.7	0.547473	0.5		2.7	0.547473	0.5		2.7	0.547473	0.5
2.65	0.547473	0.5		2.65	0.547473	0.5		2.65	0.547473	0.5		2.65	0.547473	0.5		2.65	0.547473	0.5		2.65	0.547473	0.5		2.65	0.547473	0.5
2.6	0.547473	0.5		2.6	0.547473	0.5		2.6	0.547473	0.5		2.6	0.547473	0.5		2.6	0.547473	0.5		2.6	0.547473	0.5		2.6	0.547473	0.5
2.55	0.547473	0.5		2.55	0.547473	0.5		2.55	0.547473	0.5		2.55	0.547473	0.5		2.55	0.547473	0.5		2.55	0.547473	0.5		2.55	0.547473	0.5
2.5	0.547473	0.5		2.5	0.547473	0.5		2.5	0.547473	0.5		2.5	0.547473	0.5		2.5	0.547473	0.5		2.5	0.547473	0.5		2.5	0.547473	0.5
2.45	0.547473	0.5		2.45	0.547473	0.5		2.45	0.547473	0.5		2.45	0.547473	0.5		2.45	0.547473	0.5		2.45	0.547473	0.5		2.45	0.547473	0.5
2.4	0.547473	0.5		2.4	0.547473	0.5		2.4	0.547473	0.5		2.4	0.547473	0.5		2.4	0.547473	0.5		2.4	0.547473	0.5		2.4	0.547473	0.5
2.35	0.547473	0.5		2.35	0.547473	0.5		2.35	0.547473	0.5		2.35	0.547473	0.5		2.35	0.547473	0.5		2.35	0.547473	0.5		2.35	0.547473	0.5
2.3	0.547473	0.5		2.3	0.547473	0.5		2.3	0.547473	0.5		2.3	0.547473	0.5		2.3	0.547473	0.5		2.3	0.547473	0.5		2.3	0.547473	0.5
2.25	0.547473	0.5		2.25	0.547473	0.5		2.25	0.547473	0.5		2.25	0.547473	0.5		2.25	0.547473	0.5		2.25	0.547473	0.5		2.25	0.547473	0.5
2.2	0.547473	0.5		2.2	0.547473	0.5		2.2	0.547473	0.5		2.2	0.547473	0.5		2.2	0.547473	0.5		2.2	0.547473	0.5		2.2	0.547473	0.5
2.15	0.547473	0.5		2.15	0.547473	0.5		2.15	0.547473	0.5		2.15	0.547473	0.5		2.15	0.547473	0.5		2.15	0.547473	0.5		2.15	0.547473	0.5
2.1	0.547473	0.5		2.1	0.547473	0.5		2.1	0.547473	0.5		2.1	0.547473	0.5		2.1	0.547473	0.5		2.1	0.547473	0.5		2.1	0.547473	0.5
2.05	0.547473	0.5		2.05	0.547473	0.5		2.05	0.547473	0.5		2.05	0.547473	0.5		2.05	0.547473	0.5		2.05	0.547473	0.5		2.05	0.547473	0.5
2	0.547473	0.5		2	0.547473	0.5		2	0.547473	0.5		2	0.547473	0.5		2	0.547473	0.5		2	0.547473	0.5		2	0.547473	0.5
1.95	0.547473	0.5		1.95	0.547473	0.5		1.95	0.547473	0.5		1.95	0.547473	0.5		1.95	0.547473	0.5		1.95	0.547473	0.5		1.95	0.547473	0.5
1.9	0.547473	0.5		1.9	0.547473	0.5		1.9	0.547473	0.5		1.9	0.547473	0.5		1.9	0.547473	0.5		1.9	0.547473	0.5		1.9	0.547473	0.5
1.85	0.547473	0.5		1.85	0.547473	0.5		1.85	0.547473	0.5		1.85	0.547473	0.5		1.85	0.547473	0.5		1.85	0.547473	0.5		1.85	0.547473	0.5
1.8	0.547473	0.5		1.8	0.547473	0.5		1.8	0.547473	0.5		1.8	0.547473	0.5		1.8	0.547473	0.5		1.8	0.547473	0.5		1.8	0.547473	0.5
1.75	0.547473	0.5		1.75	0.547473	0.5		1.75	0.547473	0.5		1.75	0.547473	0.5		1.75	0.547473	0.5		1.75	0.547473	0.5		1.75	0.547473	0.5
1.7	0.547473	0.5		1.7	0.547473	0.5		1.7	0.547473	0.5		1.7	0.547473	0.5		1.7	0.547473	0.5		1.7	0.547473	0.5		1.7	0.547473	0.5
1.65	0.547473	0.5		1.65	0.547473	0.5		1.65	0.547473	0.5		1.65	0.547473	0.5		1.65	0.547473	0.5		1.65	0.547473	0.5		1.65	0.547473	0.5
1.6	0.547473	0.5		1.6	0.547473	0.5		1.6	0.547473	0.5		1.6	0.547473	0.5		1.6	0.547473	0.5		1.6	0.547473	0.5		1.6	0.547473	0.5
1.55	0.547473	0.5		1.55	0.547473	0.5		1.55	0.547473	0.5		1.55	0.547473	0.5		1.55	0.547473	0.5		1.55	0.547473	0.5		1.55	0.547473	0.5
1.5	0.547473	0.5		1.5	0.547473	0.5		1.5	0.547473	0.5		1.5	0.547473	0.5		1.5	0.547473	0.5		1.5	0.547473	0.5		1.5	0.547473	0.5
1.45	0.547473	0.5		1.45	0.547473	0.5		1.45	0.547473	0.5		1.45	0.547473	0.5		1.45	0.547473	0.5		1.45	0.547473	0.5		1.45	0.547473	0.5
1.4	0.547473	0.5		1.4	0.547473	0.5		1.4	0.547473	0.5		1.4	0.547473	0.5		1.4	0.547473	0.5		1.4	0.547473	0.5		1.4	0.547473	0.5
1.35	0.547473	0.5		1.35	0.547473	0.5		1.35	0.547473	0.5		1.35	0.547473	0.5		1.35	0.547473	0.5		1.35	0.547473	0.5		1.35	0.547473	0.5
1.3	0.547473	0.5		1.3	0.547473	0.5		1.3	0.547473	0.5		1.3	0.547473	0.5		1.3	0.547473	0.5		1.3	0.547473	0.5		1.3	0.547473	0.5
1.25	0.547473	0.5		1.25	0.547473	0.5		1.25	0.547473	0.5		1.25	0.547473	0.5		1.25	0.547473	0.5		1.25	0.547473	0.5		1.25	0.547473	0.5
1.2	0.547473	0.5		1.2	0.547473	0.5		1.2	0.547473	0.5		1.2	0.547473	0.5		1.2	0.547473	0.5		1.2	0.547473	0.5		1.2	0.547473	0.5
1.15	0.547473	0.5		1.15	0.547473	0.5		1.15	0.547473	0.5		1.15	0.547473	0.5		1.15	0.547473	0.5		1.15	0.547473	0.5		1.15	0.547473	0.5
1.1	0.547473	0.5		1.1	0.547473	0.5		1.1	0.547473	0.5		1.1	0.547473	0.5		1.1	0.547473	0.5		1.1	0.547473	0.5		1.1	0.547473	0.5
1.05	0.547473	0.5		1.05	0.547473	0.5		1.05	0.547473	0.5		1.05	0.547473	0.5		1.05	0.547473	0.5		1.05	0.547473	0.5		1.05	0.547473	0.5
1	0.547473	0.5		1	0.547473	0.5		1	0.547473	0.5		1	0.547473	0.5		1	0.547473	0.5		1	0.547473	0.5		1	0.547473	0.5
0.95	0.547473	0.5		0.95	0.547473	0.5		0.95	0.547473	0.5		0.95	0.547473	0.5		0.95	0.547473	0.5		0.95	0.547473	0.5		0.95	0.547473	0.5
0.9	0.547473	0.5		0.9	0.547473	0.5		0.9	0.547473	0.5		0.9	0.547473	0.5		0.9	0.547473	0.5		0.9	0.547473	0.5		0.9	0.547473	0.5
0.85	0.547473	0.5		0.85	0.547473	0.5		0.85	0.547473	0.5		0.85	0.547473	0.5		0.85	0.547473	0.5		0.85	0.547473	0.5		0.85	0.547473	0.5
0.8	0.547473	0.5		0.8	0.547473	0.5		0.8	0.547473	0.5		0.8	0.547473	0.5		0.8	0.547473	0.5		0.8	0.547473	0.5		0.8	0.547473	0.5
0.75	0.547473	0.5		0.75	0.547473	0.5		0.75	0.547473	0.5		0.75	0.547473	0.5		0.75	0.547473	0.5		0.75	0.547473	0.5		0.75	0.547473	0.5
0.7	0.547473	0.5		0.7	0.547473	0.5		0.7	0.547473	0.5		0.7	0.547473	0.5		0.7	0.547473	0.5		0.7	0.547473	0.5		0.7	0.547473	0.5
0.65	0.697533	0.5		0.65	0.720232	0.5		0.65	0.742771	0.5		0.65	0.742771	0.5		0.65	0.742771	0.5		0.65	0.742771	0.5		0.65	0.742771	0.5
0.6	0.871377	0.5		0.6	0.876624	0.5		0.6	0.876632	0.5		0.6	0.865513	0.5		0.6	0.854243	0.5		0.6	0.854243	0.5		0.6	0.854243	0.5
0.55	0.915847	0.5		0.55	0.921403	0.5		0.55	0.910592	0.5		0.55	0.893767	0.5		0.55	0.899481	0.5		0.55	0.899481	0.5		0.55	0.899481	0.5
0.5	0.921562	0.5		0.5	0.916156	0.5		0.5	0.921712	0.5		0.5	0.916156	0.5		0.5	0.916156	0.5		0.5	0.916156	0.5		0.5	0.916156	0.5
0.45	0.927276	0.5		0.45	0.927276	0.5		0.45	0.932523	0.5		0.45	0.932523	0.5		0.45	0.932523	0.5		0.45	0.932523	0.5		0.45	0.932523	0.5
0.4	0.938546	0.5		0.4	0.938396	0.5		0.4	0.94411	0.5		0.4	0.94411	0.5		0.4	0.938554	0.5		0.4	0.938554	0.5		0.4	0.938554	0.5
0.35	0.949665	0.5		0.35	0.94411	0.5		0.35	0.938554	0.5		0.35	0.938554	0.5		0.35	0.938554	0.5		0.35	0.938554	0.5		0.35	0.938554	0.5
0.3	0.949824	0.5		0.3	0.938554	0.5		0.3	0.938554	0.5		0.3	0.938554	0.5		0.3	0.938554	0.5		0.3	0.938554	0.5		0.3	0.938554	0.5
0.25	0.949824	0.5		0.25	0.938554	0.5		0.25	0.938554	0.5		0.25	0.938554	0.5		0.25	0.938554	0.5		0.25	0.938554	0.5		0.25	0.938554	0.5
0.2	0.949824	0.5		0.2	0.944269	0.5		0.2	0.944269	0.5		0.2	0.944269	0.5		0.2	0.944269	0.5		0.2	0.944269	0.5		0.2	0.944269	0.5
0.15	0.944269	0.5		0.15	0.944269	0.5		0.15	0.944269	0.5		0.15	0.944269	0.5		0.15	0.944269	0.5		0.15	0.944269	0.5		0.15	0.944269	0.5
0.1	0.944269	0.5		0.1	0.949824	0.5		0.1	0.949824	0.5		0.1	0.944269	0.5		0.1	0.944269	0.5		0.1	0.944269	0.5		0.1	0.944269	0.5
0.05	0.960785	0.5		0.05	0.95538	0.5		0.05	0.95538	0.5		0.05	0.95523	0.5		0.05	0.949824	0.5		0.05	0.949824	0.5		0.05	0.949824	0.5
0	0.955071	0.5		0	0.95538	0.5		0	0.94411	0.5		0	0.944569	0.5		0	0.950133	0.5		0	0.94426	0.5		0	0.950283	0.5
5	0.547473	0.6		5	0.547473	0.6		5	0.547473	0.6		5	0.547473	0.6		5	0.547473	0.6		5	0.547473	0.6		5	0.547473	0.6
4.95	0.547473	0.6		4.95	0.547473	0.6		4.95	0.547473	0.6		4.95	0.547473	0.6		4.95	0.547473	0.6		4.95	0.547473	0.6		4.95	0.547473	0.6
4.9	0.547473	0.6		4.9	0.547473	0.6		4.9	0.547473	0.6		4.9	0.547473	0.6		4.9	0.547473	0.6		4.9	0.547473	0.6		4.9	0.547473	0.6
4.85	0.547473	0.6		4.85	0.547473	0.6		4.85	0.547473	0.6		4.85	0.547473	0.6		4.85	0.547473	0.6		4.85	0.547473	0.6		4.85	0.547473	0.6
4.8	0.547473	0.6		4.8	0.547473	0.6		4.8	0.547473	0.6		4.8	0.547473	0.6		4.8	0.547473	0.6		4.8	0.547473	0.6		4.8	0.547473	0.6
4.75	0.547473	0.6		4.75	0.547473	0.6		4.75	0.547473	0.6		4.75	0.547473	0.6		4.75	0.547473	0.6		4.75	0.547473	0.6		4.75	0.547473	0.6
4.7	0.547473	0.6		4.7	0.547473	0.6		4.7	0.547473	0.6		4.7	0.547473	0.6		4.7	0.547473	0.6		4.7	0.547473	0.6		4.7	0.547473	0.6
4.65	0.547473	0.6		4.65	0.547473	0.6		4.65	0.547473	0.6		4.65	0.547473	0.6		4.65	0.547473	0.6		4.65	0.547473	0.6		4.65	0.547473	0.6
4.6	0.547473	0.6		4.6	0.547473	0.6		4.6	0.547473	0.6		4.6	0.547473	0.6		4.6	0.547473	0.6		4.6	0.547473	0.6		4.6	0.547473	0.6
4.55	0.547473	0.6		4.55	0.547473	0.6		4.55	0.547473	0.6		4.55	0.547473	0.6		4.55	0.547473	0.6		4.55	0.547473	0.6		4.55	0.547473	0.6
4.5	0.547473	0.6		4.5	0.547473	0.6		4.5	0.547473	0.6		4.5	0.547473	0.6		4.5	0.547473	0.6		4.5	0.547473	0.6		4.5	0.547473	0.6
4.45	0.547473	0.6		4.45	0.547473	0.6		4.45	0.547473	0.6		4.45	0.547473	0.6		4.45	0.547473	0.6		4.45	0.547473	0.6		4.45	0.547473	0.6
4.4	0.547473	0.6		4.4	0.547473	0.6		4.4	0.547473	0.6		4.4	0.547473	0.6		4.4	0.547473	0.6		4.4	0.547473	0.6		4.4	0.547473	0.6
4.35	0.547473	0.6		4.35	0.547473	0.6		4.35	0.547473	0.6		4.35	0.547473	0.6		4.35	0.547473	0.6		4.35	0.547473	0.6		4.35	0.547473	0.6
4.3	0.547473	0.6		4.3	0.547473	0.6		4.3	0.547473	0.6		4.3	0.547473	0.6		4.3	0.547473	0.6		4.3	0.547473	0.6		4.3	0.547473	0.6
4.25	0.547473	0.6		4.25	0.547473	0.6		4.25	0.547473	0.6		4.25	0.547473	0.6		4.25	0.547473	0.6		4.25	0.547473	0.6		4.25	0.547473	0.6
4.2	0.547473	0.6		4.2	0.547473	0.6		4.2	0.547473	0.6		4.2	0.547473	0.6		4.2	0.547473	0.6		4.2	0.547473	0.6		4.2	0.547473	0.6
4.15	0.547473	0.6		4.15	0.547473	0.6		4.15	0.547473	0.6		4.15	0.547473	0.6		4.15	0.547473	0.6		4.15	0.547473	0.6		4.15	0.547473	0.6
4.1	0.547473	0.6		4.1	0.547473	0.6		4.1	0.547473	0.6		4.1	0.547473	0.6		4.1	0.547473	0.6		4.1	0.547473	0.6		4.1	0.547473	0.6
4.05	0.547473	0.6		4.05	0.547473	0.6		4.05	0.547473	0.6		4.05	0.547473	0.6		4.05	0.547473	0.6		4.05	0.547473	0.6		4.05	0.547473	0.6
4	0.547473	0.6		4	0.547473	0.6		4	0.547473	0.6		4	0.547473	0.6		4	0.547473	0.6		4	0.547473	0.6		4	0.547473	0.6
3.95	0.547473	0.6		3.95	0.547473	0.6		3.95	0.547473	0.6		3.95	0.547473	0.6		3.95	0.547473	0.6		3.95	0.547473	0.6		3.95	0.547473	0.6
3.9	0.547473	0.6		3.9	0.547473	0.6		3.9	0.547473	0.6		3.9	0.547473	0.6		3.9	0.547473	0.6		3.9	0.547473	0.6		3.9	0.547473	0.6
3.85	0.547473	0.6		3.85	0.547473	0.6		3.85	0.547473	0.6		3.85	0.547473	0.6		3.85	0.547473	0.6		3.85	0.547473	0.6		3.85	0.547473	0.6
3.8	0.547473	0.6		3.8	0.547473	0.6		3.8	0.547473	0.6		3.8	0.547473	0.6		3.8	0.547473	0.6		3.8	0.547473	0.6		3.8	0.547473	0.6
3.75	0.547473	0.6		3.75	0.547473	0.6		3.75	0.547473	0.6		3.75	0.547473	0.6		3.75	0.547473	0.6		3.75	0.547473	0.6		3.75	0.547473	0.6
3.7	0.547473	0.6		3.7	0.547473	0.6		3.7	0.547473	0.6		3.7	0.547473	0.6		3.7	0.547473	0.6		3.7	0.547473	0.6		3.7	0.547473	0.6
3.65	0.547473	0.6		3.65	0.547473	0.6		3.65	0.547473	0.6		3.65	0.547473	0.6		3.65	0.547473	0.6		3.65	0.547473	0.6		3.65	0.547473	0.6
3.6	0.547473	0.6		3.6	0.547473	0.6		3.6	0.547473	0.6		3.6	0.547473	0.6		3.6	0.547473	0.6		3.6	0.547473	0.6		3.6	0.547473	0.6
3.55	0.547473	0.6		3.55	0.547473	0.6		3.55	0.547473	0.6		3.55	0.547473	0.6		3.55	0.547473	0.6		3.55	0.547473	0.6		3.55	0.547473	0.6
3.5	0.547473	0.6		3.5	0.547473	0.6		3.5	0.547473	0.6		3.5	0.547473	0.6		3.5	0.547473	0.6		3.5	0.547473	0.6		3.5	0.547473	0.6
3.45	0.547473	0.6		3.45	0.547473	0.6		3.45	0.547473	0.6		3.45	0.547473	0.6		3.45	0.547473	0.6		3.45	0.547473	0.6		3.45	0.547473	0.6
3.4	0.547473	0.6		3.4	0.547473	0.6		3.4	0.547473	0.6		3.4	0.547473	0.6		3.4	0.547473	0.6		3.4	0.547473	0.6		3.4	0.547473	0.6
3.35	0.547473	0.6		3.35	0.547473	0.6		3.35	0.547473	0.6		3.35	0.547473	0.6		3.35	0.547473	0.6		3.35	0.547473	0.6		3.35	0.547473	0.6
3.3	0.547473	0.6		3.3	0.547473	0.6		3.3	0.547473	0.6		3.3	0.547473	0.6		3.3	0.547473	0.6		3.3	0.547473	0.6		3.3	0.547473	0.6
3.25	0.547473	0.6		3.25	0.547473	0.6		3.25	0.547473	0.6		3.25	0.547473	0.6		3.25	0.547473	0.6		3.25	0.547473	0.6		3.25	0.547473	0.6
3.2	0.547473	0.6		3.2	0.547473	0.6		3.2	0.547473	0.6		3.2	0.547473	0.6		3.2	0.547473	0.6		3.2	0.547473	0.6		3.2	0.547473	0.6
3.15	0.547473	0.6		3.15	0.547473	0.6		3.15	0.547473	0.6		3.15	0.547473	0.6		3.15	0.547473	0.6		3.15	0.547473	0.6		3.15	0.547473	0.6
3.1	0.547473	0.6		3.1	0.547473	0.6		3.1	0.547473	0.6		3.1	0.547473	0.6		3.1	0.547473	0.6		3.1	0.547473	0.6		3.1	0.547473	0.6
3.05	0.547473	0.6		3.05	0.547473	0.6		3.05	0.547473	0.6		3.05	0.547473	0.6		3.05	0.547473	0.6		3.05	0.547473	0.6		3.05	0.547473	0.6
3	0.547473	0.6		3	0.547473	0.6		3	0.547473	0.6		3	0.547473	0.6		3	0.547473	0.6		3	0.547473	0.6		3	0.547473	0.6
2.95	0.547473	0.6		2.95	0.547473	0.6		2.95	0.547473	0.6		2.95	0.547473	0.6		2.95	0.547473	0.6		2.95	0.547473	0.6		2.95	0.547473	0.6
2.9	0.547473	0.6		2.9	0.547473	0.6		2.9	0.547473	0.6		2.9	0.547473	0.6		2.9	0.547473	0.6		2.9	0.547473	0.6		2.9	0.547473	0.6
2.85	0.547473	0.6		2.85	0.547473	0.6		2.85	0.547473	0.6		2.85	0.547473	0.6		2.85	0.547473	0.6		2.85	0.547473	0.6		2.85	0.547473	0.6
2.8	0.547473	0.6		2.8	0.547473	0.6		2.8	0.547473	0.6		2.8	0.547473	0.6		2.8	0.547473	0.6		2.8	0.547473	0.6		2.8	0.547473	0.6
2.75	0.547473	0.6		2.75	0.547473	0.6		2.75	0.547473	0.6		2.75	0.547473	0.6		2.75	0.547473	0.6		2.75	0.547473	0.6		2.75	0.547473	0.6
2.7	0.547473	0.6		2.7	0.547473	0.6		2.7	0.547473	0.6		2.7	0.547473	0.6		2.7	0.547473	0.6		2.7	0.547473	0.6		2.7	0.547473	0.6
2.65	0.547473	0.6		2.65	0.547473	0.6		2.65	0.547473	0.6		2.65	0.547473	0.6		2.65	0.547473	0.6		2.65	0.547473	0.6		2.65	0.547473	0.6
2.6	0.547473	0.6		2.6	0.547473	0.6		2.6	0.547473	0.6		2.6	0.547473	0.6		2.6	0.547473	0.6		2.6	0.547473	0.6		2.6	0.547473	0.6
2.55	0.547473	0.6		2.55	0.547473	0.6		2.55	0.547473	0.6		2.55	0.547473	0.6		2.55	0.547473	0.6		2.55	0.547473	0.6		2.55	0.547473	0.6
2.5	0.547473	0.6		2.5	0.547473	0.6		2.5	0.547473	0.6		2.5	0.547473	0.6		2.5	0.547473	0.6		2.5	0.547473	0.6		2.5	0.547473	0.6
2.45	0.547473	0.6		2.45	0.547473	0.6		2.45	0.547473	0.6		2.45	0.547473	0.6		2.45	0.547473	0.6		2.45	0.547473	0.6		2.45	0.547473	0.6
2.4	0.547473	0.6		2.4	0.547473	0.6		2.4	0.547473	0.6		2.4	0.547473	0.6		2.4	0.547473	0.6		2.4	0.547473	0.6		2.4	0.547473	0.6
2.35	0.547473	0.6		2.35	0.547473	0.6		2.35	0.547473	0.6		2.35	0.547473	0.6		2.35	0.547473	0.6		2.35	0.547473	0.6		2.35	0.547473	0.6
2.3	0.547473	0.6		2.3	0.547473	0.6		2.3	0.547473	0.6		2.3	0.547473	0.6		2.3	0.547473	0.6		2.3	0.547473	0.6		2.3	0.547473	0.6
2.25	0.547473	0.6		2.25	0.547473	0.6		2.25	0.547473	0.6		2.25	0.547473	0.6		2.25	0.547473	0.6		2.25	0.547473	0.6		2.25	0.547473	0.6
2.2	0.547473	0.6		2.2	0.547473	0.6		2.2	0.547473	0.6		2.2	0.547473	0.6		2.2	0.547473	0.6		2.2	0.547473	0.6		2.2	0.547473	0.6
2.15	0.547473	0.6		2.15	0.547473	0.6		2.15	0.547473	0.6		2.15	0.547473	0.6		2.15	0.547473	0.6		2.15	0.547473	0.6		2.15	0.547473	0.6
2.1	0.547473	0.6		2.1	0.547473	0.6		2.1	0.547473	0.6		2.1	0.547473	0.6		2.1	0.547473	0.6		2.1	0.547473	0.6		2.1	0.547473	0.6
2.05	0.547473	0.6		2.05	0.547473	0.6		2.05	0.547473	0.6		2.05	0.547473	0.6		2.05	0.547473	0.6		2.05	0.547473	0.6		2.05	0.547473	0.6
2	0.547473	0.6		2	0.547473	0.6		2	0.547473	0.6		2	0.547473	0.6		2	0.547473	0.6		2	0.547473	0.6		2	0.547473	0.6
1.95	0.547473	0.6		1.95	0.547473	0.6		1.95	0.547473	0.6		1.95	0.547473	0.6		1.95	0.547473	0.6		1.95	0.547473	0.6		1.95	0.547473	0.6
1.9	0.547473	0.6		1.9	0.547473	0.6		1.9	0.547473	0.6		1.9	0.547473	0.6		1.9	0.547473	0.6		1.9	0.547473	0.6		1.9	0.547473	0.6
1.85	0.547473	0.6		1.85	0.547473	0.6		1.85	0.547473	0.6		1.85	0.547473	0.6		1.85	0.547473	0.6		1.85	0.547473	0.6		1.85	0.547473	0.6
1.8	0.547473	0.6		1.8	0.547473	0.6		1.8	0.547473	0.6		1.8	0.547473	0.6		1.8	0.547473	0.6		1.8	0.547473	0.6		1.8	0.547473	0.6
1.75	0.547473	0.6		1.75	0.547473	0.6		1.75	0.547473	0.6		1.75	0.547473	0.6		1.75	0.547473	0.6		1.75	0.547473	0.6		1.75	0.547473	0.6
1.7	0.547473	0.6		1.7	0.547473	0.6		1.7	0.547473	0.6		1.7	0.547473	0.6		1.7	0.547473	0.6		1.7	0.547473	0.6		1.7	0.547473	0.6
1.65	0.547473	0.6		1.65	0.547473	0.6		1.65	0.547473	0.6		1.65	0.547473	0.6		1.65	0.547473	0.6		1.65	0.547473	0.6		1.65	0.547473	0.6
1.6	0.547473	0.6		1.6	0.547473	0.6		1.6	0.547473	0.6		1.6	0.547473	0.6		1.6	0.547473	0.6		1.6	0.547473	0.6		1.6	0.547473	0.6
1.55	0.547473	0.6		1.55	0.547473	0.6		1.55	0.547473	0.6		1.55	0.547473	0.6		1.55	0.547473	0.6		1.55	0.547473	0.6		1.55	0.547473	0.6
1.5	0.547473	0.6		1.5	0.547473	0.6		1.5	0.547473	0.6		1.5	0.547473	0.6		1.5	0.547473	0.6		1.5	0.547473	0.6		1.5	0.547473	0.6
1.45	0.547473	0.6		1.45	0.547473	0.6		1.45	0.547473	0.6		1.45	0.547473	0.6		1.45	0.547473	0.6		1.45	0.547473	0.6		1.45	0.547473	0.6
1.4	0.547473	0.6		1.4	0.547473	0.6		1.4	0.547473	0.6		1.4	0.547473	0.6		1.4	0.547473	0.6		1.4	0.547473	0.6		1.4	0.547473	0.6
1.35	0.547473	0.6		1.35	0.547473	0.6		1.35	0.547473	0.6		1.35	0.547473	0.6		1.35	0.547473	0.6		1.35	0.547473	0.6		1.35	0.547473	0.6
1.3	0.547473	0.6		1.3	0.547473	0.6		1.3	0.547473	0.6		1.3	0.547473	0.6		1.3	0.547473	0.6		1.3	0.547473	0.6		1.3	0.547473	0.6
1.25	0.547473	0.6		1.25	0.547473	0.6		1.25	0.547473	0.6		1.25	0.547473	0.6		1.25	0.547473	0.6		1.25	0.547473	0.6		1.25	0.547473	0.6
1.2	0.547473	0.6		1.2	0.547473	0.6		1.2	0.547473	0.6		1.2	0.547473	0.6		1.2	0.547473	0.6		1.2	0.547473	0.6		1.2	0.547473	0.6
1.15	0.547473	0.6		1.15	0.547473	0.6		1.15	0.547473	0.6		1.15	0.547473	0.6		1.15	0.547473	0.6		1.15	0.547473	0.6		1.15	0.547473	0.6
1.1	0.547473	0.6		1.1	0.547473	0.6		1.1	0.547473	0.6		1.1	0.547473	0.6		1.1	0.547473	0.6		1.1	0.547473	0.6		1.1	0.547473	0.6
1.05	0.547473	0.6		1.05	0.547473	0.6		1.05	0.547473	0.6		1.05	0.547473	0.6		1.05	0.547473	0.6		1.05	0.547473	0.6		1.05	0.547473	0.6
1	0.547473	0.6		1	0.547473	0.6		1	0.547473	0.6		1	0.547473	0.6		1	0.547473	0.6		1	0.547473	0.6		1	0.547473	0.6
0.95	0.547473	0.6		0.95	0.547473	0.6		0.95	0.547473	0.6		0.95	0.547473	0.6		0.95	0.547473	0.6		0.95	0.547473	0.6		0.95	0.547473	0.6
0.9	0.547473	0.6		0.9	0.547473	0.6		0.9	0.547473	0.6		0.9	0.547473	0.6		0.9	0.547473	0.6		0.9	0.547473	0.6		0.9	0.547473	0.6
0.85	0.547473	0.6		0.85	0.547473	0.6		0.85	0.547473	0.6		0.85	0.547473	0.6		0.85	0.547473	0.6		0.85	0.547473	0.6		0.85	0.547473	0.6
0.8	0.547473	0.6		0.8	0.547473	0.6		0.8	0.547473	0.6		0.8	0.547473	0.6		0.8	0.547473	0.6		0.8	0.547473	0.6		0.8	0.547473	0.6
0.75	0.547473	0.6		0.75	0.547473	0.6		0.75	0.547473	0.6		0.75	0.547473	0.6		0.75	0.547473	0.6		0.75	0.547473	0.6		0.75	0.547473	0.6
0.7	0.547473	0.6		0.7	0.547473	0.6		0.7	0.547473	0.6		0.7	0.547473	0.6		0.7	0.547473	0.6		0.7	0.547473	0.6		0.7	0.547473	0.6
0.65	0.547473	0.6		0.65	0.547473	0.6		0.65	0.547473	0.6		0.65	0.547473	0.6		0.65	0.547473	0.6		0.65	0.547473	0.6		0.65	0.547473	0.6
0.6	0.547473	0.6		0.6	0.547473	0.6		0.6	0.547473	0.6		0.6	0.547473	0.6		0.6	0.547473	0.6		0.6	0.547473	0.6		0.6	0.547473	0.6
0.55	0.686572	0.6		0.55	0.714835	0.6		0.55	0.725787	0.6		0.55	0.731343	0.6		0.55	0.737057	0.6		0.55	0.737057	0.6		0.55	0.737057	0.6
0.5	0.882338	0.6		0.5	0.899172	0.6		0.5	0.888052	0.6		0.5	0.876941	0.6		0.5	0.871386	0.6		0.5	0.871386	0.6		0.5	0.871386	0.6
0.45	0.915847	0.6		0.45	0.910442	0.6		0.45	0.915997	0.6		0.45	0.910442	0.6		0.45	0.910442	0.6		0.45	0.904886	0.6		0.45	0.904886	0.6
0.4	0.921562	0.6		0.4	0.916006	0.6		0.4	0.927117	0.6		0.4	0.921562	0.6		0.4	0.921562	0.6		0.4	0.921562	0.6		0.4	0.921562	0.6
0.35	0.93299	0.6		0.35	0.93299	0.6		0.35	0.938396	0.6		0.35	0.938396	0.6		0.35	0.938396	0.6		0.35	0.932681	0.6		0.35	0.932681	0.6
0.3	0.938546	0.6		0.3	0.938396	0.6		0.3	0.94411	0.6		0.3	0.94411	0.6		0.3	0.938554	0.6		0.3	0.938554	0.6		0.3	0.938554	0.6
0.25	0.949824	0.6		0.25	0.94411	0.6		0.25	0.938554	0.6		0.25	0.938554	0.6		0.25	0.938554	0.6		0.25	0.938554	0.6		0.25	0.938554	0.6
0.2	0.949824	0.6		0.2	0.94411	0.6		0.2	0.938554	0.6		0.2	0.938554	0.6		0.2	0.938554	0.6		0.2	0.938554	0.6		0.2	0.938554	0.6
0.15	0.949824	0.6		0.15	0.944269	0.6		0.15	0.944269	0.6		0.15	0.944269	0.6		0.15	0.944269	0.6		0.15	0.944269	0.6		0.15	0.944269	0.6
0.1	0.944269	0.6		0.1	0.944269	0.6		0.1	0.949824	0.6		0.1	0.944269	0.6		0.1	0.944269	0.6		0.1	0.944269	0.6		0.1	0.944269	0.6
0.05	0.95523	0.6		0.05	0.95538	0.6		0.05	0.95538	0.6		0.05	0.95523	0.6		0.05	0.949824	0.6		0.05	0.949824	0.6		0.05	0.949824	0.6
0	0.955071	0.6		0	0.960935	0.6		0	0.94411	0.6		0	0.944569	0.6		0	0.955689	0.6		0	0.944569	0.6		0	0.944569	0.6
5	0.547473	0.7		5	0.547473	0.7		5	0.547473	0.7		5	0.547473	0.7		5	0.547473	0.7		5	0.547473	0.7		5	0.547473	0.7
4.95	0.547473	0.7		4.95	0.547473	0.7		4.95	0.547473	0.7		4.95	0.547473	0.7		4.95	0.547473	0.7		4.95	0.547473	0.7		4.95	0.547473	0.7
4.9	0.547473	0.7		4.9	0.547473	0.7		4.9	0.547473	0.7		4.9	0.547473	0.7		4.9	0.547473	0.7		4.9	0.547473	0.7		4.9	0.547473	0.7
4.85	0.547473	0.7		4.85	0.547473	0.7		4.85	0.547473	0.7		4.85	0.547473	0.7		4.85	0.547473	0.7		4.85	0.547473	0.7		4.85	0.547473	0.7
4.8	0.547473	0.7		4.8	0.547473	0.7		4.8	0.547473	0.7		4.8	0.547473	0.7		4.8	0.547473	0.7		4.8	0.547473	0.7		4.8	0.547473	0.7
4.75	0.547473	0.7		4.75	0.547473	0.7		4.75	0.547473	0.7		4.75	0.547473	0.7		4.75	0.547473	0.7		4.75	0.547473	0.7		4.75	0.547473	0.7
4.7	0.547473	0.7		4.7	0.547473	0.7		4.7	0.547473	0.7		4.7	0.547473	0.7		4.7	0.547473	0.7		4.7	0.547473	0.7		4.7	0.547473	0.7
4.65	0.547473	0.7		4.65	0.547473	0.7		4.65	0.547473	0.7		4.65	0.547473	0.7		4.65	0.547473	0.7		4.65	0.547473	0.7		4.65	0.547473	0.7
4.6	0.547473	0.7		4.6	0.547473	0.7		4.6	0.547473	0.7		4.6	0.547473	0.7		4.6	0.547473	0.7		4.6	0.547473	0.7		4.6	0.547473	0.7
4.55	0.547473	0.7		4.55	0.547473	0.7		4.55	0.547473	0.7		4.55	0.547473	0.7		4.55	0.547473	0.7		4.55	0.547473	0.7		4.55	0.547473	0.7
4.5	0.547473	0.7		4.5	0.547473	0.7		4.5	0.547473	0.7		4.5	0.547473	0.7		4.5	0.547473	0.7		4.5	0.547473	0.7		4.5	0.547473	0.7
4.45	0.547473	0.7		4.45	0.547473	0.7		4.45	0.547473	0.7		4.45	0.547473	0.7		4.45	0.547473	0.7		4.45	0.547473	0.7		4.45	0.547473	0.7
4.4	0.547473	0.7		4.4	0.547473	0.7		4.4	0.547473	0.7		4.4	0.547473	0.7		4.4	0.547473	0.7		4.4	0.547473	0.7		4.4	0.547473	0.7
4.35	0.547473	0.7		4.35	0.547473	0.7		4.35	0.547473	0.7		4.35	0.547473	0.7		4.35	0.547473	0.7		4.35	0.547473	0.7		4.35	0.547473	0.7
4.3	0.547473	0.7		4.3	0.547473	0.7		4.3	0.547473	0.7		4.3	0.547473	0.7		4.3	0.547473	0.7		4.3	0.547473	0.7		4.3	0.547473	0.7
4.25	0.547473	0.7		4.25	0.547473	0.7		4.25	0.547473	0.7		4.25	0.547473	0.7		4.25	0.547473	0.7		4.25	0.547473	0.7		4.25	0.547473	0.7
4.2	0.547473	0.7		4.2	0.547473	0.7		4.2	0.547473	0.7		4.2	0.547473	0.7		4.2	0.547473	0.7		4.2	0.547473	0.7		4.2	0.547473	0.7
4.15	0.547473	0.7		4.15	0.547473	0.7		4.15	0.547473	0.7		4.15	0.547473	0.7		4.15	0.547473	0.7		4.15	0.547473	0.7		4.15	0.547473	0.7
4.1	0.547473	0.7		4.1	0.547473	0.7		4.1	0.547473	0.7		4.1	0.547473	0.7		4.1	0.547473	0.7		4.1	0.547473	0.7		4.1	0.547473	0.7
4.05	0.547473	0.7		4.05	0.547473	0.7		4.05	0.547473	0.7		4.05	0.547473	0.7		4.05	0.547473	0.7		4.05	0.547473	0.7		4.05	0.547473	0.7
4	0.547473	0.7		4	0.547473	0.7		4	0.547473	0.7		4	0.547473	0.7		4	0.547473	0.7		4	0.547473	0.7		4	0.547473	0.7
3.95	0.547473	0.7		3.95	0.547473	0.7		3.95	0.547473	0.7		3.95	0.547473	0.7		3.95	0.547473	0.7		3.95	0.547473	0.7		3.95	0.547473	0.7
3.9	0.547473	0.7		3.9	0.547473	0.7		3.9	0.547473	0.7		3.9	0.547473	0.7		3.9	0.547473	0.7		3.9	0.547473	0.7		3.9	0.547473	0.7
3.85	0.547473	0.7		3.85	0.547473	0.7		3.85	0.547473	0.7		3.85	0.547473	0.7		3.85	0.547473	0.7		3.85	0.547473	0.7		3.85	0.547473	0.7
3.8	0.547473	0.7		3.8	0.547473	0.7		3.8	0.547473	0.7		3.8	0.547473	0.7		3.8	0.547473	0.7		3.8	0.547473	0.7		3.8	0.547473	0.7
3.75	0.547473	0.7		3.75	0.547473	0.7		3.75	0.547473	0.7		3.75	0.547473	0.7		3.75	0.547473	0.7		3.75	0.547473	0.7		3.75	0.547473	0.7
3.7	0.547473	0.7		3.7	0.547473	0.7		3.7	0.547473	0.7		3.7	0.547473	0.7		3.7	0.547473	0.7		3.7	0.547473	0.7		3.7	0.547473	0.7
3.65	0.547473	0.7		3.65	0.547473	0.7		3.65	0.547473	0.7		3.65	0.547473	0.7		3.65	0.547473	0.7		3.65	0.547473	0.7		3.65	0.547473	0.7
3.6	0.547473	0.7		3.6	0.547473	0.7		3.6	0.547473	0.7		3.6	0.547473	0.7		3.6	0.547473	0.7		3.6	0.547473	0.7		3.6	0.547473	0.7
3.55	0.547473	0.7		3.55	0.547473	0.7		3.55	0.547473	0.7		3.55	0.547473	0.7		3.55	0.547473	0.7		3.55	0.547473	0.7		3.55	0.547473	0.7
3.5	0.547473	0.7		3.5	0.547473	0.7		3.5	0.547473	0.7		3.5	0.547473	0.7		3.5	0.547473	0.7		3.5	0.547473	0.7		3.5	0.547473	0.7
3.45	0.547473	0.7		3.45	0.547473	0.7		3.45	0.547473	0.7		3.45	0.547473	0.7		3.45	0.547473	0.7		3.45	0.547473	0.7		3.45	0.547473	0.7
3.4	0.547473	0.7		3.4	0.547473	0.7		3.4	0.547473	0.7		3.4	0.547473	0.7		3.4	0.547473	0.7		3.4	0.547473	0.7		3.4	0.547473	0.7
3.35	0.547473	0.7		3.35	0.547473	0.7		3.35	0.547473	0.7		3.35	0.547473	0.7		3.35	0.547473	0.7		3.35	0.547473	0.7		3.35	0.547473	0.7
3.3	0.547473	0.7		3.3	0.547473	0.7		3.3	0.547473	0.7		3.3	0.547473	0.7		3.3	0.547473	0.7		3.3	0.547473	0.7		3.3	0.547473	0.7
3.25	0.547473	0.7		3.25	0.547473	0.7		3.25	0.547473	0.7		3.25	0.547473	0.7		3.25	0.547473	0.7		3.25	0.547473	0.7		3.25	0.547473	0.7
3.2	0.547473	0.7		3.2	0.547473	0.7		3.2	0.547473	0.7		3.2	0.547473	0.7		3.2	0.547473	0.7		3.2	0.547473	0.7		3.2	0.547473	0.7
3.15	0.547473	0.7		3.15	0.547473	0.7		3.15	0.547473	0.7		3.15	0.547473	0.7		3.15	0.547473	0.7		3.15	0.547473	0.7		3.15	0.547473	0.7
3.1	0.547473	0.7		3.1	0.547473	0.7		3.1	0.547473	0.7		3.1	0.547473	0.7		3.1	0.547473	0.7		3.1	0.547473	0.7		3.1	0.547473	0.7
3.05	0.547473	0.7		3.05	0.547473	0.7		3.05	0.547473	0.7		3.05	0.547473	0.7		3.05	0.547473	0.7		3.05	0.547473	0.7		3.05	0.547473	0.7
3	0.547473	0.7		3	0.547473	0.7		3	0.547473	0.7		3	0.547473	0.7		3	0.547473	0.7		3	0.547473	0.7		3	0.547473	0.7
2.95	0.547473	0.7		2.95	0.547473	0.7		2.95	0.547473	0.7		2.95	0.547473	0.7		2.95	0.547473	0.7		2.95	0.547473	0.7		2.95	0.547473	0.7
2.9	0.547473	0.7		2.9	0.547473	0.7		2.9	0.547473	0.7		2.9	0.547473	0.7		2.9	0.547473	0.7		2.9	0.547473	0.7		2.9	0.547473	0.7
2.85	0.547473	0.7		2.85	0.547473	0.7		2.85	0.547473	0.7		2.85	0.547473	0.7		2.85	0.547473	0.7		2.85	0.547473	0.7		2.85	0.547473	0.7
2.8	0.547473	0.7		2.8	0.547473	0.7		2.8	0.547473	0.7		2.8	0.547473	0.7		2.8	0.547473	0.7		2.8	0.547473	0.7		2.8	0.547473	0.7
2.75	0.547473	0.7		2.75	0.547473	0.7		2.75	0.547473	0.7		2.75	0.547473	0.7		2.75	0.547473	0.7		2.75	0.547473	0.7		2.75	0.547473	0.7
2.7	0.547473	0.7		2.7	0.547473	0.7		2.7	0.547473	0.7		2.7	0.547473	0.7		2.7	0.547473	0.7		2.7	0.547473	0.7		2.7	0.547473	0.7
2.65	0.547473	0.7		2.65	0.547473	0.7		2.65	0.547473	0.7		2.65	0.547473	0.7		2.65	0.547473	0.7		2.65	0.547473	0.7		2.65	0.547473	0.7
2.6	0.547473	0.7		2.6	0.547473	0.7		2.6	0.547473	0.7		2.6	0.547473	0.7		2.6	0.547473	0.7		2.6	0.547473	0.7		2.6	0.547473	0.7
2.55	0.547473	0.7		2.55	0.547473	0.7		2.55	0.547473	0.7		2.55	0.547473	0.7		2.55	0.547473	0.7		2.55	0.547473	0.7		2.55	0.547473	0.7
2.5	0.547473	0.7		2.5	0.547473	0.7		2.5	0.547473	0.7		2.5	0.547473	0.7		2.5	0.547473	0.7		2.5	0.547473	0.7		2.5	0.547473	0.7
2.45	0.547473	0.7		2.45	0.547473	0.7		2.45	0.547473	0.7		2.45	0.547473	0.7		2.45	0.547473	0.7		2.45	0.547473	0.7		2.45	0.547473	0.7
2.4	0.547473	0.7		2.4	0.547473	0.7		2.4	0.547473	0.7		2.4	0.547473	0.7		2.4	0.547473	0.7		2.4	0.547473	0.7		2.4	0.547473	0.7
2.35	0.547473	0.7		2.35	0.547473	0.7		2.35	0.547473	0.7		2.35	0.547473	0.7		2.35	0.547473	0.7		2.35	0.547473	0.7		2.35	0.547473	0.7
2.3	0.547473	0.7		2.3	0.547473	0.7		2.3	0.547473	0.7		2.3	0.547473	0.7		2.3	0.547473	0.7		2.3	0.547473	0.7		2.3	0.547473	0.7
2.25	0.547473	0.7		2.25	0.547473	0.7		2.25	0.547473	0.7		2.25	0.547473	0.7		2.25	0.547473	0.7		2.25	0.547473	0.7		2.25	0.547473	0.7
2.2	0.547473	0.7		2.2	0.547473	0.7		2.2	0.547473	0.7		2.2	0.547473	0.7		2.2	0.547473	0.7		2.2	0.547473	0.7		2.2	0.547473	0.7
2.15	0.547473	0.7		2.15	0.547473	0.7		2.15	0.547473	0.7		2.15	0.547473	0.7		2.15	0.547473	0.7		2.15	0.547473	0.7		2.15	0.547473	0.7
2.1	0.547473	0.7		2.1	0.547473	0.7		2.1	0.547473	0.7		2.1	0.547473	0.7		2.1	0.547473	0.7		2.1	0.547473	0.7		2.1	0.547473	0.7
2.05	0.547473	0.7		2.05	0.547473	0.7		2.05	0.547473	0.7		2.05	0.547473	0.7		2.05	0.547473	0.7		2.05	0.547473	0.7		2.05	0.547473	0.7
2	0.547473	0.7		2	0.547473	0.7		2	0.547473	0.7		2	0.547473	0.7		2	0.547473	0.7		2	0.547473	0.7		2	0.547473	0.7
1.95	0.547473	0.7		1.95	0.547473	0.7		1.95	0.547473	0.7		1.95	0.547473	0.7		1.95	0.547473	0.7		1.95	0.547473	0.7		1.95	0.547473	0.7
1.9	0.547473	0.7		1.9	0.547473	0.7		1.9	0.547473	0.7		1.9	0.547473	0.7		1.9	0.547473	0.7		1.9	0.547473	0.7		1.9	0.547473	0.7
1.85	0.547473	0.7		1.85	0.547473	0.7		1.85	0.547473	0.7		1.85	0.547473	0.7		1.85	0.547473	0.7		1.85	0.547473	0.7		1.85	0.547473	0.7
1.8	0.547473	0.7		1.8	0.547473	0.7		1.8	0.547473	0.7		1.8	0.547473	0.7		1.8	0.547473	0.7		1.8	0.547473	0.7		1.8	0.547473	0.7
1.75	0.547473	0.7		1.75	0.547473	0.7		1.75	0.547473	0.7		1.75	0.547473	0.7		1.75	0.547473	0.7		1.75	0.547473	0.7		1.75	0.547473	0.7
1.7	0.547473	0.7		1.7	0.547473	0.7		1.7	0.547473	0.7		1.7	0.547473	0.7		1.7	0.547473	0.7		1.7	0.547473	0.7		1.7	0.547473	0.7
1.65	0.547473	0.7		1.65	0.547473	0.7		1.65	0.547473	0.7		1.65	0.547473	0.7		1.65	0.547473	0.7		1.65	0.547473	0.7		1.65	0.547473	0.7
1.6	0.547473	0.7		1.6	0.547473	0.7		1.6	0.547473	0.7		1.6	0.547473	0.7		1.6	0.547473	0.7		1.6	0.547473	0.7		1.6	0.547473	0.7
1.55	0.547473	0.7		1.55	0.547473	0.7		1.55	0.547473	0.7		1.55	0.547473	0.7		1.55	0.547473	0.7		1.55	0.547473	0.7		1.55	0.547473	0.7
1.5	0.547473	0.7		1.5	0.547473	0.7		1.5	0.547473	0.7		1.5	0.547473	0.7		1.5	0.547473	0.7		1.5	0.547473	0.7		1.5	0.547473	0.7
1.45	0.547473	0.7		1.45	0.547473	0.7		1.45	0.547473	0.7		1.45	0.547473	0.7		1.45	0.547473	0.7		1.45	0.547473	0.7		1.45	0.547473	0.7
1.4	0.547473	0.7		1.4	0.547473	0.7		1.4	0.547473	0.7		1.4	0.547473	0.7		1.4	0.547473	0.7		1.4	0.547473	0.7		1.4	0.547473	0.7
1.35	0.547473	0.7		1.35	0.547473	0.7		1.35	0.547473	0.7		1.35	0.547473	0.7		1.35	0.547473	0.7		1.35	0.547473	0.7		1.35	0.547473	0.7
1.3	0.547473	0.7		1.3	0.547473	0.7		1.3	0.547473	0.7		1.3	0.547473	0.7		1.3	0.547473	0.7		1.3	0.547473	0.7		1.3	0.547473	0.7
1.25	0.547473	0.7		1.25	0.547473	0.7		1.25	0.547473	0.7		1.25	0.547473	0.7		1.25	0.547473	0.7		1.25	0.547473	0.7		1.25	0.547473	0.7
1.2	0.547473	0.7		1.2	0.547473	0.7		1.2	0.547473	0.7		1.2	0.547473	0.7		1.2	0.547473	0.7		1.2	0.547473	0.7		1.2	0.547473	0.7
1.15	0.547473	0.7		1.15	0.547473	0.7		1.15	0.547473	0.7		1.15	0.547473	0.7		1.15	0.547473	0.7		1.15	0.547473	0.7		1.15	0.547473	0.7
1.1	0.547473	0.7		1.1	0.547473	0.7		1.1	0.547473	0.7		1.1	0.547473	0.7		1.1	0.547473	0.7		1.1	0.547473	0.7		1.1	0.547473	0.7
1.05	0.547473	0.7		1.05	0.547473	0.7		1.05	0.547473	0.7		1.05	0.547473	0.7		1.05	0.547473	0.7		1.05	0.547473	0.7		1.05	0.547473	0.7
1	0.547473	0.7		1	0.547473	0.7		1	0.547473	0.7		1	0.547473	0.7		1	0.547473	0.7		1	0.547473	0.7		1	0.547473	0.7
0.95	0.547473	0.7		0.95	0.547473	0.7		0.95	0.547473	0.7		0.95	0.547473	0.7		0.95	0.547473	0.7		0.95	0.547473	0.7		0.95	0.547473	0.7
0.9	0.547473	0.7		0.9	0.547473	0.7		0.9	0.547473	0.7		0.9	0.547473	0.7		0.9	0.547473	0.7		0.9	0.547473	0.7		0.9	0.547473	0.7
0.85	0.547473	0.7		0.85	0.547473	0.7		0.85	0.547473	0.7		0.85	0.547473	0.7		0.85	0.547473	0.7		0.85	0.547473	0.7		0.85	0.547473	0.7
0.8	0.547473	0.7		0.8	0.547473	0.7		0.8	0.547473	0.7		0.8	0.547473	0.7		0.8	0.547473	0.7		0.8	0.547473	0.7		0.8	0.547473	0.7
0.75	0.547473	0.7		0.75	0.547473	0.7		0.75	0.547473	0.7		0.75	0.547473	0.7		0.75	0.547473	0.7		0.75	0.547473	0.7		0.75	0.547473	0.7
0.7	0.547473	0.7		0.7	0.547473	0.7		0.7	0.547473	0.7		0.7	0.547473	0.7		0.7	0.547473	0.7		0.7	0.547473	0.7		0.7	0.547473	0.7
0.65	0.547473	0.7		0.65	0.547473	0.7		0.65	0.547473	0.7		0.65	0.547473	0.7		0.65	0.547473	0.7		0.65	0.547473	0.7		0.65	0.547473	0.7
0.6	0.547473	0.7		0.6	0.547473	0.7		0.6	0.547473	0.7		0.6	0.547473	0.7		0.6	0.547473	0.7		0.6	0.547473	0.7		0.6	0.547473	0.7
0.55	0.547473	0.7		0.55	0.547473	0.7		0.55	0.547473	0.7		0.55	0.547473	0.7		0.55	0.547473	0.7		0.55	0.547473	0.7		0.55	0.547473	0.7
0.5	0.547473	0.7		0.5	0.547473	0.7		0.5	0.553029	0.7		0.5	0.553029	0.7		0.5	0.553029	0.7		0.5	0.553029	0.7		0.5	0.553029	0.7
0.45	0.860266	0.7		0.45	0.85471	0.7		0.45	0.837885	0.7		0.45	0.837885	0.7		0.45	0.832329	0.7		0.45	0.832329	0.7		0.45	0.832329	0.7
0.4	0.904577	0.7		0.4	0.910442	0.7		0.4	0.905036	0.7		0.4	0.899481	0.7		0.4	0.899481	0.7		0.4	0.899481	0.7		0.4	0.899481	0.7
0.35	0.921562	0.7		0.35	0.915847	0.7		0.35	0.904886	0.7		0.35	0.904886	0.7		0.35	0.904886	0.7		0.35	0.904886	0.7		0.35	0.904886	0.7
0.3	0.927276	0.7		0.3	0.93299	0.7		0.3	0.927276	0.7		0.3	0.927276	0.7		0.3	0.921562	0.7		0.3	0.921562	0.7		0.3	0.921562	0.7
0.25	0.938546	0.7		0.25	0.93299	0.7		0.25	0.938396	0.7		0.25	0.938396	0.7		0.25	0.938396	0.7		0.25	0.938396	0.7		0.25	0.938396	0.7
0.2	0.938704	0.7		0.2	0.94411	0.7		0.2	0.938554	0.7		0.2	0.938554	0.7		0.2	0.938554	0.7		0.2	0.938554	0.7		0.2	0.938554	0.7
0.15	0.949824	0.7		0.15	0.94411	0.7		0.15	0.938554	0.7		0.15	0.938554	0.7		0.15	0.938554	0.7		0.15	0.938554	0.7		0.15	0.938554	0.7
0.1	0.944269	0.7		0.1	0.944269	0.7		0.1	0.944269	0.7		0.1	0.944269	0.7		0.1	0.944269	0.7		0.1	0.944269	0.7		0.1	0.944269	0.7
0.05	0.949824	0.7		0.05	0.95538	0.7		0.05	0.949824	0.7		0.05	0.949824	0.7		0.05	0.949824	0.7		0.05	0.949824	0.7		0.05	0.949824	0.7
0	0.949665	0.7		0	0.95553	0.7		0	0.949824	0.7		0	0.955538	0.7		0	0.955689	0.7		0	0.93314	0.7		0	0.93314	0.7
5	0.547473	0.8		5	0.547473	0.8		5	0.547473	0.8		5	0.547473	0.8		5	0.547473	0.8		5	0.547473	0.8		5	0.547473	0.8
4.95	0.547473	0.8		4.95	0.547473	0.8		4.95	0.547473	0.8		4.95	0.547473	0.8		4.95	0.547473	0.8		4.95	0.547473	0.8		4.95	0.547473	0.8
4.9	0.547473	0.8		4.9	0.547473	0.8		4.9	0.547473	0.8		4.9	0.547473	0.8		4.9	0.547473	0.8		4.9	0.547473	0.8		4.9	0.547473	0.8
4.85	0.547473	0.8		4.85	0.547473	0.8		4.85	0.547473	0.8		4.85	0.547473	0.8		4.85	0.547473	0.8		4.85	0.547473	0.8		4.85	0.547473	0.8
4.8	0.547473	0.8		4.8	0.547473	0.8		4.8	0.547473	0.8		4.8	0.547473	0.8		4.8	0.547473	0.8		4.8	0.547473	0.8		4.8	0.547473	0.8
4.75	0.547473	0.8		4.75	0.547473	0.8		4.75	0.547473	0.8		4.75	0.547473	0.8		4.75	0.547473	0.8		4.75	0.547473	0.8		4.75	0.547473	0.8
4.7	0.547473	0.8		4.7	0.547473	0.8		4.7	0.547473	0.8		4.7	0.547473	0.8		4.7	0.547473	0.8		4.7	0.547473	0.8		4.7	0.547473	0.8
4.65	0.547473	0.8		4.65	0.547473	0.8		4.65	0.547473	0.8		4.65	0.547473	0.8		4.65	0.547473	0.8		4.65	0.547473	0.8		4.65	0.547473	0.8
4.6	0.547473	0.8		4.6	0.547473	0.8		4.6	0.547473	0.8		4.6	0.547473	0.8		4.6	0.547473	0.8		4.6	0.547473	0.8		4.6	0.547473	0.8
4.55	0.547473	0.8		4.55	0.547473	0.8		4.55	0.547473	0.8		4.55	0.547473	0.8		4.55	0.547473	0.8		4.55	0.547473	0.8		4.55	0.547473	0.8
4.5	0.547473	0.8		4.5	0.547473	0.8		4.5	0.547473	0.8		4.5	0.547473	0.8		4.5	0.547473	0.8		4.5	0.547473	0.8		4.5	0.547473	0.8
4.45	0.547473	0.8		4.45	0.547473	0.8		4.45	0.547473	0.8		4.45	0.547473	0.8		4.45	0.547473	0.8		4.45	0.547473	0.8		4.45	0.547473	0.8
4.4	0.547473	0.8		4.4	0.547473	0.8		4.4	0.547473	0.8		4.4	0.547473	0.8		4.4	0.547473	0.8		4.4	0.547473	0.8		4.4	0.547473	0.8
4.35	0.547473	0.8		4.35	0.547473	0.8		4.35	0.547473	0.8		4.35	0.547473	0.8		4.35	0.547473	0.8		4.35	0.547473	0.8		4.35	0.547473	0.8
4.3	0.547473	0.8		4.3	0.547473	0.8		4.3	0.547473	0.8		4.3	0.547473	0.8		4.3	0.547473	0.8		4.3	0.547473	0.8		4.3	0.547473	0.8
4.25	0.547473	0.8		4.25	0.547473	0.8		4.25	0.547473	0.8		4.25	0.547473	0.8		4.25	0.547473	0.8		4.25	0.547473	0.8		4.25	0.547473	0.8
4.2	0.547473	0.8		4.2	0.547473	0.8		4.2	0.547473	0.8		4.2	0.547473	0.8		4.2	0.547473	0.8		4.2	0.547473	0.8		4.2	0.547473	0.8
4.15	0.547473	0.8		4.15	0.547473	0.8		4.15	0.547473	0.8		4.15	0.547473	0.8		4.15	0.547473	0.8		4.15	0.547473	0.8		4.15	0.547473	0.8
4.1	0.547473	0.8		4.1	0.547473	0.8		4.1	0.547473	0.8		4.1	0.547473	0.8		4.1	0.547473	0.8		4.1	0.547473	0.8		4.1	0.547473	0.8
4.05	0.547473	0.8		4.05	0.547473	0.8		4.05	0.547473	0.8		4.05	0.547473	0.8		4.05	0.547473	0.8		4.05	0.547473	0.8		4.05	0.547473	0.8
4	0.547473	0.8		4	0.547473	0.8		4	0.547473	0.8		4	0.547473	0.8		4	0.547473	0.8		4	0.547473	0.8		4	0.547473	0.8
3.95	0.547473	0.8		3.95	0.547473	0.8		3.95	0.547473	0.8		3.95	0.547473	0.8		3.95	0.547473	0.8		3.95	0.547473	0.8		3.95	0.547473	0.8
3.9	0.547473	0.8		3.9	0.547473	0.8		3.9	0.547473	0.8		3.9	0.547473	0.8		3.9	0.547473	0.8		3.9	0.547473	0.8		3.9	0.547473	0.8
3.85	0.547473	0.8		3.85	0.547473	0.8		3.85	0.547473	0.8		3.85	0.547473	0.8		3.85	0.547473	0.8		3.85	0.547473	0.8		3.85	0.547473	0.8
3.8	0.547473	0.8		3.8	0.547473	0.8		3.8	0.547473	0.8		3.8	0.547473	0.8		3.8	0.547473	0.8		3.8	0.547473	0.8		3.8	0.547473	0.8
3.75	0.547473	0.8		3.75	0.547473	0.8		3.75	0.547473	0.8		3.75	0.547473	0.8		3.75	0.547473	0.8		3.75	0.547473	0.8		3.75	0.547473	0.8
3.7	0.547473	0.8		3.7	0.547473	0.8		3.7	0.547473	0.8		3.7	0.547473	0.8		3.7	0.547473	0.8		3.7	0.547473	0.8		3.7	0.547473	0.8
3.65	0.547473	0.8		3.65	0.547473	0.8		3.65	0.547473	0.8		3.65	0.547473	0.8		3.65	0.547473	0.8		3.65	0.547473	0.8		3.65	0.547473	0.8
3.6	0.547473	0.8		3.6	0.547473	0.8		3.6	0.547473	0.8		3.6	0.547473	0.8		3.6	0.547473	0.8		3.6	0.547473	0.8		3.6	0.547473	0.8
3.55	0.547473	0.8		3.55	0.547473	0.8		3.55	0.547473	0.8		3.55	0.547473	0.8		3.55	0.547473	0.8		3.55	0.547473	0.8		3.55	0.547473	0.8
3.5	0.547473	0.8		3.5	0.547473	0.8		3.5	0.547473	0.8		3.5	0.547473	0.8		3.5	0.547473	0.8		3.5	0.547473	0.8		3.5	0.547473	0.8
3.45	0.547473	0.8		3.45	0.547473	0.8		3.45	0.547473	0.8		3.45	0.547473	0.8		3.45	0.547473	0.8		3.45	0.547473	0.8		3.45	0.547473	0.8
3.4	0.547473	0.8		3.4	0.547473	0.8		3.4	0.547473	0.8		3.4	0.547473	0.8		3.4	0.547473	0.8		3.4	0.547473	0.8		3.4	0.547473	0.8
3.35	0.547473	0.8		3.35	0.547473	0.8		3.35	0.547473	0.8		3.35	0.547473	0.8		3.35	0.547473	0.8		3.35	0.547473	0.8		3.35	0.547473	0.8
3.3	0.547473	0.8		3.3	0.547473	0.8		3.3	0.547473	0.8		3.3	0.547473	0.8		3.3	0.547473	0.8		3.3	0.547473	0.8		3.3	0.547473	0.8
3.25	0.547473	0.8		3.25	0.547473	0.8		3.25	0.547473	0.8		3.25	0.547473	0.8		3.25	0.547473	0.8		3.25	0.547473	0.8		3.25	0.547473	0.8
3.2	0.547473	0.8		3.2	0.547473	0.8		3.2	0.547473	0.8		3.2	0.547473	0.8		3.2	0.547473	0.8		3.2	0.547473	0.8		3.2	0.547473	0.8
3.15	0.547473	0.8		3.15	0.547473	0.8		3.15	0.547473	0.8		3.15	0.547473	0.8		3.15	0.547473	0.8		3.15	0.547473	0.8		3.15	0.547473	0.8
3.1	0.547473	0.8		3.1	0.547473	0.8		3.1	0.547473	0.8		3.1	0.547473	0.8		3.1	0.547473	0.8		3.1	0.547473	0.8		3.1	0.547473	0.8
3.05	0.547473	0.8		3.05	0.547473	0.8		3.05	0.547473	0.8		3.05	0.547473	0.8		3.05	0.547473	0.8		3.05	0.547473	0.8		3.05	0.547473	0.8
3	0.547473	0.8		3	0.547473	0.8		3	0.547473	0.8		3	0.547473	0.8		3	0.547473	0.8		3	0.547473	0.8		3	0.547473	0.8
2.95	0.547473	0.8		2.95	0.547473	0.8		2.95	0.547473	0.8		2.95	0.547473	0.8		2.95	0.547473	0.8		2.95	0.547473	0.8		2.95	0.547473	0.8
2.9	0.547473	0.8		2.9	0.547473	0.8		2.9	0.547473	0.8		2.9	0.547473	0.8		2.9	0.547473	0.8		2.9	0.547473	0.8		2.9	0.547473	0.8
2.85	0.547473	0.8		2.85	0.547473	0.8		2.85	0.547473	0.8		2.85	0.547473	0.8		2.85	0.547473	0.8		2.85	0.547473	0.8		2.85	0.547473	0.8
2.8	0.547473	0.8		2.8	0.547473	0.8		2.8	0.547473	0.8		2.8	0.547473	0.8		2.8	0.547473	0.8		2.8	0.547473	0.8		2.8	0.547473	0.8
2.75	0.547473	0.8		2.75	0.547473	0.8		2.75	0.547473	0.8		2.75	0.547473	0.8		2.75	0.547473	0.8		2.75	0.547473	0.8		2.75	0.547473	0.8
2.7	0.547473	0.8		2.7	0.547473	0.8		2.7	0.547473	0.8		2.7	0.547473	0.8		2.7	0.547473	0.8		2.7	0.547473	0.8		2.7	0.547473	0.8
2.65	0.547473	0.8		2.65	0.547473	0.8		2.65	0.547473	0.8		2.65	0.547473	0.8		2.65	0.547473	0.8		2.65	0.547473	0.8		2.65	0.547473	0.8
2.6	0.547473	0.8		2.6	0.547473	0.8		2.6	0.547473	0.8		2.6	0.547473	0.8		2.6	0.547473	0.8		2.6	0.547473	0.8		2.6	0.547473	0.8
2.55	0.547473	0.8		2.55	0.547473	0.8		2.55	0.547473	0.8		2.55	0.547473	0.8		2.55	0.547473	0.8		2.55	0.547473	0.8		2.55	0.547473	0.8
2.5	0.547473	0.8		2.5	0.547473	0.8		2.5	0.547473	0.8		2.5	0.547473	0.8		2.5	0.547473	0.8		2.5	0.547473	0.8		2.5	0.547473	0.8
2.45	0.547473	0.8		2.45	0.547473	0.8		2.45	0.547473	0.8		2.45	0.547473	0.8		2.45	0.547473	0.8		2.45	0.547473	0.8		2.45	0.547473	0.8
2.4	0.547473	0.8		2.4	0.547473	0.8		2.4	0.547473	0.8		2.4	0.547473	0.8		2.4	0.547473	0.8		2.4	0.547473	0.8		2.4	0.547473	0.8
2.35	0.547473	0.8		2.35	0.547473	0.8		2.35	0.547473	0.8		2.35	0.547473	0.8		2.35	0.547473	0.8		2.35	0.547473	0.8		2.35	0.547473	0.8
2.3	0.547473	0.8		2.3	0.547473	0.8		2.3	0.547473	0.8		2.3	0.547473	0.8		2.3	0.547473	0.8		2.3	0.547473	0.8		2.3	0.547473	0.8
2.25	0.547473	0.8		2.25	0.547473	0.8		2.25	0.547473	0.8		2.25	0.547473	0.8		2.25	0.547473	0.8		2.25	0.547473	0.8		2.25	0.547473	0.8
2.2	0.547473	0.8		2.2	0.547473	0.8		2.2	0.547473	0.8		2.2	0.547473	0.8		2.2	0.547473	0.8		2.2	0.547473	0.8		2.2	0.547473	0.8
2.15	0.547473	0.8		2.15	0.547473	0.8		2.15	0.547473	0.8		2.15	0.547473	0.8		2.15	0.547473	0.8		2.15	0.547473	0.8		2.15	0.547473	0.8
2.1	0.547473	0.8		2.1	0.547473	0.8		2.1	0.547473	0.8		2.1	0.547473	0.8		2.1	0.547473	0.8		2.1	0.547473	0.8		2.1	0.547473	0.8
2.05	0.547473	0.8		2.05	0.547473	0.8		2.05	0.547473	0.8		2.05	0.547473	0.8		2.05	0.547473	0.8		2.05	0.547473	0.8		2.05	0.547473	0.8
2	0.547473	0.8		2	0.547473	0.8		2	0.547473	0.8		2	0.547473	0.8		2	0.547473	0.8		2	0.547473	0.8		2	0.547473	0.8
1.95	0.547473	0.8		1.95	0.547473	0.8		1.95	0.547473	0.8		1.95	0.547473	0.8		1.95	0.547473	0.8		1.95	0.547473	0.8		1.95	0.547473	0.8
1.9	0.547473	0.8		1.9	0.547473	0.8		1.9	0.547473	0.8		1.9	0.547473	0.8		1.9	0.547473	0.8		1.9	0.547473	0.8		1.9	0.547473	0.8
1.85	0.547473	0.8		1.85	0.547473	0.8		1.85	0.547473	0.8		1.85	0.547473	0.8		1.85	0.547473	0.8		1.85	0.547473	0.8		1.85	0.547473	0.8
1.8	0.547473	0.8		1.8	0.547473	0.8		1.8	0.547473	0.8		1.8	0.547473	0.8		1.8	0.547473	0.8		1.8	0.547473	0.8		1.8	0.547473	0.8
1.75	0.547473	0.8		1.75	0.547473	0.8		1.75	0.547473	0.8		1.75	0.547473	0.8		1.75	0.547473	0.8		1.75	0.547473	0.8		1.75	0.547473	0.8
1.7	0.547473	0.8		1.7	0.547473	0.8		1.7	0.547473	0.8		1.7	0.547473	0.8		1.7	0.547473	0.8		1.7	0.547473	0.8		1.7	0.547473	0.8
1.65	0.547473	0.8		1.65	0.547473	0.8		1.65	0.547473	0.8		1.65	0.547473	0.8		1.65	0.547473	0.8		1.65	0.547473	0.8		1.65	0.547473	0.8
1.6	0.547473	0.8		1.6	0.547473	0.8		1.6	0.547473	0.8		1.6	0.547473	0.8		1.6	0.547473	0.8		1.6	0.547473	0.8		1.6	0.547473	0.8
1.55	0.547473	0.8		1.55	0.547473	0.8		1.55	0.547473	0.8		1.55	0.547473	0.8		1.55	0.547473	0.8		1.55	0.547473	0.8		1.55	0.547473	0.8
1.5	0.547473	0.8		1.5	0.547473	0.8		1.5	0.547473	0.8		1.5	0.547473	0.8		1.5	0.547473	0.8		1.5	0.547473	0.8		1.5	0.547473	0.8
1.45	0.547473	0.8		1.45	0.547473	0.8		1.45	0.547473	0.8		1.45	0.547473	0.8		1.45	0.547473	0.8		1.45	0.547473	0.8		1.45	0.547473	0.8
1.4	0.547473	0.8		1.4	0.547473	0.8		1.4	0.547473	0.8		1.4	0.547473	0.8		1.4	0.547473	0.8		1.4	0.547473	0.8		1.4	0.547473	0.8
1.35	0.547473	0.8		1.35	0.547473	0.8		1.35	0.547473	0.8		1.35	0.547473	0.8		1.35	0.547473	0.8		1.35	0.547473	0.8		1.35	0.547473	0.8
1.3	0.547473	0.8		1.3	0.547473	0.8		1.3	0.547473	0.8		1.3	0.547473	0.8		1.3	0.547473	0.8		1.3	0.547473	0.8		1.3	0.547473	0.8
1.25	0.547473	0.8		1.25	0.547473	0.8		1.25	0.547473	0.8		1.25	0.547473	0.8		1.25	0.547473	0.8		1.25	0.547473	0.8		1.25	0.547473	0.8
1.2	0.547473	0.8		1.2	0.547473	0.8		1.2	0.547473	0.8		1.2	0.547473	0.8		1.2	0.547473	0.8		1.2	0.547473	0.8		1.2	0.547473	0.8
1.15	0.547473	0.8		1.15	0.547473	0.8		1.15	0.547473	0.8		1.15	0.547473	0.8		1.15	0.547473	0.8		1.15	0.547473	0.8		1.15	0.547473	0.8
1.1	0.547473	0.8		1.1	0.547473	0.8		1.1	0.547473	0.8		1.1	0.547473	0.8		1.1	0.547473	0.8		1.1	0.547473	0.8		1.1	0.547473	0.8
1.05	0.547473	0.8		1.05	0.547473	0.8		1.05	0.547473	0.8		1.05	0.547473	0.8		1.05	0.547473	0.8		1.05	0.547473	0.8		1.05	0.547473	0.8
1	0.547473	0.8		1	0.547473	0.8		1	0.547473	0.8		1	0.547473	0.8		1	0.547473	0.8		1	0.547473	0.8		1	0.547473	0.8
0.95	0.547473	0.8		0.95	0.547473	0.8		0.95	0.547473	0.8		0.95	0.547473	0.8		0.95	0.547473	0.8		0.95	0.547473	0.8		0.95	0.547473	0.8
0.9	0.547473	0.8		0.9	0.547473	0.8		0.9	0.547473	0.8		0.9	0.547473	0.8		0.9	0.547473	0.8		0.9	0.547473	0.8		0.9	0.547473	0.8
0.85	0.547473	0.8		0.85	0.547473	0.8		0.85	0.547473	0.8		0.85	0.547473	0.8		0.85	0.547473	0.8		0.85	0.547473	0.8		0.85	0.547473	0.8
0.8	0.547473	0.8		0.8	0.547473	0.8		0.8	0.547473	0.8		0.8	0.547473	0.8		0.8	0.547473	0.8		0.8	0.547473	0.8		0.8	0.547473	0.8
0.75	0.547473	0.8		0.75	0.547473	0.8		0.75	0.547473	0.8		0.75	0.547473	0.8		0.75	0.547473	0.8		0.75	0.547473	0.8		0.75	0.547473	0.8
0.7	0.547473	0.8		0.7	0.547473	0.8		0.7	0.547473	0.8		0.7	0.547473	0.8		0.7	0.547473	0.8		0.7	0.547473	0.8		0.7	0.547473	0.8
0.65	0.547473	0.8		0.65	0.547473	0.8		0.65	0.547473	0.8		0.65	0.547473	0.8		0.65	0.547473	0.8		0.65	0.547473	0.8		0.65	0.547473	0.8
0.6	0.547473	0.8		0.6	0.547473	0.8		0.6	0.547473	0.8		0.6	0.547473	0.8		0.6	0.547473	0.8		0.6	0.547473	0.8		0.6	0.547473	0.8
0.55	0.547473	0.8		0.55	0.547473	0.8		0.55	0.547473	0.8		0.55	0.547473	0.8		0.55	0.547473	0.8		0.55	0.547473	0.8		0.55	0.547473	0.8
0.5	0.547473	0.8		0.5	0.547473	0.8		0.5	0.547473	0.8		0.5	0.547473	0.8		0.5	0.547473	0.8		0.5	0.547473	0.8		0.5	0.547473	0.8
0.45	0.547473	0.8		0.45	0.547473	0.8		0.45	0.547473	0.8		0.45	0.547473	0.8		0.45	0.547473	0.8		0.45	0.547473	0.8		0.45	0.547473	0.8
0.4	0.843441	0.8		0.4	0.843441	0.8		0.4	0.843599	0.8		0.4	0.843599	0.8		0.4	0.832329	0.8		0.4	0.832329	0.8		0.4	0.832329	0.8
0.35	0.904577	0.8		0.35	0.910442	0.8		0.35	0.899481	0.8		0.35	0.893925	0.8		0.35	0.893925	0.8		0.35	0.893925	0.8		0.35	0.893925	0.8
0.3	0.921562	0.8		0.3	0.915847	0.8		0.3	0.904886	0.8		0.3	0.904886	0.8		0.3	0.904886	0.8		0.3	0.904886	0.8		0.3	0.904886	0.8
0.25	0.927276	0.8		0.25	0.92172	0.8		0.25	0.927276	0.8		0.25	0.927276	0.8		0.25	0.927276	0.8		0.25	0.927276	0.8		0.25	0.927276	0.8
0.2	0.93299	0.8		0.2	0.93299	0.8		0.2	0.938396	0.8		0.2	0.938396	0.8		0.2	0.93299	0.8		0.2	0.93299	0.8		0.2	0.93299	0.8
0.15	0.94411	0.8		0.15	0.94411	0.8		0.15	0.938554	0.8		0.15	0.938554	0.8		0.15	0.938554	0.8		0.15	0.938554	0.8		0.15	0.938554	0.8
0.1	0.949824	0.8		0.1	0.949824	0.8		0.1	0.944269	0.8		0.1	0.944269	0.8		0.1	0.944269	0.8		0.1	0.944269	0.8		0.1	0.944269	0.8
0.05	0.949824	0.8		0.05	0.949824	0.8		0.05	0.949824	0.8		0.05	0.949824	0.8		0.05	0.949824	0.8		0.05	0.949824	0.8		0.05	0.949824	0.8
0	0.955221	0.8		0	0.95553	0.8		0	0.949824	0.8		0	0.955538	0.8		0	0.955689	0.8		0	0.93314	0.8		0	0.93314	0.8
5	0.547473	0.9		5	0.547473	0.9		5	0.547473	0.9		5	0.547473	0.9		5	0.547473	0.9		5	0.547473	0.9		5	0.547473	0.9
4.95	0.547473	0.9		4.95	0.547473	0.9		4.95	0.547473	0.9		4.95	0.547473	0.9		4.95	0.547473	0.9		4.95	0.547473	0.9		4.95	0.547473	0.9
4.9	0.547473	0.9		4.9	0.547473	0.9		4.9	0.547473	0.9		4.9	0.547473	0.9		4.9	0.547473	0.9		4.9	0.547473	0.9		4.9	0.547473	0.9
4.85	0.547473	0.9		4.85	0.547473	0.9		4.85	0.547473	0.9		4.85	0.547473	0.9		4.85	0.547473	0.9		4.85	0.547473	0.9		4.85	0.547473	0.9
4.8	0.547473	0.9		4.8	0.547473	0.9		4.8	0.547473	0.9		4.8	0.547473	0.9		4.8	0.547473	0.9		4.8	0.547473	0.9		4.8	0.547473	0.9
4.75	0.547473	0.9		4.75	0.547473	0.9		4.75	0.547473	0.9		4.75	0.547473	0.9		4.75	0.547473	0.9		4.75	0.547473	0.9		4.75	0.547473	0.9
4.7	0.547473	0.9		4.7	0.547473	0.9		4.7	0.547473	0.9		4.7	0.547473	0.9		4.7	0.547473	0.9		4.7	0.547473	0.9		4.7	0.547473	0.9
4.65	0.547473	0.9		4.65	0.547473	0.9		4.65	0.547473	0.9		4.65	0.547473	0.9		4.65	0.547473	0.9		4.65	0.547473	0.9		4.65	0.547473	0.9
4.6	0.547473	0.9		4.6	0.547473	0.9		4.6	0.547473	0.9		4.6	0.547473	0.9		4.6	0.547473	0.9		4.6	0.547473	0.9		4.6	0.547473	0.9
4.55	0.547473	0.9		4.55	0.547473	0.9		4.55	0.547473	0.9		4.55	0.547473	0.9		4.55	0.547473	0.9		4.55	0.547473	0.9		4.55	0.547473	0.9
4.5	0.547473	0.9		4.5	0.547473	0.9		4.5	0.547473	0.9		4.5	0.547473	0.9		4.5	0.547473	0.9		4.5	0.547473	0.9		4.5	0.547473	0.9
4.45	0.547473	0.9		4.45	0.547473	0.9		4.45	0.547473	0.9		4.45	0.547473	0.9		4.45	0.547473	0.9		4.45	0.547473	0.9		4.45	0.547473	0.9
4.4	0.547473	0.9		4.4	0.547473	0.9		4.4	0.547473	0.9		4.4	0.547473	0.9		4.4	0.547473	0.9		4.4	0.547473	0.9		4.4	0.547473	0.9
4.35	0.547473	0.9		4.35	0.547473	0.9		4.35	0.547473	0.9		4.35	0.547473	0.9		4.35	0.547473	0.9		4.35	0.547473	0.9		4.35	0.547473	0.9
4.3	0.547473	0.9		4.3	0.547473	0.9		4.3	0.547473	0.9		4.3	0.547473	0.9		4.3	0.547473	0.9		4.3	0.547473	0.9		4.3	0.547473	0.9
4.25	0.547473	0.9		4.25	0.547473	0.9		4.25	0.547473	0.9		4.25	0.547473	0.9		4.25	0.547473	0.9		4.25	0.547473	0.9		4.25	0.547473	0.9
4.2	0.547473	0.9		4.2	0.547473	0.9		4.2	0.547473	0.9		4.2	0.547473	0.9		4.2	0.547473	0.9		4.2	0.547473	0.9		4.2	0.547473	0.9
4.15	0.547473	0.9		4.15	0.547473	0.9		4.15	0.547473	0.9		4.15	0.547473	0.9		4.15	0.547473	0.9		4.15	0.547473	0.9		4.15	0.547473	0.9
4.1	0.547473	0.9		4.1	0.547473	0.9		4.1	0.547473	0.9		4.1	0.547473	0.9		4.1	0.547473	0.9		4.1	0.547473	0.9		4.1	0.547473	0.9
4.05	0.547473	0.9		4.05	0.547473	0.9		4.05	0.547473	0.9		4.05	0.547473	0.9		4.05	0.547473	0.9		4.05	0.547473	0.9		4.05	0.547473	0.9
4	0.547473	0.9		4	0.547473	0.9		4	0.547473	0.9		4	0.547473	0.9		4	0.547473	0.9		4	0.547473	0.9		4	0.547473	0.9
3.95	0.547473	0.9		3.95	0.547473	0.9		3.95	0.547473	0.9		3.95	0.547473	0.9		3.95	0.547473	0.9		3.95	0.547473	0.9		3.95	0.547473	0.9
3.9	0.547473	0.9		3.9	0.547473	0.9		3.9	0.547473	0.9		3.9	0.547473	0.9		3.9	0.547473	0.9		3.9	0.547473	0.9		3.9	0.547473	0.9
3.85	0.547473	0.9		3.85	0.547473	0.9		3.85	0.547473	0.9		3.85	0.547473	0.9		3.85	0.547473	0.9		3.85	0.547473	0.9		3.85	0.547473	0.9
3.8	0.547473	0.9		3.8	0.547473	0.9		3.8	0.547473	0.9		3.8	0.547473	0.9		3.8	0.547473	0.9		3.8	0.547473	0.9		3.8	0.547473	0.9
3.75	0.547473	0.9		3.75	0.547473	0.9		3.75	0.547473	0.9		3.75	0.547473	0.9		3.75	0.547473	0.9		3.75	0.547473	0.9		3.75	0.547473	0.9
3.7	0.547473	0.9		3.7	0.547473	0.9		3.7	0.547473	0.9		3.7	0.547473	0.9		3.7	0.547473	0.9		3.7	0.547473	0.9		3.7	0.547473	0.9
3.65	0.547473	0.9		3.65	0.547473	0.9		3.65	0.547473	0.9		3.65	0.547473	0.9		3.65	0.547473	0.9		3.65	0.547473	0.9		3.65	0.547473	0.9
3.6	0.547473	0.9		3.6	0.547473	0.9		3.6	0.547473	0.9		3.6	0.547473	0.9		3.6	0.547473	0.9		3.6	0.547473	0.9		3.6	0.547473	0.9
3.55	0.547473	0.9		3.55	0.547473	0.9		3.55	0.547473	0.9		3.55	0.547473	0.9		3.55	0.547473	0.9		3.55	0.547473	0.9		3.55	0.547473	0.9
3.5	0.547473	0.9		3.5	0.547473	0.9		3.5	0.547473	0.9		3.5	0.547473	0.9		3.5	0.547473	0.9		3.5	0.547473	0.9		3.5	0.547473	0.9
3.45	0.547473	0.9		3.45	0.547473	0.9		3.45	0.547473	0.9		3.45	0.547473	0.9		3.45	0.547473	0.9		3.45	0.547473	0.9		3.45	0.547473	0.9
3.4	0.547473	0.9		3.4	0.547473	0.9		3.4	0.547473	0.9		3.4	0.547473	0.9		3.4	0.547473	0.9		3.4	0.547473	0.9		3.4	0.547473	0.9
3.35	0.547473	0.9		3.35	0.547473	0.9		3.35	0.547473	0.9		3.35	0.547473	0.9		3.35	0.547473	0.9		3.35	0.547473	0.9		3.35	0.547473	0.9
3.3	0.547473	0.9		3.3	0.547473	0.9		3.3	0.547473	0.9		3.3	0.547473	0.9		3.3	0.547473	0.9		3.3	0.547473	0.9		3.3	0.547473	0.9
3.25	0.547473	0.9		3.25	0.547473	0.9		3.25	0.547473	0.9		3.25	0.547473	0.9		3.25	0.547473	0.9		3.25	0.547473	0.9		3.25	0.547473	0.9
3.2	0.547473	0.9		3.2	0.547473	0.9		3.2	0.547473	0.9		3.2	0.547473	0.9		3.2	0.547473	0.9		3.2	0.547473	0.9		3.2	0.547473	0.9
3.15	0.547473	0.9		3.15	0.547473	0.9		3.15	0.547473	0.9		3.15	0.547473	0.9		3.15	0.547473	0.9		3.15	0.547473	0.9		3.15	0.547473	0.9
3.1	0.547473	0.9		3.1	0.547473	0.9		3.1	0.547473	0.9		3.1	0.547473	0.9		3.1	0.547473	0.9		3.1	0.547473	0.9		3.1	0.547473	0.9
3.05	0.547473	0.9		3.05	0.547473	0.9		3.05	0.547473	0.9		3.05	0.547473	0.9		3.05	0.547473	0.9		3.05	0.547473	0.9		3.05	0.547473	0.9
3	0.547473	0.9		3	0.547473	0.9		3	0.547473	0.9		3	0.547473	0.9		3	0.547473	0.9		3	0.547473	0.9		3	0.547473	0.9
2.95	0.547473	0.9		2.95	0.547473	0.9		2.95	0.547473	0.9		2.95	0.547473	0.9		2.95	0.547473	0.9		2.95	0.547473	0.9		2.95	0.547473	0.9
2.9	0.547473	0.9		2.9	0.547473	0.9		2.9	0.547473	0.9		2.9	0.547473	0.9		2.9	0.547473	0.9		2.9	0.547473	0.9		2.9	0.547473	0.9
2.85	0.547473	0.9		2.85	0.547473	0.9		2.85	0.547473	0.9		2.85	0.547473	0.9		2.85	0.547473	0.9		2.85	0.547473	0.9		2.85	0.547473	0.9
2.8	0.547473	0.9		2.8	0.547473	0.9		2.8	0.547473	0.9		2.8	0.547473	0.9		2.8	0.547473	0.9		2.8	0.547473	0.9		2.8	0.547473	0.9
2.75	0.547473	0.9		2.75	0.547473	0.9		2.75	0.547473	0.9		2.75	0.547473	0.9		2.75	0.547473	0.9		2.75	0.547473	0.9		2.75	0.547473	0.9
2.7	0.547473	0.9		2.7	0.547473	0.9		2.7	0.547473	0.9		2.7	0.547473	0.9		2.7	0.547473	0.9		2.7	0.547473	0.9		2.7	0.547473	0.9
2.65	0.547473	0.9		2.65	0.547473	0.9		2.65	0.547473	0.9		2.65	0.547473	0.9		2.65	0.547473	0.9		2.65	0.547473	0.9		2.65	0.547473	0.9
2.6	0.547473	0.9		2.6	0.547473	0.9		2.6	0.547473	0.9		2.6	0.547473	0.9		2.6	0.547473	0.9		2.6	0.547473	0.9		2.6	0.547473	0.9
2.55	0.547473	0.9		2.55	0.547473	0.9		2.55	0.547473	0.9		2.55	0.547473	0.9		2.55	0.547473	0.9		2.55	0.547473	0.9		2.55	0.547473	0.9
2.5	0.547473	0.9		2.5	0.547473	0.9		2.5	0.547473	0.9		2.5	0.547473	0.9		2.5	0.547473	0.9		2.5	0.547473	0.9		2.5	0.547473	0.9
2.45	0.547473	0.9		2.45	0.547473	0.9		2.45	0.547473	0.9		2.45	0.547473	0.9		2.45	0.547473	0.9		2.45	0.547473	0.9		2.45	0.547473	0.9
2.4	0.547473	0.9		2.4	0.547473	0.9		2.4	0.547473	0.9		2.4	0.547473	0.9		2.4	0.547473	0.9		2.4	0.547473	0.9		2.4	0.547473	0.9
2.35	0.547473	0.9		2.35	0.547473	0.9		2.35	0.547473	0.9		2.35	0.547473	0.9		2.35	0.547473	0.9		2.35	0.547473	0.9		2.35	0.547473	0.9
2.3	0.547473	0.9		2.3	0.547473	0.9		2.3	0.547473	0.9		2.3	0.547473	0.9		2.3	0.547473	0.9		2.3	0.547473	0.9		2.3	0.547473	0.9
2.25	0.547473	0.9		2.25	0.547473	0.9		2.25	0.547473	0.9		2.25	0.547473	0.9		2.25	0.547473	0.9		2.25	0.547473	0.9		2.25	0.547473	0.9
2.2	0.547473	0.9		2.2	0.547473	0.9		2.2	0.547473	0.9		2.2	0.547473	0.9		2.2	0.547473	0.9		2.2	0.547473	0.9		2.2	0.547473	0.9
2.15	0.547473	0.9		2.15	0.547473	0.9		2.15	0.547473	0.9		2.15	0.547473	0.9		2.15	0.547473	0.9		2.15	0.547473	0.9		2.15	0.547473	0.9
2.1	0.547473	0.9		2.1	0.547473	0.9		2.1	0.547473	0.9		2.1	0.547473	0.9		2.1	0.547473	0.9		2.1	0.547473	0.9		2.1	0.547473	0.9
2.05	0.547473	0.9		2.05	0.547473	0.9		2.05	0.547473	0.9		2.05	0.547473	0.9		2.05	0.547473	0.9		2.05	0.547473	0.9		2.05	0.547473	0.9
2	0.547473	0.9		2	0.547473	0.9		2	0.547473	0.9		2	0.547473	0.9		2	0.547473	0.9		2	0.547473	0.9		2	0.547473	0.9
1.95	0.547473	0.9		1.95	0.547473	0.9		1.95	0.547473	0.9		1.95	0.547473	0.9		1.95	0.547473	0.9		1.95	0.547473	0.9		1.95	0.547473	0.9
1.9	0.547473	0.9		1.9	0.547473	0.9		1.9	0.547473	0.9		1.9	0.547473	0.9		1.9	0.547473	0.9		1.9	0.547473	0.9		1.9	0.547473	0.9
1.85	0.547473	0.9		1.85	0.547473	0.9		1.85	0.547473	0.9		1.85	0.547473	0.9		1.85	0.547473	0.9		1.85	0.547473	0.9		1.85	0.547473	0.9
1.8	0.547473	0.9		1.8	0.547473	0.9		1.8	0.547473	0.9		1.8	0.547473	0.9		1.8	0.547473	0.9		1.8	0.547473	0.9		1.8	0.547473	0.9
1.75	0.547473	0.9		1.75	0.547473	0.9		1.75	0.547473	0.9		1.75	0.547473	0.9		1.75	0.547473	0.9		1.75	0.547473	0.9		1.75	0.547473	0.9
1.7	0.547473	0.9		1.7	0.547473	0.9		1.7	0.547473	0.9		1.7	0.547473	0.9		1.7	0.547473	0.9		1.7	0.547473	0.9		1.7	0.547473	0.9
1.65	0.547473	0.9		1.65	0.547473	0.9		1.65	0.547473	0.9		1.65	0.547473	0.9		1.65	0.547473	0.9		1.65	0.547473	0.9		1.65	0.547473	0.9
1.6	0.547473	0.9		1.6	0.547473	0.9		1.6	0.547473	0.9		1.6	0.547473	0.9		1.6	0.547473	0.9		1.6	0.547473	0.9		1.6	0.547473	0.9
1.55	0.547473	0.9		1.55	0.547473	0.9		1.55	0.547473	0.9		1.55	0.547473	0.9		1.55	0.547473	0.9		1.55	0.547473	0.9		1.55	0.547473	0.9
1.5	0.547473	0.9		1.5	0.547473	0.9		1.5	0.547473	0.9		1.5	0.547473	0.9		1.5	0.547473	0.9		1.5	0.547473	0.9		1.5	0.547473	0.9
1.45	0.547473	0.9		1.45	0.547473	0.9		1.45	0.547473	0.9		1.45	0.547473	0.9		1.45	0.547473	0.9		1.45	0.547473	0.9		1.45	0.547473	0.9
1.4	0.547473	0.9		1.4	0.547473	0.9		1.4	0.547473	0.9		1.4	0.547473	0.9		1.4	0.547473	0.9		1.4	0.547473	0.9		1.4	0.547473	0.9
1.35	0.547473	0.9		1.35	0.547473	0.9		1.35	0.547473	0.9		1.35	0.547473	0.9		1.35	0.547473	0.9		1.35	0.547473	0.9		1.35	0.547473	0.9
1.3	0.547473	0.9		1.3	0.547473	0.9		1.3	0.547473	0.9		1.3	0.547473	0.9		1.3	0.547473	0.9		1.3	0.547473	0.9		1.3	0.547473	0.9
1.25	0.547473	0.9		1.25	0.547473	0.9		1.25	0.547473	0.9		1.25	0.547473	0.9		1.25	0.547473	0.9		1.25	0.547473	0.9		1.25	0.547473	0.9
1.2	0.547473	0.9		1.2	0.547473	0.9		1.2	0.547473	0.9		1.2	0.547473	0.9		1.2	0.547473	0.9		1.2	0.547473	0.9		1.2	0.547473	0.9
1.15	0.547473	0.9		1.15	0.547473	0.9		1.15	0.547473	0.9		1.15	0.547473	0.9		1.15	0.547473	0.9		1.15	0.547473	0.9		1.15	0.547473	0.9
1.1	0.547473	0.9		1.1	0.547473	0.9		1.1	0.547473	0.9		1.1	0.547473	0.9		1.1	0.547473	0.9		1.1	0.547473	0.9		1.1	0.547473	0.9
1.05	0.547473	0.9		1.05	0.547473	0.9		1.05	0.547473	0.9		1.05	0.547473	0.9		1.05	0.547473	0.9		1.05	0.547473	0.9		1.05	0.547473	0.9
1	0.547473	0.9		1	0.547473	0.9		1	0.547473	0.9		1	0.547473	0.9		1	0.547473	0.9		1	0.547473	0.9		1	0.547473	0.9
0.95	0.547473	0.9		0.95	0.547473	0.9		0.95	0.547473	0.9		0.95	0.547473	0.9		0.95	0.547473	0.9		0.95	0.547473	0.9		0.95	0.547473	0.9
0.9	0.547473	0.9		0.9	0.547473	0.9		0.9	0.547473	0.9		0.9	0.547473	0.9		0.9	0.547473	0.9		0.9	0.547473	0.9		0.9	0.547473	0.9
0.85	0.547473	0.9		0.85	0.547473	0.9		0.85	0.547473	0.9		0.85	0.547473	0.9		0.85	0.547473	0.9		0.85	0.547473	0.9		0.85	0.547473	0.9
0.8	0.547473	0.9		0.8	0.547473	0.9		0.8	0.547473	0.9		0.8	0.547473	0.9		0.8	0.547473	0.9		0.8	0.547473	0.9		0.8	0.547473	0.9
0.75	0.547473	0.9		0.75	0.547473	0.9		0.75	0.547473	0.9		0.75	0.547473	0.9		0.75	0.547473	0.9		0.75	0.547473	0.9		0.75	0.547473	0.9
0.7	0.547473	0.9		0.7	0.547473	0.9		0.7	0.547473	0.9		0.7	0.547473	0.9		0.7	0.547473	0.9		0.7	0.547473	0.9		0.7	0.547473	0.9
0.65	0.547473	0.9		0.65	0.547473	0.9		0.65	0.547473	0.9		0.65	0.547473	0.9		0.65	0.547473	0.9		0.65	0.547473	0.9		0.65	0.547473	0.9
0.6	0.547473	0.9		0.6	0.547473	0.9		0.6	0.547473	0.9		0.6	0.547473	0.9		0.6	0.547473	0.9		0.6	0.547473	0.9		0.6	0.547473	0.9
0.55	0.547473	0.9		0.55	0.547473	0.9		0.55	0.547473	0.9		0.55	0.547473	0.9		0.55	0.547473	0.9		0.55	0.547473	0.9		0.55	0.547473	0.9
0.5	0.547473	0.9		0.5	0.547473	0.9		0.5	0.547473	0.9		0.5	0.547473	0.9		0.5	0.547473	0.9		0.5	0.547473	0.9		0.5	0.547473	0.9
0.45	0.547473	0.9		0.45	0.547473	0.9		0.45	0.547473	0.9		0.45	0.547473	0.9		0.45	0.547473	0.9		0.45	0.547473	0.9		0.45	0.547473	0.9
0.4	0.547473	0.9		0.4	0.547473	0.9		0.4	0.547473	0.9		0.4	0.547473	0.9		0.4	0.547473	0.9		0.4	0.547473	0.9		0.4	0.547473	0.9
0.35	0.85456	0.9		0.35	0.876941	0.9		0.35	0.871236	0.9		0.35	0.871236	0.9		0.35	0.871236	0.9		0.35	0.871236	0.9		0.35	0.871236	0.9
0.3	0.899172	0.9		0.3	0.910442	0.9		0.3	0.904886	0.9		0.3	0.899331	0.9		0.3	0.899331	0.9		0.3	0.899331	0.9		0.3	0.899331	0.9
0.25	0.921562	0.9		0.25	0.921562	0.9		0.25	0.910292	0.9		0.25	0.910292	0.9		0.25	0.910292	0.9		0.25	0.910292	0.9		0.25	0.910292	0.9
0.2	0.92172	0.9		0.2	0.927435	0.9		0.2	0.927276	0.9		0.2	0.927276	0.9		0.2	0.927276	0.9		0.2	0.927276	0.9		0.2	0.927276	0.9
0.15	0.93299	0.9		0.15	0.93299	0.9		0.15	0.938704	0.9		0.15	0.938704	0.9		0.15	0.938704	0.9		0.15	0.938704	0.9		0.15	0.938704	0.9
0.1	0.949824	0.9		0.1	0.94411	0.9		0.1	0.944269	0.9		0.1	0.944269	0.9		0.1	0.944269	0.9		0.1	0.944269	0.9		0.1	0.944269	0.9
0.05	0.949824	0.9		0.05	0.949824	0.9		0.05	0.949824	0.9		0.05	0.949824	0.9		0.05	0.949824	0.9		0.05	0.949824	0.9		0.05	0.949824	0.9
0	0.955221	0.9		0	0.960935	0.9		0	0.949824	0.9		0	0.955538	0.9		0	0.949974	0.9		0	0.94441	0.9		0	0.927426	0.9
5	0.547473	1		5	0.547473	1		5	0.547473	1		5	0.547473	1		5	0.547473	1		5	0.547473	1		5	0.547473	1
4.95	0.547473	1		4.95	0.547473	1		4.95	0.547473	1		4.95	0.547473	1		4.95	0.547473	1		4.95	0.547473	1		4.95	0.547473	1
4.9	0.547473	1		4.9	0.547473	1		4.9	0.547473	1		4.9	0.547473	1		4.9	0.547473	1		4.9	0.547473	1		4.9	0.547473	1
4.85	0.547473	1		4.85	0.547473	1		4.85	0.547473	1		4.85	0.547473	1		4.85	0.547473	1		4.85	0.547473	1		4.85	0.547473	1
4.8	0.547473	1		4.8	0.547473	1		4.8	0.547473	1		4.8	0.547473	1		4.8	0.547473	1		4.8	0.547473	1		4.8	0.547473	1
4.75	0.547473	1		4.75	0.547473	1		4.75	0.547473	1		4.75	0.547473	1		4.75	0.547473	1		4.75	0.547473	1		4.75	0.547473	1
4.7	0.547473	1		4.7	0.547473	1		4.7	0.547473	1		4.7	0.547473	1		4.7	0.547473	1		4.7	0.547473	1		4.7	0.547473	1
4.65	0.547473	1		4.65	0.547473	1		4.65	0.547473	1		4.65	0.547473	1		4.65	0.547473	1		4.65	0.547473	1		4.65	0.547473	1
4.6	0.547473	1		4.6	0.547473	1		4.6	0.547473	1		4.6	0.547473	1		4.6	0.547473	1		4.6	0.547473	1		4.6	0.547473	1
4.55	0.547473	1		4.55	0.547473	1		4.55	0.547473	1		4.55	0.547473	1		4.55	0.547473	1		4.55	0.547473	1		4.55	0.547473	1
4.5	0.547473	1		4.5	0.547473	1		4.5	0.547473	1		4.5	0.547473	1		4.5	0.547473	1		4.5	0.547473	1		4.5	0.547473	1
4.45	0.547473	1		4.45	0.547473	1		4.45	0.547473	1		4.45	0.547473	1		4.45	0.547473	1		4.45	0.547473	1		4.45	0.547473	1
4.4	0.547473	1		4.4	0.547473	1		4.4	0.547473	1		4.4	0.547473	1		4.4	0.547473	1		4.4	0.547473	1		4.4	0.547473	1
4.35	0.547473	1		4.35	0.547473	1		4.35	0.547473	1		4.35	0.547473	1		4.35	0.547473	1		4.35	0.547473	1		4.35	0.547473	1
4.3	0.547473	1		4.3	0.547473	1		4.3	0.547473	1		4.3	0.547473	1		4.3	0.547473	1		4.3	0.547473	1		4.3	0.547473	1
4.25	0.547473	1		4.25	0.547473	1		4.25	0.547473	1		4.25	0.547473	1		4.25	0.547473	1		4.25	0.547473	1		4.25	0.547473	1
4.2	0.547473	1		4.2	0.547473	1		4.2	0.547473	1		4.2	0.547473	1		4.2	0.547473	1		4.2	0.547473	1		4.2	0.547473	1
4.15	0.547473	1		4.15	0.547473	1		4.15	0.547473	1		4.15	0.547473	1		4.15	0.547473	1		4.15	0.547473	1		4.15	0.547473	1
4.1	0.547473	1		4.1	0.547473	1		4.1	0.547473	1		4.1	0.547473	1		4.1	0.547473	1		4.1	0.547473	1		4.1	0.547473	1
4.05	0.547473	1		4.05	0.547473	1		4.05	0.547473	1		4.05	0.547473	1		4.05	0.547473	1		4.05	0.547473	1		4.05	0.547473	1
4	0.547473	1		4	0.547473	1		4	0.547473	1		4	0.547473	1		4	0.547473	1		4	0.547473	1		4	0.547473	1
3.95	0.547473	1		3.95	0.547473	1		3.95	0.547473	1		3.95	0.547473	1		3.95	0.547473	1		3.95	0.547473	1		3.95	0.547473	1
3.9	0.547473	1		3.9	0.547473	1		3.9	0.547473	1		3.9	0.547473	1		3.9	0.547473	1		3.9	0.547473	1		3.9	0.547473	1
3.85	0.547473	1		3.85	0.547473	1		3.85	0.547473	1		3.85	0.547473	1		3.85	0.547473	1		3.85	0.547473	1		3.85	0.547473	1
3.8	0.547473	1		3.8	0.547473	1		3.8	0.547473	1		3.8	0.547473	1		3.8	0.547473	1		3.8	0.547473	1		3.8	0.547473	1
3.75	0.547473	1		3.75	0.547473	1		3.75	0.547473	1		3.75	0.547473	1		3.75	0.547473	1		3.75	0.547473	1		3.75	0.547473	1
3.7	0.547473	1		3.7	0.547473	1		3.7	0.547473	1		3.7	0.547473	1		3.7	0.547473	1		3.7	0.547473	1		3.7	0.547473	1
3.65	0.547473	1		3.65	0.547473	1		3.65	0.547473	1		3.65	0.547473	1		3.65	0.547473	1		3.65	0.547473	1		3.65	0.547473	1
3.6	0.547473	1		3.6	0.547473	1		3.6	0.547473	1		3.6	0.547473	1		3.6	0.547473	1		3.6	0.547473	1		3.6	0.547473	1
3.55	0.547473	1		3.55	0.547473	1		3.55	0.547473	1		3.55	0.547473	1		3.55	0.547473	1		3.55	0.547473	1		3.55	0.547473	1
3.5	0.547473	1		3.5	0.547473	1		3.5	0.547473	1		3.5	0.547473	1		3.5	0.547473	1		3.5	0.547473	1		3.5	0.547473	1
3.45	0.547473	1		3.45	0.547473	1		3.45	0.547473	1		3.45	0.547473	1		3.45	0.547473	1		3.45	0.547473	1		3.45	0.547473	1
3.4	0.547473	1		3.4	0.547473	1		3.4	0.547473	1		3.4	0.547473	1		3.4	0.547473	1		3.4	0.547473	1		3.4	0.547473	1
3.35	0.547473	1		3.35	0.547473	1		3.35	0.547473	1		3.35	0.547473	1		3.35	0.547473	1		3.35	0.547473	1		3.35	0.547473	1
3.3	0.547473	1		3.3	0.547473	1		3.3	0.547473	1		3.3	0.547473	1		3.3	0.547473	1		3.3	0.547473	1		3.3	0.547473	1
3.25	0.547473	1		3.25	0.547473	1		3.25	0.547473	1		3.25	0.547473	1		3.25	0.547473	1		3.25	0.547473	1		3.25	0.547473	1
3.2	0.547473	1		3.2	0.547473	1		3.2	0.547473	1		3.2	0.547473	1		3.2	0.547473	1		3.2	0.547473	1		3.2	0.547473	1
3.15	0.547473	1		3.15	0.547473	1		3.15	0.547473	1		3.15	0.547473	1		3.15	0.547473	1		3.15	0.547473	1		3.15	0.547473	1
3.1	0.547473	1		3.1	0.547473	1		3.1	0.547473	1		3.1	0.547473	1		3.1	0.547473	1		3.1	0.547473	1		3.1	0.547473	1
3.05	0.547473	1		3.05	0.547473	1		3.05	0.547473	1		3.05	0.547473	1		3.05	0.547473	1		3.05	0.547473	1		3.05	0.547473	1
3	0.547473	1		3	0.547473	1		3	0.547473	1		3	0.547473	1		3	0.547473	1		3	0.547473	1		3	0.547473	1
2.95	0.547473	1		2.95	0.547473	1		2.95	0.547473	1		2.95	0.547473	1		2.95	0.547473	1		2.95	0.547473	1		2.95	0.547473	1
2.9	0.547473	1		2.9	0.547473	1		2.9	0.547473	1		2.9	0.547473	1		2.9	0.547473	1		2.9	0.547473	1		2.9	0.547473	1
2.85	0.547473	1		2.85	0.547473	1		2.85	0.547473	1		2.85	0.547473	1		2.85	0.547473	1		2.85	0.547473	1		2.85	0.547473	1
2.8	0.547473	1		2.8	0.547473	1		2.8	0.547473	1		2.8	0.547473	1		2.8	0.547473	1		2.8	0.547473	1		2.8	0.547473	1
2.75	0.547473	1		2.75	0.547473	1		2.75	0.547473	1		2.75	0.547473	1		2.75	0.547473	1		2.75	0.547473	1		2.75	0.547473	1
2.7	0.547473	1		2.7	0.547473	1		2.7	0.547473	1		2.7	0.547473	1		2.7	0.547473	1		2.7	0.547473	1		2.7	0.547473	1
2.65	0.547473	1		2.65	0.547473	1		2.65	0.547473	1		2.65	0.547473	1		2.65	0.547473	1		2.65	0.547473	1		2.65	0.547473	1
2.6	0.547473	1		2.6	0.547473	1		2.6	0.547473	1		2.6	0.547473	1		2.6	0.547473	1		2.6	0.547473	1		2.6	0.547473	1
2.55	0.547473	1		2.55	0.547473	1		2.55	0.547473	1		2.55	0.547473	1		2.55	0.547473	1		2.55	0.547473	1		2.55	0.547473	1
2.5	0.547473	1		2.5	0.547473	1		2.5	0.547473	1		2.5	0.547473	1		2.5	0.547473	1		2.5	0.547473	1		2.5	0.547473	1
2.45	0.547473	1		2.45	0.547473	1		2.45	0.547473	1		2.45	0.547473	1		2.45	0.547473	1		2.45	0.547473	1		2.45	0.547473	1
2.4	0.547473	1		2.4	0.547473	1		2.4	0.547473	1		2.4	0.547473	1		2.4	0.547473	1		2.4	0.547473	1		2.4	0.547473	1
2.35	0.547473	1		2.35	0.547473	1		2.35	0.547473	1		2.35	0.547473	1		2.35	0.547473	1		2.35	0.547473	1		2.35	0.547473	1
2.3	0.547473	1		2.3	0.547473	1		2.3	0.547473	1		2.3	0.547473	1		2.3	0.547473	1		2.3	0.547473	1		2.3	0.547473	1
2.25	0.547473	1		2.25	0.547473	1		2.25	0.547473	1		2.25	0.547473	1		2.25	0.547473	1		2.25	0.547473	1		2.25	0.547473	1
2.2	0.547473	1		2.2	0.547473	1		2.2	0.547473	1		2.2	0.547473	1		2.2	0.547473	1		2.2	0.547473	1		2.2	0.547473	1
2.15	0.547473	1		2.15	0.547473	1		2.15	0.547473	1		2.15	0.547473	1		2.15	0.547473	1		2.15	0.547473	1		2.15	0.547473	1
2.1	0.547473	1		2.1	0.547473	1		2.1	0.547473	1		2.1	0.547473	1		2.1	0.547473	1		2.1	0.547473	1		2.1	0.547473	1
2.05	0.547473	1		2.05	0.547473	1		2.05	0.547473	1		2.05	0.547473	1		2.05	0.547473	1		2.05	0.547473	1		2.05	0.547473	1
2	0.547473	1		2	0.547473	1		2	0.547473	1		2	0.547473	1		2	0.547473	1		2	0.547473	1		2	0.547473	1
1.95	0.547473	1		1.95	0.547473	1		1.95	0.547473	1		1.95	0.547473	1		1.95	0.547473	1		1.95	0.547473	1		1.95	0.547473	1
1.9	0.547473	1		1.9	0.547473	1		1.9	0.547473	1		1.9	0.547473	1		1.9	0.547473	1		1.9	0.547473	1		1.9	0.547473	1
1.85	0.547473	1		1.85	0.547473	1		1.85	0.547473	1		1.85	0.547473	1		1.85	0.547473	1		1.85	0.547473	1		1.85	0.547473	1
1.8	0.547473	1		1.8	0.547473	1		1.8	0.547473	1		1.8	0.547473	1		1.8	0.547473	1		1.8	0.547473	1		1.8	0.547473	1
1.75	0.547473	1		1.75	0.547473	1		1.75	0.547473	1		1.75	0.547473	1		1.75	0.547473	1		1.75	0.547473	1		1.75	0.547473	1
1.7	0.547473	1		1.7	0.547473	1		1.7	0.547473	1		1.7	0.547473	1		1.7	0.547473	1		1.7	0.547473	1		1.7	0.547473	1
1.65	0.547473	1		1.65	0.547473	1		1.65	0.547473	1		1.65	0.547473	1		1.65	0.547473	1		1.65	0.547473	1		1.65	0.547473	1
1.6	0.547473	1		1.6	0.547473	1		1.6	0.547473	1		1.6	0.547473	1		1.6	0.547473	1		1.6	0.547473	1		1.6	0.547473	1
1.55	0.547473	1		1.55	0.547473	1		1.55	0.547473	1		1.55	0.547473	1		1.55	0.547473	1		1.55	0.547473	1		1.55	0.547473	1
1.5	0.547473	1		1.5	0.547473	1		1.5	0.547473	1		1.5	0.547473	1		1.5	0.547473	1		1.5	0.547473	1		1.5	0.547473	1
1.45	0.547473	1		1.45	0.547473	1		1.45	0.547473	1		1.45	0.547473	1		1.45	0.547473	1		1.45	0.547473	1		1.45	0.547473	1
1.4	0.547473	1		1.4	0.547473	1		1.4	0.547473	1		1.4	0.547473	1		1.4	0.547473	1		1.4	0.547473	1		1.4	0.547473	1
1.35	0.547473	1		1.35	0.547473	1		1.35	0.547473	1		1.35	0.547473	1		1.35	0.547473	1		1.35	0.547473	1		1.35	0.547473	1
1.3	0.547473	1		1.3	0.547473	1		1.3	0.547473	1		1.3	0.547473	1		1.3	0.547473	1		1.3	0.547473	1		1.3	0.547473	1
1.25	0.547473	1		1.25	0.547473	1		1.25	0.547473	1		1.25	0.547473	1		1.25	0.547473	1		1.25	0.547473	1		1.25	0.547473	1
1.2	0.547473	1		1.2	0.547473	1		1.2	0.547473	1		1.2	0.547473	1		1.2	0.547473	1		1.2	0.547473	1		1.2	0.547473	1
1.15	0.547473	1		1.15	0.547473	1		1.15	0.547473	1		1.15	0.547473	1		1.15	0.547473	1		1.15	0.547473	1		1.15	0.547473	1
1.1	0.547473	1		1.1	0.547473	1		1.1	0.547473	1		1.1	0.547473	1		1.1	0.547473	1		1.1	0.547473	1		1.1	0.547473	1
1.05	0.547473	1		1.05	0.547473	1		1.05	0.547473	1		1.05	0.547473	1		1.05	0.547473	1		1.05	0.547473	1		1.05	0.547473	1
1	0.547473	1		1	0.547473	1		1	0.547473	1		1	0.547473	1		1	0.547473	1		1	0.547473	1		1	0.547473	1
0.95	0.547473	1		0.95	0.547473	1		0.95	0.547473	1		0.95	0.547473	1		0.95	0.547473	1		0.95	0.547473	1		0.95	0.547473	1
0.9	0.547473	1		0.9	0.547473	1		0.9	0.547473	1		0.9	0.547473	1		0.9	0.547473	1		0.9	0.547473	1		0.9	0.547473	1
0.85	0.547473	1		0.85	0.547473	1		0.85	0.547473	1		0.85	0.547473	1		0.85	0.547473	1		0.85	0.547473	1		0.85	0.547473	1
0.8	0.547473	1		0.8	0.547473	1		0.8	0.547473	1		0.8	0.547473	1		0.8	0.547473	1		0.8	0.547473	1		0.8	0.547473	1
0.75	0.547473	1		0.75	0.547473	1		0.75	0.547473	1		0.75	0.547473	1		0.75	0.547473	1		0.75	0.547473	1		0.75	0.547473	1
0.7	0.547473	1		0.7	0.547473	1		0.7	0.547473	1		0.7	0.547473	1		0.7	0.547473	1		0.7	0.547473	1		0.7	0.547473	1
0.65	0.547473	1		0.65	0.547473	1		0.65	0.547473	1		0.65	0.547473	1		0.65	0.547473	1		0.65	0.547473	1		0.65	0.547473	1
0.6	0.547473	1		0.6	0.547473	1		0.6	0.547473	1		0.6	0.547473	1		0.6	0.547473	1		0.6	0.547473	1		0.6	0.547473	1
0.55	0.547473	1		0.55	0.547473	1		0.55	0.547473	1		0.55	0.547473	1		0.55	0.547473	1		0.55	0.547473	1		0.55	0.547473	1
0.5	0.547473	1		0.5	0.547473	1		0.5	0.547473	1		0.5	0.547473	1		0.5	0.547473	1		0.5	0.547473	1		0.5	0.547473	1
0.45	0.547473	1		0.45	0.547473	1		0.45	0.547473	1		0.45	0.547473	1		0.45	0.547473	1		0.45	0.547473	1		0.45	0.547473	1
0.4	0.547473	1		0.4	0.547473	1		0.4	0.547473	1		0.4	0.547473	1		0.4	0.547473	1		0.4	0.547473	1		0.4	0.547473	1
0.35	0.609545	1		0.35	0.620656	1		0.35	0.631767	1		0.35	0.631767	1		0.35	0.631767	1		0.35	0.631767	1		0.35	0.631767	1
0.3	0.877091	1		0.3	0.877091	1		0.3	0.860425	1		0.3	0.860425	1		0.3	0.860425	1		0.3	0.860425	1		0.3	0.860425	1
0.25	0.910442	1		0.25	0.910442	1		0.25	0.899331	1		0.25	0.899331	1		0.25	0.899331	1		0.25	0.899331	1		0.25	0.899331	1
0.2	0.921562	1		0.2	0.916006	1		0.2	0.921562	1		0.2	0.921562	1		0.2	0.916006	1		0.2	0.916006	1		0.2	0.916006	1
0.15	0.927276	1		0.15	0.93299	1		0.15	0.93299	1		0.15	0.93299	1		0.15	0.93299	1		0.15	0.93299	1		0.15	0.93299	1
0.1	0.938704	1		0.1	0.938704	1		0.1	0.938704	1		0.1	0.933149	1		0.1	0.938554	1		0.1	0.938554	1		0.1	0.938554	1
0.05	0.95538	1		0.05	0.95538	1		0.05	0.949824	1		0.05	0.949824	1		0.05	0.949824	1		0.05	0.949824	1		0.05	0.949824	1
0	0.955221	1		0	0.960935	1		0	0.949824	1		0	0.95538	1		0	0.949665	1		0	0.94441	1		0	0.93314	1

## Sheet: Supplemental Figure 7
Supp Figure 7A (nprobes=50)				Supp Figure 7B (nprobes=100)				Supp Figure 7C (nprobes=200)				Supp Figure 7D (nprobes=500)				Supp Figure 7E (nprobes=1000)				Supp Figure 7F (nprobes=1500)				Supp Figure 7G (nprobes=2000)
lambda	mean	alpha		lambda	mean	alpha		lambda	mean	alpha		lambda	mean	alpha		lambda	mean	alpha		lambda	mean	alpha		lambda	mean	alpha
5	0.790977	0		5	0.856288	0		5	0.90082	0		5	0.91907	0		5	0.919036	0		5	0.919002	0		5	0.919002	0
4.95	0.790977	0		4.95	0.856288	0		4.95	0.90082	0		4.95	0.91907	0		4.95	0.919036	0		4.95	0.919002	0		4.95	0.919002	0
4.9	0.796206	0		4.9	0.858886	0		4.9	0.90082	0		4.9	0.91907	0		4.9	0.919036	0		4.9	0.919002	0		4.9	0.919002	0
4.85	0.798804	0		4.85	0.858886	0		4.85	0.90082	0		4.85	0.91907	0		4.85	0.919036	0		4.85	0.919002	0		4.85	0.919002	0
4.8	0.804033	0		4.8	0.861517	0		4.8	0.90082	0		4.8	0.91907	0		4.8	0.919036	0		4.8	0.919002	0		4.8	0.919002	0
4.75	0.809262	0		4.75	0.85892	0		4.75	0.90082	0		4.75	0.91907	0		4.75	0.919036	0		4.75	0.919002	0		4.75	0.919002	0
4.7	0.811859	0		4.7	0.861552	0		4.7	0.90082	0		4.7	0.91907	0		4.7	0.919036	0		4.7	0.919002	0		4.7	0.919002	0
4.65	0.814457	0		4.65	0.861552	0		4.65	0.898223	0		4.65	0.921668	0		4.65	0.919036	0		4.65	0.919002	0		4.65	0.919002	0
4.6	0.817088	0		4.6	0.861552	0		4.6	0.898223	0		4.6	0.921668	0		4.6	0.919036	0		4.6	0.919002	0		4.6	0.919002	0
4.55	0.814491	0		4.55	0.861552	0		4.55	0.898223	0		4.55	0.924265	0		4.55	0.919036	0		4.55	0.919002	0		4.55	0.919002	0
4.5	0.822351	0		4.5	0.858954	0		4.5	0.898223	0		4.5	0.924265	0		4.5	0.919036	0		4.5	0.919002	0		4.5	0.919002	0
4.45	0.822317	0		4.45	0.858954	0		4.45	0.898223	0		4.45	0.924265	0		4.45	0.919036	0		4.45	0.919002	0		4.45	0.919002	0
4.4	0.81972	0		4.4	0.861586	0		4.4	0.898223	0		4.4	0.924265	0		4.4	0.919036	0		4.4	0.919002	0		4.4	0.919002	0
4.35	0.824983	0		4.35	0.858954	0		4.35	0.898223	0		4.35	0.924265	0		4.35	0.919036	0		4.35	0.919002	0		4.35	0.919002	0
4.3	0.830212	0		4.3	0.858954	0		4.3	0.898223	0		4.3	0.924265	0		4.3	0.919036	0		4.3	0.919002	0		4.3	0.919002	0
4.25	0.830212	0		4.25	0.861586	0		4.25	0.898223	0		4.25	0.924265	0		4.25	0.919036	0		4.25	0.919002	0		4.25	0.919002	0
4.2	0.830212	0		4.2	0.866815	0		4.2	0.898223	0		4.2	0.924265	0		4.2	0.919036	0		4.2	0.919002	0		4.2	0.919002	0
4.15	0.832809	0		4.15	0.866815	0		4.15	0.898223	0		4.15	0.924265	0		4.15	0.919036	0		4.15	0.916405	0		4.15	0.919002	0
4.1	0.832809	0		4.1	0.869446	0		4.1	0.898223	0		4.1	0.924265	0		4.1	0.919036	0		4.1	0.916405	0		4.1	0.919002	0
4.05	0.835407	0		4.05	0.872044	0		4.05	0.90082	0		4.05	0.924265	0		4.05	0.919036	0		4.05	0.916405	0		4.05	0.919002	0
4	0.838038	0		4	0.872044	0		4	0.903418	0		4	0.924265	0		4	0.919036	0		4	0.916405	0		4	0.919002	0
3.95	0.840636	0		3.95	0.872044	0		3.95	0.903418	0		3.95	0.924265	0		3.95	0.919036	0		3.95	0.916405	0		3.95	0.919002	0
3.9	0.843267	0		3.9	0.874641	0		3.9	0.903418	0		3.9	0.924265	0		3.9	0.919036	0		3.9	0.916405	0		3.9	0.919002	0
3.85	0.843267	0		3.85	0.877239	0		3.85	0.903418	0		3.85	0.924265	0		3.85	0.919036	0		3.85	0.919036	0		3.85	0.919002	0
3.8	0.845865	0		3.8	0.877239	0		3.8	0.903418	0		3.8	0.924265	0		3.8	0.919036	0		3.8	0.919036	0		3.8	0.919002	0
3.75	0.845865	0		3.75	0.877239	0		3.75	0.903418	0		3.75	0.924265	0		3.75	0.919036	0		3.75	0.919036	0		3.75	0.919002	0
3.7	0.845865	0		3.7	0.877239	0		3.7	0.903418	0		3.7	0.924265	0		3.7	0.919036	0		3.7	0.919036	0		3.7	0.919002	0
3.65	0.845899	0		3.65	0.879836	0		3.65	0.903418	0		3.65	0.924265	0		3.65	0.919036	0		3.65	0.919036	0		3.65	0.919002	0
3.6	0.845899	0		3.6	0.879836	0		3.6	0.903418	0		3.6	0.924265	0		3.6	0.919036	0		3.6	0.919036	0		3.6	0.919036	0
3.55	0.845899	0		3.55	0.877239	0		3.55	0.906049	0		3.55	0.924265	0		3.55	0.919036	0		3.55	0.919036	0		3.55	0.921668	0
3.5	0.84853	0		3.5	0.882433	0		3.5	0.906049	0		3.5	0.924265	0		3.5	0.919036	0		3.5	0.919036	0		3.5	0.921668	0
3.45	0.84853	0		3.45	0.882433	0		3.45	0.906049	0		3.45	0.924265	0		3.45	0.919036	0		3.45	0.919036	0		3.45	0.921668	0
3.4	0.84853	0		3.4	0.882433	0		3.4	0.906049	0		3.4	0.924265	0		3.4	0.919036	0		3.4	0.919036	0		3.4	0.921668	0
3.35	0.845933	0		3.35	0.887697	0		3.35	0.906049	0		3.35	0.924265	0		3.35	0.919036	0		3.35	0.919036	0		3.35	0.921668	0
3.3	0.851128	0		3.3	0.890294	0		3.3	0.906049	0		3.3	0.924265	0		3.3	0.919036	0		3.3	0.919036	0		3.3	0.921668	0
3.25	0.851128	0		3.25	0.890294	0		3.25	0.906049	0		3.25	0.924265	0		3.25	0.919036	0		3.25	0.919036	0		3.25	0.921668	0
3.2	0.84853	0		3.2	0.892891	0		3.2	0.906049	0		3.2	0.924265	0		3.2	0.919036	0		3.2	0.919036	0		3.2	0.921668	0
3.15	0.851128	0		3.15	0.892891	0		3.15	0.906049	0		3.15	0.924265	0		3.15	0.919036	0		3.15	0.919036	0		3.15	0.921668	0
3.1	0.858988	0		3.1	0.892891	0		3.1	0.906049	0		3.1	0.924265	0		3.1	0.919036	0		3.1	0.919036	0		3.1	0.921668	0
3.05	0.86162	0		3.05	0.892891	0		3.05	0.906049	0		3.05	0.924265	0		3.05	0.919036	0		3.05	0.919036	0		3.05	0.921668	0
3	0.86162	0		3	0.892891	0		3	0.906049	0		3	0.924265	0		3	0.919036	0		3	0.919036	0		3	0.921668	0
2.95	0.864217	0		2.95	0.892891	0		2.95	0.906049	0		2.95	0.924265	0		2.95	0.919036	0		2.95	0.919036	0		2.95	0.921668	0
2.9	0.86162	0		2.9	0.892891	0		2.9	0.906049	0		2.9	0.924265	0		2.9	0.919036	0		2.9	0.919036	0		2.9	0.921668	0
2.85	0.864252	0		2.85	0.89026	0		2.85	0.906049	0		2.85	0.924265	0		2.85	0.919036	0		2.85	0.919036	0		2.85	0.921668	0
2.8	0.864252	0		2.8	0.89026	0		2.8	0.906049	0		2.8	0.924265	0		2.8	0.919036	0		2.8	0.919036	0		2.8	0.921668	0
2.75	0.864252	0		2.75	0.887628	0		2.75	0.906049	0		2.75	0.924265	0		2.75	0.919036	0		2.75	0.919036	0		2.75	0.921668	0
2.7	0.864217	0		2.7	0.887628	0		2.7	0.906049	0		2.7	0.924265	0		2.7	0.919036	0		2.7	0.919036	0		2.7	0.921668	0
2.65	0.866849	0		2.65	0.887628	0		2.65	0.906049	0		2.65	0.924265	0		2.65	0.919036	0		2.65	0.919036	0		2.65	0.921668	0
2.6	0.864252	0		2.6	0.887628	0		2.6	0.906049	0		2.6	0.924265	0		2.6	0.919036	0		2.6	0.919036	0		2.6	0.921668	0
2.55	0.864252	0		2.55	0.887628	0		2.55	0.906049	0		2.55	0.924265	0		2.55	0.919036	0		2.55	0.919036	0		2.55	0.921668	0
2.5	0.866883	0		2.5	0.887628	0		2.5	0.906049	0		2.5	0.924265	0		2.5	0.919036	0		2.5	0.919036	0		2.5	0.921668	0
2.45	0.869515	0		2.45	0.887628	0		2.45	0.906049	0		2.45	0.924265	0		2.45	0.919036	0		2.45	0.921668	0		2.45	0.921668	0
2.4	0.869515	0		2.4	0.887628	0		2.4	0.908647	0		2.4	0.924265	0		2.4	0.919036	0		2.4	0.921668	0		2.4	0.921668	0
2.35	0.872146	0		2.35	0.887628	0		2.35	0.908647	0		2.35	0.924265	0		2.35	0.919036	0		2.35	0.921668	0		2.35	0.921668	0
2.3	0.877375	0		2.3	0.887628	0		2.3	0.908647	0		2.3	0.924265	0		2.3	0.919036	0		2.3	0.921668	0		2.3	0.921668	0
2.25	0.877375	0		2.25	0.887628	0		2.25	0.908647	0		2.25	0.924265	0		2.25	0.919036	0		2.25	0.921668	0		2.25	0.921668	0
2.2	0.877375	0		2.2	0.887628	0		2.2	0.908647	0		2.2	0.924265	0		2.2	0.919036	0		2.2	0.921668	0		2.2	0.921668	0
2.15	0.874778	0		2.15	0.89026	0		2.15	0.908647	0		2.15	0.924265	0		2.15	0.919036	0		2.15	0.921668	0		2.15	0.921668	0
2.1	0.874778	0		2.1	0.89026	0		2.1	0.908647	0		2.1	0.924265	0		2.1	0.919036	0		2.1	0.921668	0		2.1	0.921668	0
2.05	0.87218	0		2.05	0.892857	0		2.05	0.908647	0		2.05	0.924265	0		2.05	0.919036	0		2.05	0.921668	0		2.05	0.921668	0
2	0.87218	0		2	0.892891	0		2	0.911244	0		2	0.924265	0		2	0.919036	0		2	0.921668	0		2	0.921668	0
1.95	0.87218	0		1.95	0.892891	0		1.95	0.911244	0		1.95	0.924265	0		1.95	0.919036	0		1.95	0.921668	0		1.95	0.921668	0
1.9	0.87218	0		1.9	0.895489	0		1.9	0.911244	0		1.9	0.924265	0		1.9	0.919036	0		1.9	0.921668	0		1.9	0.921668	0
1.85	0.869549	0		1.85	0.895489	0		1.85	0.911244	0		1.85	0.924265	0		1.85	0.919036	0		1.85	0.921668	0		1.85	0.921668	0
1.8	0.872146	0		1.8	0.895489	0		1.8	0.911244	0		1.8	0.924265	0		1.8	0.919036	0		1.8	0.921668	0		1.8	0.921668	0
1.75	0.872146	0		1.75	0.895489	0		1.75	0.908647	0		1.75	0.924265	0		1.75	0.919036	0		1.75	0.921668	0		1.75	0.921668	0
1.7	0.874744	0		1.7	0.89812	0		1.7	0.908647	0		1.7	0.924265	0		1.7	0.919036	0		1.7	0.924299	0		1.7	0.921668	0
1.65	0.877375	0		1.65	0.89812	0		1.65	0.908647	0		1.65	0.924265	0		1.65	0.919036	0		1.65	0.924299	0		1.65	0.924299	0
1.6	0.877375	0		1.6	0.89812	0		1.6	0.908647	0		1.6	0.924265	0		1.6	0.921668	0		1.6	0.924299	0		1.6	0.924299	0
1.55	0.877375	0		1.55	0.89812	0		1.55	0.908647	0		1.55	0.924265	0		1.55	0.921668	0		1.55	0.924299	0		1.55	0.924299	0
1.5	0.879973	0		1.5	0.900752	0		1.5	0.906015	0		1.5	0.924265	0		1.5	0.921668	0		1.5	0.924299	0		1.5	0.924299	0
1.45	0.879973	0		1.45	0.903383	0		1.45	0.906015	0		1.45	0.924265	0		1.45	0.921668	0		1.45	0.924299	0		1.45	0.924299	0
1.4	0.879973	0		1.4	0.908612	0		1.4	0.906015	0		1.4	0.926897	0		1.4	0.921668	0		1.4	0.924299	0		1.4	0.924299	0
1.35	0.879973	0		1.35	0.908612	0		1.35	0.906015	0		1.35	0.926897	0		1.35	0.921668	0		1.35	0.924299	0		1.35	0.924299	0
1.3	0.88257	0		1.3	0.908612	0		1.3	0.906015	0		1.3	0.926897	0		1.3	0.921668	0		1.3	0.924299	0		1.3	0.924299	0
1.25	0.885202	0		1.25	0.908612	0		1.25	0.906015	0		1.25	0.926897	0		1.25	0.921668	0		1.25	0.926897	0		1.25	0.924299	0
1.2	0.885202	0		1.2	0.908612	0		1.2	0.906015	0		1.2	0.926897	0		1.2	0.921668	0		1.2	0.926897	0		1.2	0.924299	0
1.15	0.890431	0		1.15	0.908612	0		1.15	0.908647	0		1.15	0.926897	0		1.15	0.921668	0		1.15	0.926897	0		1.15	0.924299	0
1.1	0.887799	0		1.1	0.908612	0		1.1	0.911244	0		1.1	0.926897	0		1.1	0.924265	0		1.1	0.929528	0		1.1	0.926897	0
1.05	0.887799	0		1.05	0.908612	0		1.05	0.911244	0		1.05	0.926897	0		1.05	0.926897	0		1.05	0.929528	0		1.05	0.926897	0
1	0.892994	0		1	0.906015	0		1	0.911244	0		1	0.926897	0		1	0.926897	0		1	0.93216	0		1	0.926897	0
0.95	0.892994	0		0.95	0.908647	0		0.95	0.911244	0		0.95	0.926897	0		0.95	0.926897	0		0.95	0.93216	0		0.95	0.926897	0
0.9	0.892994	0		0.9	0.908647	0		0.9	0.911244	0		0.9	0.926897	0		0.9	0.926897	0		0.9	0.93216	0		0.9	0.926897	0
0.85	0.892994	0		0.85	0.911244	0		0.85	0.913841	0		0.85	0.929494	0		0.85	0.926897	0		0.85	0.93216	0		0.85	0.926897	0
0.8	0.890362	0		0.8	0.913841	0		0.8	0.913841	0		0.8	0.929494	0		0.8	0.929528	0		0.8	0.93216	0		0.8	0.926897	0
0.75	0.890362	0		0.75	0.916473	0		0.75	0.913841	0		0.75	0.929494	0		0.75	0.929528	0		0.75	0.93216	0		0.75	0.926897	0
0.7	0.89296	0		0.7	0.916473	0		0.7	0.913841	0		0.7	0.929494	0		0.7	0.929528	0		0.7	0.93216	0		0.7	0.929494	0
0.65	0.89296	0		0.65	0.916473	0		0.65	0.916473	0		0.65	0.929494	0		0.65	0.929528	0		0.65	0.93216	0		0.65	0.932126	0
0.6	0.89296	0		0.6	0.916473	0		0.6	0.916473	0		0.6	0.929528	0		0.6	0.929528	0		0.6	0.934757	0		0.6	0.932126	0
0.55	0.89296	0		0.55	0.916473	0		0.55	0.916473	0		0.55	0.929528	0		0.55	0.929528	0		0.55	0.934757	0		0.55	0.932126	0
0.5	0.895591	0		0.5	0.916473	0		0.5	0.916473	0		0.5	0.929528	0		0.5	0.929528	0		0.5	0.934757	0		0.5	0.932126	0
0.45	0.895591	0		0.45	0.916473	0		0.45	0.913876	0		0.45	0.929528	0		0.45	0.929528	0		0.45	0.934757	0		0.45	0.932126	0
0.4	0.895591	0		0.4	0.913841	0		0.4	0.913876	0		0.4	0.932126	0		0.4	0.929528	0		0.4	0.937355	0		0.4	0.932126	0
0.35	0.892994	0		0.35	0.913841	0		0.35	0.911244	0		0.35	0.932126	0		0.35	0.934757	0		0.35	0.937355	0		0.35	0.932126	0
0.3	0.895591	0		0.3	0.916439	0		0.3	0.913841	0		0.3	0.932126	0		0.3	0.934757	0		0.3	0.937355	0		0.3	0.929494	0
0.25	0.895591	0		0.25	0.916405	0		0.25	0.919036	0		0.25	0.929528	0		0.25	0.934757	0		0.25	0.937355	0		0.25	0.929494	0
0.2	0.89296	0		0.2	0.908612	0		0.2	0.916439	0		0.2	0.926897	0		0.2	0.93216	0		0.2	0.937355	0		0.2	0.929494	0
0.15	0.887731	0		0.15	0.908647	0		0.15	0.91121	0		0.15	0.929528	0		0.15	0.93216	0		0.15	0.937355	0		0.15	0.929494	0
0.1	0.895557	0		0.1	0.903418	0		0.1	0.905981	0		0.1	0.926897	0		0.1	0.93216	0		0.1	0.937355	0		0.1	0.932126	0
0.05	0.895489	0		0.05	0.898154	0		0.05	0.908578	0		0.05	0.921668	0		0.05	0.934757	0		0.05	0.934757	0		0.05	0.932126	0
0	0.861586	0		0	0.848701	0		0	0.861654	0		0	0.880007	0		0	0.890499	0		0	0.887731	0		0	0.898154	0
5	0.686671	0.1		5	0.686671	0.1		5	0.686671	0.1		5	0.686671	0.1		5	0.686671	0.1		5	0.686671	0.1		5	0.686671	0.1
4.95	0.686671	0.1		4.95	0.686671	0.1		4.95	0.686671	0.1		4.95	0.686671	0.1		4.95	0.686671	0.1		4.95	0.686671	0.1		4.95	0.686671	0.1
4.9	0.686671	0.1		4.9	0.686671	0.1		4.9	0.686671	0.1		4.9	0.686671	0.1		4.9	0.686671	0.1		4.9	0.686671	0.1		4.9	0.686671	0.1
4.85	0.686671	0.1		4.85	0.686671	0.1		4.85	0.686671	0.1		4.85	0.686671	0.1		4.85	0.686671	0.1		4.85	0.686671	0.1		4.85	0.686671	0.1
4.8	0.686671	0.1		4.8	0.686671	0.1		4.8	0.686671	0.1		4.8	0.686671	0.1		4.8	0.686671	0.1		4.8	0.686671	0.1		4.8	0.686671	0.1
4.75	0.686671	0.1		4.75	0.686671	0.1		4.75	0.686671	0.1		4.75	0.686671	0.1		4.75	0.686671	0.1		4.75	0.686671	0.1		4.75	0.686671	0.1
4.7	0.686671	0.1		4.7	0.686671	0.1		4.7	0.686671	0.1		4.7	0.686671	0.1		4.7	0.686671	0.1		4.7	0.686671	0.1		4.7	0.686671	0.1
4.65	0.686671	0.1		4.65	0.686671	0.1		4.65	0.686671	0.1		4.65	0.686671	0.1		4.65	0.686671	0.1		4.65	0.686671	0.1		4.65	0.686671	0.1
4.6	0.686671	0.1		4.6	0.686671	0.1		4.6	0.686671	0.1		4.6	0.686671	0.1		4.6	0.686671	0.1		4.6	0.686671	0.1		4.6	0.686671	0.1
4.55	0.686671	0.1		4.55	0.686671	0.1		4.55	0.686671	0.1		4.55	0.686671	0.1		4.55	0.686671	0.1		4.55	0.686671	0.1		4.55	0.686671	0.1
4.5	0.686671	0.1		4.5	0.686671	0.1		4.5	0.686671	0.1		4.5	0.686671	0.1		4.5	0.686671	0.1		4.5	0.686671	0.1		4.5	0.686671	0.1
4.45	0.686671	0.1		4.45	0.686671	0.1		4.45	0.686671	0.1		4.45	0.686671	0.1		4.45	0.686671	0.1		4.45	0.686671	0.1		4.45	0.686671	0.1
4.4	0.686671	0.1		4.4	0.686671	0.1		4.4	0.686671	0.1		4.4	0.686671	0.1		4.4	0.686671	0.1		4.4	0.686671	0.1		4.4	0.686671	0.1
4.35	0.686671	0.1		4.35	0.686671	0.1		4.35	0.686671	0.1		4.35	0.686671	0.1		4.35	0.686671	0.1		4.35	0.686671	0.1		4.35	0.686671	0.1
4.3	0.686671	0.1		4.3	0.686671	0.1		4.3	0.686671	0.1		4.3	0.686671	0.1		4.3	0.686671	0.1		4.3	0.686671	0.1		4.3	0.686671	0.1
4.25	0.686671	0.1		4.25	0.686671	0.1		4.25	0.686671	0.1		4.25	0.686671	0.1		4.25	0.686671	0.1		4.25	0.686671	0.1		4.25	0.686671	0.1
4.2	0.686671	0.1		4.2	0.686671	0.1		4.2	0.686671	0.1		4.2	0.686671	0.1		4.2	0.686671	0.1		4.2	0.686671	0.1		4.2	0.686671	0.1
4.15	0.686671	0.1		4.15	0.686671	0.1		4.15	0.686671	0.1		4.15	0.686671	0.1		4.15	0.686671	0.1		4.15	0.686671	0.1		4.15	0.686671	0.1
4.1	0.686671	0.1		4.1	0.686671	0.1		4.1	0.686671	0.1		4.1	0.686671	0.1		4.1	0.686671	0.1		4.1	0.686671	0.1		4.1	0.686671	0.1
4.05	0.686671	0.1		4.05	0.686671	0.1		4.05	0.686671	0.1		4.05	0.686671	0.1		4.05	0.686671	0.1		4.05	0.686671	0.1		4.05	0.686671	0.1
4	0.686671	0.1		4	0.686671	0.1		4	0.686671	0.1		4	0.686671	0.1		4	0.686671	0.1		4	0.686671	0.1		4	0.686671	0.1
3.95	0.686671	0.1		3.95	0.686671	0.1		3.95	0.686671	0.1		3.95	0.686671	0.1		3.95	0.686671	0.1		3.95	0.686671	0.1		3.95	0.686671	0.1
3.9	0.686671	0.1		3.9	0.686671	0.1		3.9	0.686671	0.1		3.9	0.686671	0.1		3.9	0.686671	0.1		3.9	0.686671	0.1		3.9	0.686671	0.1
3.85	0.686671	0.1		3.85	0.686671	0.1		3.85	0.686671	0.1		3.85	0.686671	0.1		3.85	0.686671	0.1		3.85	0.686671	0.1		3.85	0.686671	0.1
3.8	0.686671	0.1		3.8	0.686671	0.1		3.8	0.686671	0.1		3.8	0.686671	0.1		3.8	0.686671	0.1		3.8	0.686671	0.1		3.8	0.686671	0.1
3.75	0.686671	0.1		3.75	0.686671	0.1		3.75	0.686671	0.1		3.75	0.686671	0.1		3.75	0.686671	0.1		3.75	0.686671	0.1		3.75	0.686671	0.1
3.7	0.686671	0.1		3.7	0.686671	0.1		3.7	0.686671	0.1		3.7	0.686671	0.1		3.7	0.686671	0.1		3.7	0.686671	0.1		3.7	0.686671	0.1
3.65	0.686671	0.1		3.65	0.686671	0.1		3.65	0.686671	0.1		3.65	0.686671	0.1		3.65	0.686671	0.1		3.65	0.686671	0.1		3.65	0.686671	0.1
3.6	0.686671	0.1		3.6	0.686671	0.1		3.6	0.686671	0.1		3.6	0.686671	0.1		3.6	0.686671	0.1		3.6	0.686671	0.1		3.6	0.686671	0.1
3.55	0.686671	0.1		3.55	0.686671	0.1		3.55	0.686671	0.1		3.55	0.686671	0.1		3.55	0.686671	0.1		3.55	0.686671	0.1		3.55	0.686671	0.1
3.5	0.686671	0.1		3.5	0.686671	0.1		3.5	0.686671	0.1		3.5	0.686671	0.1		3.5	0.686671	0.1		3.5	0.686671	0.1		3.5	0.686671	0.1
3.45	0.686671	0.1		3.45	0.686671	0.1		3.45	0.686671	0.1		3.45	0.686671	0.1		3.45	0.686671	0.1		3.45	0.686671	0.1		3.45	0.686671	0.1
3.4	0.686671	0.1		3.4	0.686671	0.1		3.4	0.686671	0.1		3.4	0.686671	0.1		3.4	0.686671	0.1		3.4	0.686671	0.1		3.4	0.686671	0.1
3.35	0.686671	0.1		3.35	0.686671	0.1		3.35	0.686671	0.1		3.35	0.686671	0.1		3.35	0.686671	0.1		3.35	0.686671	0.1		3.35	0.686671	0.1
3.3	0.686671	0.1		3.3	0.686671	0.1		3.3	0.686671	0.1		3.3	0.686671	0.1		3.3	0.686671	0.1		3.3	0.686671	0.1		3.3	0.686671	0.1
3.25	0.686671	0.1		3.25	0.686671	0.1		3.25	0.686671	0.1		3.25	0.686671	0.1		3.25	0.686671	0.1		3.25	0.686671	0.1		3.25	0.686671	0.1
3.2	0.686671	0.1		3.2	0.686671	0.1		3.2	0.686671	0.1		3.2	0.686671	0.1		3.2	0.686671	0.1		3.2	0.686671	0.1		3.2	0.686671	0.1
3.15	0.686671	0.1		3.15	0.686671	0.1		3.15	0.686671	0.1		3.15	0.686671	0.1		3.15	0.686671	0.1		3.15	0.686671	0.1		3.15	0.686671	0.1
3.1	0.686671	0.1		3.1	0.686671	0.1		3.1	0.686671	0.1		3.1	0.686671	0.1		3.1	0.686671	0.1		3.1	0.686671	0.1		3.1	0.686671	0.1
3.05	0.686671	0.1		3.05	0.686671	0.1		3.05	0.686671	0.1		3.05	0.686671	0.1		3.05	0.686671	0.1		3.05	0.686671	0.1		3.05	0.686671	0.1
3	0.686671	0.1		3	0.686671	0.1		3	0.686671	0.1		3	0.686671	0.1		3	0.686671	0.1		3	0.686671	0.1		3	0.686671	0.1
2.95	0.686671	0.1		2.95	0.686671	0.1		2.95	0.686671	0.1		2.95	0.686671	0.1		2.95	0.686671	0.1		2.95	0.686671	0.1		2.95	0.686671	0.1
2.9	0.686671	0.1		2.9	0.686671	0.1		2.9	0.686671	0.1		2.9	0.686671	0.1		2.9	0.686671	0.1		2.9	0.686671	0.1		2.9	0.686671	0.1
2.85	0.686671	0.1		2.85	0.686671	0.1		2.85	0.686671	0.1		2.85	0.686671	0.1		2.85	0.686671	0.1		2.85	0.686671	0.1		2.85	0.686671	0.1
2.8	0.686671	0.1		2.8	0.686671	0.1		2.8	0.686671	0.1		2.8	0.686671	0.1		2.8	0.686671	0.1		2.8	0.686671	0.1		2.8	0.686671	0.1
2.75	0.686671	0.1		2.75	0.686671	0.1		2.75	0.686671	0.1		2.75	0.686671	0.1		2.75	0.686671	0.1		2.75	0.686671	0.1		2.75	0.686671	0.1
2.7	0.686671	0.1		2.7	0.686671	0.1		2.7	0.686671	0.1		2.7	0.686671	0.1		2.7	0.686671	0.1		2.7	0.686671	0.1		2.7	0.686671	0.1
2.65	0.686671	0.1		2.65	0.686671	0.1		2.65	0.686671	0.1		2.65	0.686671	0.1		2.65	0.686671	0.1		2.65	0.686671	0.1		2.65	0.686671	0.1
2.6	0.686671	0.1		2.6	0.686671	0.1		2.6	0.686671	0.1		2.6	0.686671	0.1		2.6	0.686671	0.1		2.6	0.686671	0.1		2.6	0.686671	0.1
2.55	0.686671	0.1		2.55	0.686671	0.1		2.55	0.686671	0.1		2.55	0.686671	0.1		2.55	0.686671	0.1		2.55	0.686671	0.1		2.55	0.686671	0.1
2.5	0.686671	0.1		2.5	0.686671	0.1		2.5	0.686671	0.1		2.5	0.686671	0.1		2.5	0.686671	0.1		2.5	0.686671	0.1		2.5	0.686671	0.1
2.45	0.686671	0.1		2.45	0.686671	0.1		2.45	0.686671	0.1		2.45	0.686671	0.1		2.45	0.686671	0.1		2.45	0.686671	0.1		2.45	0.686671	0.1
2.4	0.686671	0.1		2.4	0.686671	0.1		2.4	0.686671	0.1		2.4	0.686671	0.1		2.4	0.686671	0.1		2.4	0.686671	0.1		2.4	0.686671	0.1
2.35	0.686671	0.1		2.35	0.686671	0.1		2.35	0.686671	0.1		2.35	0.686671	0.1		2.35	0.686671	0.1		2.35	0.686671	0.1		2.35	0.686671	0.1
2.3	0.686671	0.1		2.3	0.686671	0.1		2.3	0.686671	0.1		2.3	0.686671	0.1		2.3	0.686671	0.1		2.3	0.686671	0.1		2.3	0.686671	0.1
2.25	0.686671	0.1		2.25	0.686671	0.1		2.25	0.686671	0.1		2.25	0.686671	0.1		2.25	0.686671	0.1		2.25	0.686671	0.1		2.25	0.686671	0.1
2.2	0.686671	0.1		2.2	0.686671	0.1		2.2	0.686671	0.1		2.2	0.686671	0.1		2.2	0.686671	0.1		2.2	0.686671	0.1		2.2	0.686671	0.1
2.15	0.686671	0.1		2.15	0.686671	0.1		2.15	0.686671	0.1		2.15	0.686671	0.1		2.15	0.686671	0.1		2.15	0.686671	0.1		2.15	0.686671	0.1
2.1	0.686671	0.1		2.1	0.686671	0.1		2.1	0.686671	0.1		2.1	0.686671	0.1		2.1	0.686671	0.1		2.1	0.686671	0.1		2.1	0.686671	0.1
2.05	0.686671	0.1		2.05	0.686671	0.1		2.05	0.686671	0.1		2.05	0.686671	0.1		2.05	0.686671	0.1		2.05	0.686671	0.1		2.05	0.686671	0.1
2	0.686671	0.1		2	0.686671	0.1		2	0.686671	0.1		2	0.686671	0.1		2	0.686671	0.1		2	0.686671	0.1		2	0.686671	0.1
1.95	0.686671	0.1		1.95	0.686671	0.1		1.95	0.686671	0.1		1.95	0.686671	0.1		1.95	0.686671	0.1		1.95	0.686671	0.1		1.95	0.686671	0.1
1.9	0.686671	0.1		1.9	0.686671	0.1		1.9	0.686671	0.1		1.9	0.686671	0.1		1.9	0.686671	0.1		1.9	0.686671	0.1		1.9	0.686671	0.1
1.85	0.686671	0.1		1.85	0.686671	0.1		1.85	0.686671	0.1		1.85	0.686671	0.1		1.85	0.686671	0.1		1.85	0.686671	0.1		1.85	0.686671	0.1
1.8	0.686671	0.1		1.8	0.686671	0.1		1.8	0.686671	0.1		1.8	0.686671	0.1		1.8	0.686671	0.1		1.8	0.686671	0.1		1.8	0.686671	0.1
1.75	0.686671	0.1		1.75	0.686671	0.1		1.75	0.686671	0.1		1.75	0.686671	0.1		1.75	0.686671	0.1		1.75	0.686671	0.1		1.75	0.686671	0.1
1.7	0.686671	0.1		1.7	0.686671	0.1		1.7	0.686671	0.1		1.7	0.686671	0.1		1.7	0.689269	0.1		1.7	0.689269	0.1		1.7	0.689269	0.1
1.65	0.686671	0.1		1.65	0.686671	0.1		1.65	0.686671	0.1		1.65	0.689269	0.1		1.65	0.689269	0.1		1.65	0.689269	0.1		1.65	0.689269	0.1
1.6	0.686671	0.1		1.6	0.686671	0.1		1.6	0.689269	0.1		1.6	0.691866	0.1		1.6	0.694463	0.1		1.6	0.691866	0.1		1.6	0.691866	0.1
1.55	0.686671	0.1		1.55	0.686671	0.1		1.55	0.689269	0.1		1.55	0.691866	0.1		1.55	0.686637	0.1		1.55	0.691866	0.1		1.55	0.694463	0.1
1.5	0.686671	0.1		1.5	0.686671	0.1		1.5	0.697095	0.1		1.5	0.691866	0.1		1.5	0.699727	0.1		1.5	0.702324	0.1		1.5	0.704921	0.1
1.45	0.686671	0.1		1.45	0.689269	0.1		1.45	0.699727	0.1		1.45	0.715345	0.1		1.45	0.704887	0.1		1.45	0.712782	0.1		1.45	0.712782	0.1
1.4	0.686671	0.1		1.4	0.686705	0.1		1.4	0.707553	0.1		1.4	0.720608	0.1		1.4	0.725837	0.1		1.4	0.7311	0.1		1.4	0.725837	0.1
1.35	0.689303	0.1		1.35	0.691934	0.1		1.35	0.712782	0.1		1.35	0.728503	0.1		1.35	0.731066	0.1		1.35	0.736261	0.1		1.35	0.738859	0.1
1.3	0.697061	0.1		1.3	0.70229	0.1		1.3	0.736261	0.1		1.3	0.746753	0.1		1.3	0.738893	0.1		1.3	0.74149	0.1		1.3	0.744122	0.1
1.25	0.715379	0.1		1.25	0.717943	0.1		1.25	0.738893	0.1		1.25	0.751948	0.1		1.25	0.754545	0.1		1.25	0.762406	0.1		1.25	0.759809	0.1
1.2	0.738859	0.1		1.2	0.731032	0.1		1.2	0.759774	0.1		1.2	0.767635	0.1		1.2	0.770267	0.1		1.2	0.77283	0.1		1.2	0.770198	0.1
1.15	0.738824	0.1		1.15	0.746617	0.1		1.15	0.783254	0.1		1.15	0.780622	0.1		1.15	0.778059	0.1		1.15	0.785885	0.1		1.15	0.785885	0.1
1.1	0.767532	0.1		1.1	0.775393	0.1		1.1	0.788483	0.1		1.1	0.785919	0.1		1.1	0.798941	0.1		1.1	0.788517	0.1		1.1	0.791114	0.1
1.05	0.796275	0.1		1.05	0.793746	0.1		1.05	0.801538	0.1		1.05	0.79378	0.1		1.05	0.804204	0.1		1.05	0.798975	0.1		1.05	0.796343	0.1
1	0.806767	0.1		1	0.811962	0.1		1	0.809433	0.1		1	0.804204	0.1		1	0.804204	0.1		1	0.801572	0.1		1	0.80417	0.1
0.95	0.811996	0.1		0.95	0.819856	0.1		0.95	0.822454	0.1		0.95	0.822454	0.1		0.95	0.806835	0.1		0.95	0.809467	0.1		0.95	0.812064	0.1
0.9	0.827683	0.1		0.9	0.830314	0.1		0.9	0.838175	0.1		0.9	0.846036	0.1		0.9	0.830314	0.1		0.9	0.82512	0.1		0.9	0.822488	0.1
0.85	0.835509	0.1		0.85	0.840704	0.1		0.85	0.843404	0.1		0.85	0.853828	0.1		0.85	0.846001	0.1		0.85	0.840807	0.1		0.85	0.840807	0.1
0.8	0.840772	0.1		0.8	0.843336	0.1		0.8	0.856459	0.1		0.8	0.851265	0.1		0.8	0.848633	0.1		0.8	0.856494	0.1		0.8	0.859091	0.1
0.75	0.845967	0.1		0.75	0.851196	0.1		0.75	0.859057	0.1		0.75	0.853862	0.1		0.75	0.853828	0.1		0.75	0.864286	0.1		0.75	0.859091	0.1
0.7	0.85123	0.1		0.7	0.853828	0.1		0.7	0.872146	0.1		0.7	0.856494	0.1		0.7	0.856459	0.1		0.7	0.859091	0.1		0.7	0.864354	0.1
0.65	0.861688	0.1		0.65	0.861654	0.1		0.65	0.87218	0.1		0.65	0.864354	0.1		0.65	0.856459	0.1		0.65	0.869549	0.1		0.65	0.866951	0.1
0.6	0.869515	0.1		0.6	0.864286	0.1		0.6	0.866986	0.1		0.6	0.872146	0.1		0.6	0.861722	0.1		0.6	0.87218	0.1		0.6	0.87218	0.1
0.55	0.864286	0.1		0.55	0.877375	0.1		0.55	0.87218	0.1		0.55	0.874744	0.1		0.55	0.869549	0.1		0.55	0.877375	0.1		0.55	0.877375	0.1
0.5	0.872112	0.1		0.5	0.88257	0.1		0.5	0.877375	0.1		0.5	0.874744	0.1		0.5	0.872146	0.1		0.5	0.880007	0.1		0.5	0.882604	0.1
0.45	0.877341	0.1		0.45	0.890396	0.1		0.45	0.885236	0.1		0.45	0.877375	0.1		0.45	0.877375	0.1		0.45	0.880007	0.1		0.45	0.882604	0.1
0.4	0.887799	0.1		0.4	0.892994	0.1		0.4	0.887833	0.1		0.4	0.877375	0.1		0.4	0.880007	0.1		0.4	0.882604	0.1		0.4	0.885236	0.1
0.35	0.890396	0.1		0.35	0.898189	0.1		0.35	0.887799	0.1		0.35	0.885202	0.1		0.35	0.885236	0.1		0.35	0.887833	0.1		0.35	0.885202	0.1
0.3	0.890396	0.1		0.3	0.898189	0.1		0.3	0.887799	0.1		0.3	0.892994	0.1		0.3	0.893028	0.1		0.3	0.890431	0.1		0.3	0.890396	0.1
0.25	0.890396	0.1		0.25	0.900854	0.1		0.25	0.893028	0.1		0.25	0.895591	0.1		0.25	0.895625	0.1		0.25	0.898223	0.1		0.25	0.892994	0.1
0.2	0.890362	0.1		0.2	0.900854	0.1		0.2	0.900854	0.1		0.2	0.908647	0.1		0.2	0.895625	0.1		0.2	0.903452	0.1		0.2	0.892994	0.1
0.15	0.890362	0.1		0.15	0.906083	0.1		0.15	0.906015	0.1		0.15	0.908612	0.1		0.15	0.906049	0.1		0.15	0.908681	0.1		0.15	0.911312	0.1
0.1	0.887731	0.1		0.1	0.895523	0.1		0.1	0.90082	0.1		0.1	0.921702	0.1		0.1	0.919105	0.1		0.1	0.91391	0.1		0.1	0.91391	0.1
0.05	0.890294	0.1		0.05	0.89296	0.1		0.05	0.900786	0.1		0.05	0.929528	0.1		0.05	0.924334	0.1		0.05	0.921736	0.1		0.05	0.916541	0.1
0	0.861586	0.1		0	0.840841	0.1		0	0.858988	0.1		0	0.869515	0.1		0	0.874846	0.1		0	0.853862	0.1		0	0.864217	0.1
5	0.686671	0.2		5	0.686671	0.2		5	0.686671	0.2		5	0.686671	0.2		5	0.686671	0.2		5	0.686671	0.2		5	0.686671	0.2
4.95	0.686671	0.2		4.95	0.686671	0.2		4.95	0.686671	0.2		4.95	0.686671	0.2		4.95	0.686671	0.2		4.95	0.686671	0.2		4.95	0.686671	0.2
4.9	0.686671	0.2		4.9	0.686671	0.2		4.9	0.686671	0.2		4.9	0.686671	0.2		4.9	0.686671	0.2		4.9	0.686671	0.2		4.9	0.686671	0.2
4.85	0.686671	0.2		4.85	0.686671	0.2		4.85	0.686671	0.2		4.85	0.686671	0.2		4.85	0.686671	0.2		4.85	0.686671	0.2		4.85	0.686671	0.2
4.8	0.686671	0.2		4.8	0.686671	0.2		4.8	0.686671	0.2		4.8	0.686671	0.2		4.8	0.686671	0.2		4.8	0.686671	0.2		4.8	0.686671	0.2
4.75	0.686671	0.2		4.75	0.686671	0.2		4.75	0.686671	0.2		4.75	0.686671	0.2		4.75	0.686671	0.2		4.75	0.686671	0.2		4.75	0.686671	0.2
4.7	0.686671	0.2		4.7	0.686671	0.2		4.7	0.686671	0.2		4.7	0.686671	0.2		4.7	0.686671	0.2		4.7	0.686671	0.2		4.7	0.686671	0.2
4.65	0.686671	0.2		4.65	0.686671	0.2		4.65	0.686671	0.2		4.65	0.686671	0.2		4.65	0.686671	0.2		4.65	0.686671	0.2		4.65	0.686671	0.2
4.6	0.686671	0.2		4.6	0.686671	0.2		4.6	0.686671	0.2		4.6	0.686671	0.2		4.6	0.686671	0.2		4.6	0.686671	0.2		4.6	0.686671	0.2
4.55	0.686671	0.2		4.55	0.686671	0.2		4.55	0.686671	0.2		4.55	0.686671	0.2		4.55	0.686671	0.2		4.55	0.686671	0.2		4.55	0.686671	0.2
4.5	0.686671	0.2		4.5	0.686671	0.2		4.5	0.686671	0.2		4.5	0.686671	0.2		4.5	0.686671	0.2		4.5	0.686671	0.2		4.5	0.686671	0.2
4.45	0.686671	0.2		4.45	0.686671	0.2		4.45	0.686671	0.2		4.45	0.686671	0.2		4.45	0.686671	0.2		4.45	0.686671	0.2		4.45	0.686671	0.2
4.4	0.686671	0.2		4.4	0.686671	0.2		4.4	0.686671	0.2		4.4	0.686671	0.2		4.4	0.686671	0.2		4.4	0.686671	0.2		4.4	0.686671	0.2
4.35	0.686671	0.2		4.35	0.686671	0.2		4.35	0.686671	0.2		4.35	0.686671	0.2		4.35	0.686671	0.2		4.35	0.686671	0.2		4.35	0.686671	0.2
4.3	0.686671	0.2		4.3	0.686671	0.2		4.3	0.686671	0.2		4.3	0.686671	0.2		4.3	0.686671	0.2		4.3	0.686671	0.2		4.3	0.686671	0.2
4.25	0.686671	0.2		4.25	0.686671	0.2		4.25	0.686671	0.2		4.25	0.686671	0.2		4.25	0.686671	0.2		4.25	0.686671	0.2		4.25	0.686671	0.2
4.2	0.686671	0.2		4.2	0.686671	0.2		4.2	0.686671	0.2		4.2	0.686671	0.2		4.2	0.686671	0.2		4.2	0.686671	0.2		4.2	0.686671	0.2
4.15	0.686671	0.2		4.15	0.686671	0.2		4.15	0.686671	0.2		4.15	0.686671	0.2		4.15	0.686671	0.2		4.15	0.686671	0.2		4.15	0.686671	0.2
4.1	0.686671	0.2		4.1	0.686671	0.2		4.1	0.686671	0.2		4.1	0.686671	0.2		4.1	0.686671	0.2		4.1	0.686671	0.2		4.1	0.686671	0.2
4.05	0.686671	0.2		4.05	0.686671	0.2		4.05	0.686671	0.2		4.05	0.686671	0.2		4.05	0.686671	0.2		4.05	0.686671	0.2		4.05	0.686671	0.2
4	0.686671	0.2		4	0.686671	0.2		4	0.686671	0.2		4	0.686671	0.2		4	0.686671	0.2		4	0.686671	0.2		4	0.686671	0.2
3.95	0.686671	0.2		3.95	0.686671	0.2		3.95	0.686671	0.2		3.95	0.686671	0.2		3.95	0.686671	0.2		3.95	0.686671	0.2		3.95	0.686671	0.2
3.9	0.686671	0.2		3.9	0.686671	0.2		3.9	0.686671	0.2		3.9	0.686671	0.2		3.9	0.686671	0.2		3.9	0.686671	0.2		3.9	0.686671	0.2
3.85	0.686671	0.2		3.85	0.686671	0.2		3.85	0.686671	0.2		3.85	0.686671	0.2		3.85	0.686671	0.2		3.85	0.686671	0.2		3.85	0.686671	0.2
3.8	0.686671	0.2		3.8	0.686671	0.2		3.8	0.686671	0.2		3.8	0.686671	0.2		3.8	0.686671	0.2		3.8	0.686671	0.2		3.8	0.686671	0.2
3.75	0.686671	0.2		3.75	0.686671	0.2		3.75	0.686671	0.2		3.75	0.686671	0.2		3.75	0.686671	0.2		3.75	0.686671	0.2		3.75	0.686671	0.2
3.7	0.686671	0.2		3.7	0.686671	0.2		3.7	0.686671	0.2		3.7	0.686671	0.2		3.7	0.686671	0.2		3.7	0.686671	0.2		3.7	0.686671	0.2
3.65	0.686671	0.2		3.65	0.686671	0.2		3.65	0.686671	0.2		3.65	0.686671	0.2		3.65	0.686671	0.2		3.65	0.686671	0.2		3.65	0.686671	0.2
3.6	0.686671	0.2		3.6	0.686671	0.2		3.6	0.686671	0.2		3.6	0.686671	0.2		3.6	0.686671	0.2		3.6	0.686671	0.2		3.6	0.686671	0.2
3.55	0.686671	0.2		3.55	0.686671	0.2		3.55	0.686671	0.2		3.55	0.686671	0.2		3.55	0.686671	0.2		3.55	0.686671	0.2		3.55	0.686671	0.2
3.5	0.686671	0.2		3.5	0.686671	0.2		3.5	0.686671	0.2		3.5	0.686671	0.2		3.5	0.686671	0.2		3.5	0.686671	0.2		3.5	0.686671	0.2
3.45	0.686671	0.2		3.45	0.686671	0.2		3.45	0.686671	0.2		3.45	0.686671	0.2		3.45	0.686671	0.2		3.45	0.686671	0.2		3.45	0.686671	0.2
3.4	0.686671	0.2		3.4	0.686671	0.2		3.4	0.686671	0.2		3.4	0.686671	0.2		3.4	0.686671	0.2		3.4	0.686671	0.2		3.4	0.686671	0.2
3.35	0.686671	0.2		3.35	0.686671	0.2		3.35	0.686671	0.2		3.35	0.686671	0.2		3.35	0.686671	0.2		3.35	0.686671	0.2		3.35	0.686671	0.2
3.3	0.686671	0.2		3.3	0.686671	0.2		3.3	0.686671	0.2		3.3	0.686671	0.2		3.3	0.686671	0.2		3.3	0.686671	0.2		3.3	0.686671	0.2
3.25	0.686671	0.2		3.25	0.686671	0.2		3.25	0.686671	0.2		3.25	0.686671	0.2		3.25	0.686671	0.2		3.25	0.686671	0.2		3.25	0.686671	0.2
3.2	0.686671	0.2		3.2	0.686671	0.2		3.2	0.686671	0.2		3.2	0.686671	0.2		3.2	0.686671	0.2		3.2	0.686671	0.2		3.2	0.686671	0.2
3.15	0.686671	0.2		3.15	0.686671	0.2		3.15	0.686671	0.2		3.15	0.686671	0.2		3.15	0.686671	0.2		3.15	0.686671	0.2		3.15	0.686671	0.2
3.1	0.686671	0.2		3.1	0.686671	0.2		3.1	0.686671	0.2		3.1	0.686671	0.2		3.1	0.686671	0.2		3.1	0.686671	0.2		3.1	0.686671	0.2
3.05	0.686671	0.2		3.05	0.686671	0.2		3.05	0.686671	0.2		3.05	0.686671	0.2		3.05	0.686671	0.2		3.05	0.686671	0.2		3.05	0.686671	0.2
3	0.686671	0.2		3	0.686671	0.2		3	0.686671	0.2		3	0.686671	0.2		3	0.686671	0.2		3	0.686671	0.2		3	0.686671	0.2
2.95	0.686671	0.2		2.95	0.686671	0.2		2.95	0.686671	0.2		2.95	0.686671	0.2		2.95	0.686671	0.2		2.95	0.686671	0.2		2.95	0.686671	0.2
2.9	0.686671	0.2		2.9	0.686671	0.2		2.9	0.686671	0.2		2.9	0.686671	0.2		2.9	0.686671	0.2		2.9	0.686671	0.2		2.9	0.686671	0.2
2.85	0.686671	0.2		2.85	0.686671	0.2		2.85	0.686671	0.2		2.85	0.686671	0.2		2.85	0.686671	0.2		2.85	0.686671	0.2		2.85	0.686671	0.2
2.8	0.686671	0.2		2.8	0.686671	0.2		2.8	0.686671	0.2		2.8	0.686671	0.2		2.8	0.686671	0.2		2.8	0.686671	0.2		2.8	0.686671	0.2
2.75	0.686671	0.2		2.75	0.686671	0.2		2.75	0.686671	0.2		2.75	0.686671	0.2		2.75	0.686671	0.2		2.75	0.686671	0.2		2.75	0.686671	0.2
2.7	0.686671	0.2		2.7	0.686671	0.2		2.7	0.686671	0.2		2.7	0.686671	0.2		2.7	0.686671	0.2		2.7	0.686671	0.2		2.7	0.686671	0.2
2.65	0.686671	0.2		2.65	0.686671	0.2		2.65	0.686671	0.2		2.65	0.686671	0.2		2.65	0.686671	0.2		2.65	0.686671	0.2		2.65	0.686671	0.2
2.6	0.686671	0.2		2.6	0.686671	0.2		2.6	0.686671	0.2		2.6	0.686671	0.2		2.6	0.686671	0.2		2.6	0.686671	0.2		2.6	0.686671	0.2
2.55	0.686671	0.2		2.55	0.686671	0.2		2.55	0.686671	0.2		2.55	0.686671	0.2		2.55	0.686671	0.2		2.55	0.686671	0.2		2.55	0.686671	0.2
2.5	0.686671	0.2		2.5	0.686671	0.2		2.5	0.686671	0.2		2.5	0.686671	0.2		2.5	0.686671	0.2		2.5	0.686671	0.2		2.5	0.686671	0.2
2.45	0.686671	0.2		2.45	0.686671	0.2		2.45	0.686671	0.2		2.45	0.686671	0.2		2.45	0.686671	0.2		2.45	0.686671	0.2		2.45	0.686671	0.2
2.4	0.686671	0.2		2.4	0.686671	0.2		2.4	0.686671	0.2		2.4	0.686671	0.2		2.4	0.686671	0.2		2.4	0.686671	0.2		2.4	0.686671	0.2
2.35	0.686671	0.2		2.35	0.686671	0.2		2.35	0.686671	0.2		2.35	0.686671	0.2		2.35	0.686671	0.2		2.35	0.686671	0.2		2.35	0.686671	0.2
2.3	0.686671	0.2		2.3	0.686671	0.2		2.3	0.686671	0.2		2.3	0.686671	0.2		2.3	0.686671	0.2		2.3	0.686671	0.2		2.3	0.686671	0.2
2.25	0.686671	0.2		2.25	0.686671	0.2		2.25	0.686671	0.2		2.25	0.686671	0.2		2.25	0.686671	0.2		2.25	0.686671	0.2		2.25	0.686671	0.2
2.2	0.686671	0.2		2.2	0.686671	0.2		2.2	0.686671	0.2		2.2	0.686671	0.2		2.2	0.686671	0.2		2.2	0.686671	0.2		2.2	0.686671	0.2
2.15	0.686671	0.2		2.15	0.686671	0.2		2.15	0.686671	0.2		2.15	0.686671	0.2		2.15	0.686671	0.2		2.15	0.686671	0.2		2.15	0.686671	0.2
2.1	0.686671	0.2		2.1	0.686671	0.2		2.1	0.686671	0.2		2.1	0.686671	0.2		2.1	0.686671	0.2		2.1	0.686671	0.2		2.1	0.686671	0.2
2.05	0.686671	0.2		2.05	0.686671	0.2		2.05	0.686671	0.2		2.05	0.686671	0.2		2.05	0.686671	0.2		2.05	0.686671	0.2		2.05	0.686671	0.2
2	0.686671	0.2		2	0.686671	0.2		2	0.686671	0.2		2	0.686671	0.2		2	0.686671	0.2		2	0.686671	0.2		2	0.686671	0.2
1.95	0.686671	0.2		1.95	0.686671	0.2		1.95	0.686671	0.2		1.95	0.686671	0.2		1.95	0.686671	0.2		1.95	0.686671	0.2		1.95	0.686671	0.2
1.9	0.686671	0.2		1.9	0.686671	0.2		1.9	0.686671	0.2		1.9	0.686671	0.2		1.9	0.686671	0.2		1.9	0.686671	0.2		1.9	0.686671	0.2
1.85	0.686671	0.2		1.85	0.686671	0.2		1.85	0.686671	0.2		1.85	0.686671	0.2		1.85	0.686671	0.2		1.85	0.686671	0.2		1.85	0.686671	0.2
1.8	0.686671	0.2		1.8	0.686671	0.2		1.8	0.686671	0.2		1.8	0.686671	0.2		1.8	0.686671	0.2		1.8	0.686671	0.2		1.8	0.686671	0.2
1.75	0.686671	0.2		1.75	0.686671	0.2		1.75	0.686671	0.2		1.75	0.686671	0.2		1.75	0.686671	0.2		1.75	0.686671	0.2		1.75	0.686671	0.2
1.7	0.686671	0.2		1.7	0.686671	0.2		1.7	0.686671	0.2		1.7	0.686671	0.2		1.7	0.686671	0.2		1.7	0.686671	0.2		1.7	0.686671	0.2
1.65	0.686671	0.2		1.65	0.686671	0.2		1.65	0.686671	0.2		1.65	0.686671	0.2		1.65	0.686671	0.2		1.65	0.686671	0.2		1.65	0.686671	0.2
1.6	0.686671	0.2		1.6	0.686671	0.2		1.6	0.686671	0.2		1.6	0.686671	0.2		1.6	0.686671	0.2		1.6	0.686671	0.2		1.6	0.686671	0.2
1.55	0.686671	0.2		1.55	0.686671	0.2		1.55	0.686671	0.2		1.55	0.686671	0.2		1.55	0.686671	0.2		1.55	0.686671	0.2		1.55	0.686671	0.2
1.5	0.686671	0.2		1.5	0.686671	0.2		1.5	0.686671	0.2		1.5	0.686671	0.2		1.5	0.686671	0.2		1.5	0.686671	0.2		1.5	0.686671	0.2
1.45	0.686671	0.2		1.45	0.686671	0.2		1.45	0.686671	0.2		1.45	0.686671	0.2		1.45	0.686671	0.2		1.45	0.686671	0.2		1.45	0.686671	0.2
1.4	0.686671	0.2		1.4	0.686671	0.2		1.4	0.686671	0.2		1.4	0.686671	0.2		1.4	0.686671	0.2		1.4	0.686671	0.2		1.4	0.686671	0.2
1.35	0.686671	0.2		1.35	0.686671	0.2		1.35	0.686671	0.2		1.35	0.686671	0.2		1.35	0.686671	0.2		1.35	0.686671	0.2		1.35	0.686671	0.2
1.3	0.686671	0.2		1.3	0.686671	0.2		1.3	0.686671	0.2		1.3	0.686671	0.2		1.3	0.686671	0.2		1.3	0.686671	0.2		1.3	0.686671	0.2
1.25	0.686671	0.2		1.25	0.686671	0.2		1.25	0.686671	0.2		1.25	0.686671	0.2		1.25	0.686671	0.2		1.25	0.686671	0.2		1.25	0.686671	0.2
1.2	0.686671	0.2		1.2	0.686671	0.2		1.2	0.686671	0.2		1.2	0.686671	0.2		1.2	0.686671	0.2		1.2	0.686671	0.2		1.2	0.686671	0.2
1.15	0.686671	0.2		1.15	0.686671	0.2		1.15	0.686671	0.2		1.15	0.686671	0.2		1.15	0.686671	0.2		1.15	0.686671	0.2		1.15	0.686671	0.2
1.1	0.686671	0.2		1.1	0.686671	0.2		1.1	0.686671	0.2		1.1	0.686671	0.2		1.1	0.686671	0.2		1.1	0.686671	0.2		1.1	0.686671	0.2
1.05	0.686671	0.2		1.05	0.686671	0.2		1.05	0.686671	0.2		1.05	0.686671	0.2		1.05	0.686671	0.2		1.05	0.686671	0.2		1.05	0.686671	0.2
1	0.686671	0.2		1	0.686671	0.2		1	0.686671	0.2		1	0.686671	0.2		1	0.686671	0.2		1	0.686671	0.2		1	0.686671	0.2
0.95	0.686671	0.2		0.95	0.686671	0.2		0.95	0.686671	0.2		0.95	0.686671	0.2		0.95	0.686671	0.2		0.95	0.686671	0.2		0.95	0.686671	0.2
0.9	0.686671	0.2		0.9	0.686671	0.2		0.9	0.689269	0.2		0.9	0.689269	0.2		0.9	0.689269	0.2		0.9	0.689269	0.2		0.9	0.689269	0.2
0.85	0.686671	0.2		0.85	0.686671	0.2		0.85	0.691866	0.2		0.85	0.691866	0.2		0.85	0.691866	0.2		0.85	0.689269	0.2		0.85	0.689269	0.2
0.8	0.691866	0.2		0.8	0.691866	0.2		0.8	0.70229	0.2		0.8	0.710185	0.2		0.8	0.707519	0.2		0.8	0.712782	0.2		0.8	0.712782	0.2
0.75	0.697095	0.2		0.75	0.694463	0.2		0.75	0.725837	0.2		0.75	0.728435	0.2		0.75	0.72324	0.2		0.75	0.728469	0.2		0.75	0.731066	0.2
0.7	0.717943	0.2		0.7	0.717943	0.2		0.7	0.751982	0.2		0.7	0.738927	0.2		0.7	0.738927	0.2		0.7	0.741524	0.2		0.7	0.741524	0.2
0.65	0.770232	0.2		0.65	0.770198	0.2		0.65	0.778025	0.2		0.65	0.770198	0.2		0.65	0.767635	0.2		0.65	0.775427	0.2		0.65	0.775427	0.2
0.6	0.791114	0.2		0.6	0.791114	0.2		0.6	0.793712	0.2		0.6	0.793746	0.2		0.6	0.791148	0.2		0.6	0.788483	0.2		0.6	0.783288	0.2
0.55	0.817293	0.2		0.55	0.819925	0.2		0.55	0.806869	0.2		0.55	0.806835	0.2		0.55	0.806835	0.2		0.55	0.804238	0.2		0.55	0.806835	0.2
0.5	0.832912	0.2		0.5	0.830314	0.2		0.5	0.82512	0.2		0.5	0.827751	0.2		0.5	0.82512	0.2		0.5	0.817362	0.2		0.5	0.822556	0.2
0.45	0.838141	0.2		0.45	0.840772	0.2		0.45	0.851265	0.2		0.45	0.840841	0.2		0.45	0.840807	0.2		0.45	0.846036	0.2		0.45	0.846036	0.2
0.4	0.85393	0.2		0.4	0.86432	0.2		0.4	0.856494	0.2		0.4	0.851299	0.2		0.4	0.856494	0.2		0.4	0.85393	0.2		0.4	0.861722	0.2
0.35	0.864354	0.2		0.35	0.869549	0.2		0.35	0.87218	0.2		0.35	0.861722	0.2		0.35	0.86432	0.2		0.35	0.869549	0.2		0.35	0.869549	0.2
0.3	0.872078	0.2		0.3	0.88257	0.2		0.3	0.877409	0.2		0.3	0.874744	0.2		0.3	0.872146	0.2		0.3	0.87218	0.2		0.3	0.869549	0.2
0.25	0.885133	0.2		0.25	0.887765	0.2		0.25	0.882604	0.2		0.25	0.877375	0.2		0.25	0.874778	0.2		0.25	0.880007	0.2		0.25	0.877375	0.2
0.2	0.882536	0.2		0.2	0.890362	0.2		0.2	0.880007	0.2		0.2	0.885202	0.2		0.2	0.88257	0.2		0.2	0.882604	0.2		0.2	0.877375	0.2
0.15	0.885133	0.2		0.15	0.898189	0.2		0.15	0.887765	0.2		0.15	0.895591	0.2		0.15	0.890362	0.2		0.15	0.893028	0.2		0.15	0.892994	0.2
0.1	0.890362	0.2		0.1	0.89296	0.2		0.1	0.890396	0.2		0.1	0.906049	0.2		0.1	0.90082	0.2		0.1	0.908681	0.2		0.1	0.900854	0.2
0.05	0.890328	0.2		0.05	0.895591	0.2		0.05	0.895591	0.2		0.05	0.924334	0.2		0.05	0.919173	0.2		0.05	0.916541	0.2		0.05	0.92177	0.2
0	0.861586	0.2		0	0.838243	0.2		0	0.86162	0.2		0	0.872215	0.2		0	0.874846	0.2		0	0.851162	0.2		0	0.858954	0.2
5	0.686671	0.3		5	0.686671	0.3		5	0.686671	0.3		5	0.686671	0.3		5	0.686671	0.3		5	0.686671	0.3		5	0.686671	0.3
4.95	0.686671	0.3		4.95	0.686671	0.3		4.95	0.686671	0.3		4.95	0.686671	0.3		4.95	0.686671	0.3		4.95	0.686671	0.3		4.95	0.686671	0.3
4.9	0.686671	0.3		4.9	0.686671	0.3		4.9	0.686671	0.3		4.9	0.686671	0.3		4.9	0.686671	0.3		4.9	0.686671	0.3		4.9	0.686671	0.3
4.85	0.686671	0.3		4.85	0.686671	0.3		4.85	0.686671	0.3		4.85	0.686671	0.3		4.85	0.686671	0.3		4.85	0.686671	0.3		4.85	0.686671	0.3
4.8	0.686671	0.3		4.8	0.686671	0.3		4.8	0.686671	0.3		4.8	0.686671	0.3		4.8	0.686671	0.3		4.8	0.686671	0.3		4.8	0.686671	0.3
4.75	0.686671	0.3		4.75	0.686671	0.3		4.75	0.686671	0.3		4.75	0.686671	0.3		4.75	0.686671	0.3		4.75	0.686671	0.3		4.75	0.686671	0.3
4.7	0.686671	0.3		4.7	0.686671	0.3		4.7	0.686671	0.3		4.7	0.686671	0.3		4.7	0.686671	0.3		4.7	0.686671	0.3		4.7	0.686671	0.3
4.65	0.686671	0.3		4.65	0.686671	0.3		4.65	0.686671	0.3		4.65	0.686671	0.3		4.65	0.686671	0.3		4.65	0.686671	0.3		4.65	0.686671	0.3
4.6	0.686671	0.3		4.6	0.686671	0.3		4.6	0.686671	0.3		4.6	0.686671	0.3		4.6	0.686671	0.3		4.6	0.686671	0.3		4.6	0.686671	0.3
4.55	0.686671	0.3		4.55	0.686671	0.3		4.55	0.686671	0.3		4.55	0.686671	0.3		4.55	0.686671	0.3		4.55	0.686671	0.3		4.55	0.686671	0.3
4.5	0.686671	0.3		4.5	0.686671	0.3		4.5	0.686671	0.3		4.5	0.686671	0.3		4.5	0.686671	0.3		4.5	0.686671	0.3		4.5	0.686671	0.3
4.45	0.686671	0.3		4.45	0.686671	0.3		4.45	0.686671	0.3		4.45	0.686671	0.3		4.45	0.686671	0.3		4.45	0.686671	0.3		4.45	0.686671	0.3
4.4	0.686671	0.3		4.4	0.686671	0.3		4.4	0.686671	0.3		4.4	0.686671	0.3		4.4	0.686671	0.3		4.4	0.686671	0.3		4.4	0.686671	0.3
4.35	0.686671	0.3		4.35	0.686671	0.3		4.35	0.686671	0.3		4.35	0.686671	0.3		4.35	0.686671	0.3		4.35	0.686671	0.3		4.35	0.686671	0.3
4.3	0.686671	0.3		4.3	0.686671	0.3		4.3	0.686671	0.3		4.3	0.686671	0.3		4.3	0.686671	0.3		4.3	0.686671	0.3		4.3	0.686671	0.3
4.25	0.686671	0.3		4.25	0.686671	0.3		4.25	0.686671	0.3		4.25	0.686671	0.3		4.25	0.686671	0.3		4.25	0.686671	0.3		4.25	0.686671	0.3
4.2	0.686671	0.3		4.2	0.686671	0.3		4.2	0.686671	0.3		4.2	0.686671	0.3		4.2	0.686671	0.3		4.2	0.686671	0.3		4.2	0.686671	0.3
4.15	0.686671	0.3		4.15	0.686671	0.3		4.15	0.686671	0.3		4.15	0.686671	0.3		4.15	0.686671	0.3		4.15	0.686671	0.3		4.15	0.686671	0.3
4.1	0.686671	0.3		4.1	0.686671	0.3		4.1	0.686671	0.3		4.1	0.686671	0.3		4.1	0.686671	0.3		4.1	0.686671	0.3		4.1	0.686671	0.3
4.05	0.686671	0.3		4.05	0.686671	0.3		4.05	0.686671	0.3		4.05	0.686671	0.3		4.05	0.686671	0.3		4.05	0.686671	0.3		4.05	0.686671	0.3
4	0.686671	0.3		4	0.686671	0.3		4	0.686671	0.3		4	0.686671	0.3		4	0.686671	0.3		4	0.686671	0.3		4	0.686671	0.3
3.95	0.686671	0.3		3.95	0.686671	0.3		3.95	0.686671	0.3		3.95	0.686671	0.3		3.95	0.686671	0.3		3.95	0.686671	0.3		3.95	0.686671	0.3
3.9	0.686671	0.3		3.9	0.686671	0.3		3.9	0.686671	0.3		3.9	0.686671	0.3		3.9	0.686671	0.3		3.9	0.686671	0.3		3.9	0.686671	0.3
3.85	0.686671	0.3		3.85	0.686671	0.3		3.85	0.686671	0.3		3.85	0.686671	0.3		3.85	0.686671	0.3		3.85	0.686671	0.3		3.85	0.686671	0.3
3.8	0.686671	0.3		3.8	0.686671	0.3		3.8	0.686671	0.3		3.8	0.686671	0.3		3.8	0.686671	0.3		3.8	0.686671	0.3		3.8	0.686671	0.3
3.75	0.686671	0.3		3.75	0.686671	0.3		3.75	0.686671	0.3		3.75	0.686671	0.3		3.75	0.686671	0.3		3.75	0.686671	0.3		3.75	0.686671	0.3
3.7	0.686671	0.3		3.7	0.686671	0.3		3.7	0.686671	0.3		3.7	0.686671	0.3		3.7	0.686671	0.3		3.7	0.686671	0.3		3.7	0.686671	0.3
3.65	0.686671	0.3		3.65	0.686671	0.3		3.65	0.686671	0.3		3.65	0.686671	0.3		3.65	0.686671	0.3		3.65	0.686671	0.3		3.65	0.686671	0.3
3.6	0.686671	0.3		3.6	0.686671	0.3		3.6	0.686671	0.3		3.6	0.686671	0.3		3.6	0.686671	0.3		3.6	0.686671	0.3		3.6	0.686671	0.3
3.55	0.686671	0.3		3.55	0.686671	0.3		3.55	0.686671	0.3		3.55	0.686671	0.3		3.55	0.686671	0.3		3.55	0.686671	0.3		3.55	0.686671	0.3
3.5	0.686671	0.3		3.5	0.686671	0.3		3.5	0.686671	0.3		3.5	0.686671	0.3		3.5	0.686671	0.3		3.5	0.686671	0.3		3.5	0.686671	0.3
3.45	0.686671	0.3		3.45	0.686671	0.3		3.45	0.686671	0.3		3.45	0.686671	0.3		3.45	0.686671	0.3		3.45	0.686671	0.3		3.45	0.686671	0.3
3.4	0.686671	0.3		3.4	0.686671	0.3		3.4	0.686671	0.3		3.4	0.686671	0.3		3.4	0.686671	0.3		3.4	0.686671	0.3		3.4	0.686671	0.3
3.35	0.686671	0.3		3.35	0.686671	0.3		3.35	0.686671	0.3		3.35	0.686671	0.3		3.35	0.686671	0.3		3.35	0.686671	0.3		3.35	0.686671	0.3
3.3	0.686671	0.3		3.3	0.686671	0.3		3.3	0.686671	0.3		3.3	0.686671	0.3		3.3	0.686671	0.3		3.3	0.686671	0.3		3.3	0.686671	0.3
3.25	0.686671	0.3		3.25	0.686671	0.3		3.25	0.686671	0.3		3.25	0.686671	0.3		3.25	0.686671	0.3		3.25	0.686671	0.3		3.25	0.686671	0.3
3.2	0.686671	0.3		3.2	0.686671	0.3		3.2	0.686671	0.3		3.2	0.686671	0.3		3.2	0.686671	0.3		3.2	0.686671	0.3		3.2	0.686671	0.3
3.15	0.686671	0.3		3.15	0.686671	0.3		3.15	0.686671	0.3		3.15	0.686671	0.3		3.15	0.686671	0.3		3.15	0.686671	0.3		3.15	0.686671	0.3
3.1	0.686671	0.3		3.1	0.686671	0.3		3.1	0.686671	0.3		3.1	0.686671	0.3		3.1	0.686671	0.3		3.1	0.686671	0.3		3.1	0.686671	0.3
3.05	0.686671	0.3		3.05	0.686671	0.3		3.05	0.686671	0.3		3.05	0.686671	0.3		3.05	0.686671	0.3		3.05	0.686671	0.3		3.05	0.686671	0.3
3	0.686671	0.3		3	0.686671	0.3		3	0.686671	0.3		3	0.686671	0.3		3	0.686671	0.3		3	0.686671	0.3		3	0.686671	0.3
2.95	0.686671	0.3		2.95	0.686671	0.3		2.95	0.686671	0.3		2.95	0.686671	0.3		2.95	0.686671	0.3		2.95	0.686671	0.3		2.95	0.686671	0.3
2.9	0.686671	0.3		2.9	0.686671	0.3		2.9	0.686671	0.3		2.9	0.686671	0.3		2.9	0.686671	0.3		2.9	0.686671	0.3		2.9	0.686671	0.3
2.85	0.686671	0.3		2.85	0.686671	0.3		2.85	0.686671	0.3		2.85	0.686671	0.3		2.85	0.686671	0.3		2.85	0.686671	0.3		2.85	0.686671	0.3
2.8	0.686671	0.3		2.8	0.686671	0.3		2.8	0.686671	0.3		2.8	0.686671	0.3		2.8	0.686671	0.3		2.8	0.686671	0.3		2.8	0.686671	0.3
2.75	0.686671	0.3		2.75	0.686671	0.3		2.75	0.686671	0.3		2.75	0.686671	0.3		2.75	0.686671	0.3		2.75	0.686671	0.3		2.75	0.686671	0.3
2.7	0.686671	0.3		2.7	0.686671	0.3		2.7	0.686671	0.3		2.7	0.686671	0.3		2.7	0.686671	0.3		2.7	0.686671	0.3		2.7	0.686671	0.3
2.65	0.686671	0.3		2.65	0.686671	0.3		2.65	0.686671	0.3		2.65	0.686671	0.3		2.65	0.686671	0.3		2.65	0.686671	0.3		2.65	0.686671	0.3
2.6	0.686671	0.3		2.6	0.686671	0.3		2.6	0.686671	0.3		2.6	0.686671	0.3		2.6	0.686671	0.3		2.6	0.686671	0.3		2.6	0.686671	0.3
2.55	0.686671	0.3		2.55	0.686671	0.3		2.55	0.686671	0.3		2.55	0.686671	0.3		2.55	0.686671	0.3		2.55	0.686671	0.3		2.55	0.686671	0.3
2.5	0.686671	0.3		2.5	0.686671	0.3		2.5	0.686671	0.3		2.5	0.686671	0.3		2.5	0.686671	0.3		2.5	0.686671	0.3		2.5	0.686671	0.3
2.45	0.686671	0.3		2.45	0.686671	0.3		2.45	0.686671	0.3		2.45	0.686671	0.3		2.45	0.686671	0.3		2.45	0.686671	0.3		2.45	0.686671	0.3
2.4	0.686671	0.3		2.4	0.686671	0.3		2.4	0.686671	0.3		2.4	0.686671	0.3		2.4	0.686671	0.3		2.4	0.686671	0.3		2.4	0.686671	0.3
2.35	0.686671	0.3		2.35	0.686671	0.3		2.35	0.686671	0.3		2.35	0.686671	0.3		2.35	0.686671	0.3		2.35	0.686671	0.3		2.35	0.686671	0.3
2.3	0.686671	0.3		2.3	0.686671	0.3		2.3	0.686671	0.3		2.3	0.686671	0.3		2.3	0.686671	0.3		2.3	0.686671	0.3		2.3	0.686671	0.3
2.25	0.686671	0.3		2.25	0.686671	0.3		2.25	0.686671	0.3		2.25	0.686671	0.3		2.25	0.686671	0.3		2.25	0.686671	0.3		2.25	0.686671	0.3
2.2	0.686671	0.3		2.2	0.686671	0.3		2.2	0.686671	0.3		2.2	0.686671	0.3		2.2	0.686671	0.3		2.2	0.686671	0.3		2.2	0.686671	0.3
2.15	0.686671	0.3		2.15	0.686671	0.3		2.15	0.686671	0.3		2.15	0.686671	0.3		2.15	0.686671	0.3		2.15	0.686671	0.3		2.15	0.686671	0.3
2.1	0.686671	0.3		2.1	0.686671	0.3		2.1	0.686671	0.3		2.1	0.686671	0.3		2.1	0.686671	0.3		2.1	0.686671	0.3		2.1	0.686671	0.3
2.05	0.686671	0.3		2.05	0.686671	0.3		2.05	0.686671	0.3		2.05	0.686671	0.3		2.05	0.686671	0.3		2.05	0.686671	0.3		2.05	0.686671	0.3
2	0.686671	0.3		2	0.686671	0.3		2	0.686671	0.3		2	0.686671	0.3		2	0.686671	0.3		2	0.686671	0.3		2	0.686671	0.3
1.95	0.686671	0.3		1.95	0.686671	0.3		1.95	0.686671	0.3		1.95	0.686671	0.3		1.95	0.686671	0.3		1.95	0.686671	0.3		1.95	0.686671	0.3
1.9	0.686671	0.3		1.9	0.686671	0.3		1.9	0.686671	0.3		1.9	0.686671	0.3		1.9	0.686671	0.3		1.9	0.686671	0.3		1.9	0.686671	0.3
1.85	0.686671	0.3		1.85	0.686671	0.3		1.85	0.686671	0.3		1.85	0.686671	0.3		1.85	0.686671	0.3		1.85	0.686671	0.3		1.85	0.686671	0.3
1.8	0.686671	0.3		1.8	0.686671	0.3		1.8	0.686671	0.3		1.8	0.686671	0.3		1.8	0.686671	0.3		1.8	0.686671	0.3		1.8	0.686671	0.3
1.75	0.686671	0.3		1.75	0.686671	0.3		1.75	0.686671	0.3		1.75	0.686671	0.3		1.75	0.686671	0.3		1.75	0.686671	0.3		1.75	0.686671	0.3
1.7	0.686671	0.3		1.7	0.686671	0.3		1.7	0.686671	0.3		1.7	0.686671	0.3		1.7	0.686671	0.3		1.7	0.686671	0.3		1.7	0.686671	0.3
1.65	0.686671	0.3		1.65	0.686671	0.3		1.65	0.686671	0.3		1.65	0.686671	0.3		1.65	0.686671	0.3		1.65	0.686671	0.3		1.65	0.686671	0.3
1.6	0.686671	0.3		1.6	0.686671	0.3		1.6	0.686671	0.3		1.6	0.686671	0.3		1.6	0.686671	0.3		1.6	0.686671	0.3		1.6	0.686671	0.3
1.55	0.686671	0.3		1.55	0.686671	0.3		1.55	0.686671	0.3		1.55	0.686671	0.3		1.55	0.686671	0.3		1.55	0.686671	0.3		1.55	0.686671	0.3
1.5	0.686671	0.3		1.5	0.686671	0.3		1.5	0.686671	0.3		1.5	0.686671	0.3		1.5	0.686671	0.3		1.5	0.686671	0.3		1.5	0.686671	0.3
1.45	0.686671	0.3		1.45	0.686671	0.3		1.45	0.686671	0.3		1.45	0.686671	0.3		1.45	0.686671	0.3		1.45	0.686671	0.3		1.45	0.686671	0.3
1.4	0.686671	0.3		1.4	0.686671	0.3		1.4	0.686671	0.3		1.4	0.686671	0.3		1.4	0.686671	0.3		1.4	0.686671	0.3		1.4	0.686671	0.3
1.35	0.686671	0.3		1.35	0.686671	0.3		1.35	0.686671	0.3		1.35	0.686671	0.3		1.35	0.686671	0.3		1.35	0.686671	0.3		1.35	0.686671	0.3
1.3	0.686671	0.3		1.3	0.686671	0.3		1.3	0.686671	0.3		1.3	0.686671	0.3		1.3	0.686671	0.3		1.3	0.686671	0.3		1.3	0.686671	0.3
1.25	0.686671	0.3		1.25	0.686671	0.3		1.25	0.686671	0.3		1.25	0.686671	0.3		1.25	0.686671	0.3		1.25	0.686671	0.3		1.25	0.686671	0.3
1.2	0.686671	0.3		1.2	0.686671	0.3		1.2	0.686671	0.3		1.2	0.686671	0.3		1.2	0.686671	0.3		1.2	0.686671	0.3		1.2	0.686671	0.3
1.15	0.686671	0.3		1.15	0.686671	0.3		1.15	0.686671	0.3		1.15	0.686671	0.3		1.15	0.686671	0.3		1.15	0.686671	0.3		1.15	0.686671	0.3
1.1	0.686671	0.3		1.1	0.686671	0.3		1.1	0.686671	0.3		1.1	0.686671	0.3		1.1	0.686671	0.3		1.1	0.686671	0.3		1.1	0.686671	0.3
1.05	0.686671	0.3		1.05	0.686671	0.3		1.05	0.686671	0.3		1.05	0.686671	0.3		1.05	0.686671	0.3		1.05	0.686671	0.3		1.05	0.686671	0.3
1	0.686671	0.3		1	0.686671	0.3		1	0.686671	0.3		1	0.686671	0.3		1	0.686671	0.3		1	0.686671	0.3		1	0.686671	0.3
0.95	0.686671	0.3		0.95	0.686671	0.3		0.95	0.686671	0.3		0.95	0.686671	0.3		0.95	0.686671	0.3		0.95	0.686671	0.3		0.95	0.686671	0.3
0.9	0.686671	0.3		0.9	0.686671	0.3		0.9	0.686671	0.3		0.9	0.686671	0.3		0.9	0.686671	0.3		0.9	0.686671	0.3		0.9	0.686671	0.3
0.85	0.686671	0.3		0.85	0.686671	0.3		0.85	0.686671	0.3		0.85	0.686671	0.3		0.85	0.686671	0.3		0.85	0.686671	0.3		0.85	0.686671	0.3
0.8	0.686671	0.3		0.8	0.686671	0.3		0.8	0.686671	0.3		0.8	0.686671	0.3		0.8	0.686671	0.3		0.8	0.686671	0.3		0.8	0.686671	0.3
0.75	0.686671	0.3		0.75	0.686671	0.3		0.75	0.686671	0.3		0.75	0.686671	0.3		0.75	0.686671	0.3		0.75	0.686671	0.3		0.75	0.686671	0.3
0.7	0.686671	0.3		0.7	0.686671	0.3		0.7	0.686671	0.3		0.7	0.686671	0.3		0.7	0.686671	0.3		0.7	0.686671	0.3		0.7	0.686671	0.3
0.65	0.686671	0.3		0.65	0.686671	0.3		0.65	0.686671	0.3		0.65	0.686671	0.3		0.65	0.686671	0.3		0.65	0.686671	0.3		0.65	0.686671	0.3
[truncated: 720 more rows]

## Sheet: Supplemental Figure 8
Supp Figure 8A (nprobes=20)				Supp Figure 8B (nprobes=50)				Supp Figure 8C (nprobes=100)				Supp Figure 8D (nprobes=200)				Supp Figure 8E (nprobes=500)				Supp Figure 8F (nprobes=1000)				Supp Figure 8G (nprobes=1279)
[truncated: 1,112 more rows]

[truncated: 4 more sheets: Supplemental Figure 9, Supplemental Figure 10, Supplemental Figure 12, Supplemental Figure 13]
